# Supplementary material for: Klotho inhibits neuronal senescence in human brain organoids
Source: NPJ Aging Mech Dis. 2021 Aug 2;7:18. doi: 10.1038/s41514-021-00070-x (PMC8329278; doi:10.1038/s41514-021-00070-x)
Supplement: Supplementary file 2 — Supplementary Data 1 [file 41514_2021_70_MOESM2_ESM.xls]

gene_id	W13_DX_1	W13_DX_2	W13_DX_3	W13_CN_1	W13_CN_2	W13_CN_3	log2FoldChange	pvalue	padj	gene_name	gene_description	tf_family	W13_DX_1_fpkm	W13_DX_2_fpkm	W13_DX_3_fpkm	W13_CN_1_fpkm	W13_CN_2_fpkm	W13_CN_3_fpkm
ENSG00000108821	112432.1529	114365.9703	120458.7679	52401.22131	51847.23017	52355.11398	1.148896192	0	0	COL1A1	collagen type I alpha 1 chain [Source:HGNC Symbol;Acc:HGNC:2197]	Collagen	543.1180535	550.8471538	581.2243576	252.6260965	250.3071782	252.5365168
ENSG00000168542	119360.1048	119767.5614	118865.9064	46432.23943	46536.7802	46370.37277	1.361331972	0	0	COL3A1	collagen type III alpha 1 chain [Source:HGNC Symbol;Acc:HGNC:2201]	VWC	831.2263151	831.6294828	826.835425	322.710289	323.892175	322.4497492
ENSG00000164692	76339.62479	77027.47186	77108.16503	34150.50195	34161.16418	33791.15286	1.174594705	0	0	COL1A2	collagen type I alpha 2 chain [Source:HGNC Symbol;Acc:HGNC:2198]	Collagen	324.5730734	326.54173	327.4647159	144.9080954	145.1573935	143.4586831
ENSG00000113140	25346.81482	25184.91848	25009.20769	11221.68593	10958.07136	11032.67441	1.185266373	0	0	SPARC	secreted protein acidic and cysteine rich [Source:HGNC Symbol;Acc:HGNC:11219]	-	248.8612779	246.5500318	245.2649815	109.9575702	107.5256536	108.1623466
ENSG00000130635	14535.02491	14243.76087	15049.76602	6181.982889	6293.470888	6274.989252	1.225350068	0	0	COL5A1	collagen type V alpha 1 chain [Source:HGNC Symbol;Acc:HGNC:2209]	Collagen	61.61628061	60.20533133	63.72518772	26.15414862	26.66330362	26.5615888
ENSG00000152977	4595.997271	4561.995958	4776.876532	1012.497839	1138.547176	1084.098074	2.109439492	0	0	ZIC1	Zic family member 1 [Source:HGNC Symbol;Acc:HGNC:12872]	-	32.03013653	31.70038248	33.25253205	7.04216542	7.930016484	7.544126548
ENSG00000185585	4659.320715	4481.754931	4775.168369	700.426587	667.2195131	696.3786829	2.75230912	0	0	OLFML2A	olfactomedin like 2A [Source:HGNC Symbol;Acc:HGNC:27270]	-	32.76025254	31.41979296	33.53628884	4.914964081	4.688537634	4.889128683
ENSG00000148053	5545.848943	5156.953818	5334.5916	1627.72402	1643.117093	1704.665703	1.688839477	0	0	NTRK2	neurotrophic receptor tyrosine kinase 2 [Source:HGNC Symbol;Acc:HGNC:8032]	Pkinase_Tyr	12.91805851	11.9771374	12.41172272	3.783929825	3.825090867	3.964877729
ENSG00000133110	6597.568766	6342.955341	6161.342267	1493.979198	1387.864076	1563.873745	2.101808387	0	0	POSTN	periostin [Source:HGNC Symbol;Acc:HGNC:16953]	-	57.27224501	54.90128554	53.42410969	12.94308854	12.04068648	13.55574325
ENSG00000049540	3751.684673	3666.623521	3915.108532	706.3708013	688.5895331	741.8653154	2.406785934	0	0	ELN	elastin [Source:HGNC Symbol;Acc:HGNC:3327]	-	27.20111845	26.50680182	28.3534503	5.111239854	4.989590239	5.370897494
ENSG00000175745	7049.092459	7272.576997	7201.613251	2820.529693	2996.551692	2749.775235	1.329933449	9.13E-278	1.68E-274	NR2F1	nuclear receptor subfamily 2 group F member 1 [Source:HGNC Symbol;Acc:HGNC:7975]	Hormone_recep	77.50398601	79.72779222	79.09013252	30.94956845	32.92733919	30.18904621
ENSG00000204262	7648.370857	7182.550479	7226.381608	2838.362336	2982.305012	2812.590108	1.354006817	3.29E-275	5.54E-272	COL5A2	collagen type V alpha 2 chain [Source:HGNC Symbol;Acc:HGNC:2210]	VWC	50.69551959	47.46898065	47.84352933	18.77593468	19.75589598	18.61523186
ENSG00000152583	2536.608717	2474.750703	2335.912268	505.2582169	447.5831965	489.5228067	2.345599282	8.41E-274	1.31E-270	SPARCL1	SPARC like 1 [Source:HGNC Symbol;Acc:HGNC:11220]	-	34.60347883	33.66110096	31.82910934	6.878801175	6.102166975	6.668076539
ENSG00000142173	20713.19057	21718.89753	21823.48456	10929.42872	11253.68997	11188.62857	0.945430317	5.60E-266	8.08E-263	COL6A2	collagen type VI alpha 2 chain [Source:HGNC Symbol;Acc:HGNC:2212]	VWA	182.4112521	190.7097857	191.9686876	96.05836172	99.04751907	98.38816132
ENSG00000142156	24443.76743	24837.53355	25600.23193	14172.98834	14094.71541	13940.56984	0.82713581	1.17E-246	1.48E-243	COL6A1	collagen type VI alpha 1 chain [Source:HGNC Symbol;Acc:HGNC:2211]	VWA	216.9971057	219.8491766	227.002884	125.5683877	125.0507041	123.5741663
ENSG00000157227	10709.00402	10981.27813	11094.51567	5328.988135	5578.762441	5416.15831	1.006649697	1.39E-243	1.66E-240	MMP14	matrix metallopeptidase 14 [Source:HGNC Symbol;Acc:HGNC:7160]	Hemopexin	113.7878439	116.3403206	117.7488871	56.50991183	59.24186017	57.46448259
ENSG00000128683	1751.94864	1686.040119	1787.592094	236.7778703	290.8697166	232.8482377	2.786662064	3.11E-243	3.48E-240	GAD1	glutamate decarboxylase 1 [Source:HGNC Symbol;Acc:HGNC:4092]	-	10.08230271	9.674685254	10.27563015	1.359917499	1.672942067	1.338051046
ENSG00000134871	10637.421	10720.00552	10740.07194	5456.788743	5652.370288	5438.901626	0.956276591	6.90E-240	7.34E-237	COL4A2	collagen type IV alpha 2 chain [Source:HGNC Symbol;Acc:HGNC:2203]	Collagen	57.95469937	58.23417093	58.44685905	29.67034117	30.7770469	29.5886314
ENSG00000127951	1251.785199	1187.958621	1220.482132	81.23759566	70.04617664	85.55818966	3.945181752	1.73E-233	1.75E-230	FGL2	fibrinogen like 2 [Source:HGNC Symbol;Acc:HGNC:3696]	Fibrinogen_C	12.89631017	12.20302636	12.55939617	0.835267933	0.72121396	0.880153881
ENSG00000139329	4456.502146	4309.530287	3975.748302	1214.601125	1352.247376	1227.056062	1.749190029	5.02E-231	4.83E-228	LUM	lumican [Source:HGNC Symbol;Acc:HGNC:6724]	-	70.27280037	67.75691999	62.62009174	19.11436653	21.31048431	19.3205244
ENSG00000185551	4244.506265	4380.964372	4559.939889	1491.007091	1569.509246	1629.937664	1.492168548	1.17E-222	1.08E-219	NR2F2	nuclear receptor subfamily 2 group F member 2 [Source:HGNC Symbol;Acc:HGNC:7976]	Hormone_recep	31.16971755	32.07790432	33.44771719	10.92744141	11.5189687	11.95193018
ENSG00000149257	10642.92739	11216.12992	11224.33602	5590.533565	5880.317168	5738.896798	0.943409703	2.26E-189	1.99E-186	SERPINH1	serpin family H member 1 [Source:HGNC Symbol;Acc:HGNC:1546]	Serpin	102.7299128	107.9467148	108.2176645	53.85452125	56.72579661	55.31279439
ENSG00000100146	1105.865957	1098.910652	1145.32298	143.651846	140.0923533	136.4598974	2.994538006	1.43E-188	1.15E-185	SOX10	SRY-box 10 [Source:HGNC Symbol;Acc:HGNC:11190]	HMG_box	14.1383768	14.00844807	14.62603857	1.832910943	1.790010281	1.742061439
ENSG00000138080	2074.989982	2204.671148	2207.800078	606.3098603	639.9133764	610.8204933	1.805864127	1.39E-184	1.08E-181	EMILIN1	elastin microfibril interfacer 1 [Source:HGNC Symbol;Acc:HGNC:19880]	Collagen	24.86630103	26.34326372	26.42753177	7.251417388	7.664086593	7.30920506
ENSG00000087245	3434.149718	3363.273296	3465.007704	1268.099054	1131.423836	1280.1238	1.477928619	1.17E-183	8.72E-181	MMP2	matrix metallopeptidase 2 [Source:HGNC Symbol;Acc:HGNC:7166]	Hemopexin	33.02015306	32.24427337	33.27865293	12.16875439	10.87249491	12.29060307
ENSG00000154134	2013.501999	2240.877465	2212.924565	542.9049076	585.3011031	565.3338608	1.934638858	2.55E-183	1.84E-180	ROBO3	roundabout guidance receptor 3 [Source:HGNC Symbol;Acc:HGNC:13433]	I-set	13.59298671	15.08382602	14.92214012	3.657797716	3.948991523	3.810914363
ENSG00000151892	1174.695788	1125.331478	1124.82503	153.5588698	124.65845	158.1201986	2.966671571	7.12E-183	4.95E-180	GFRA1	GDNF family receptor alpha 1 [Source:HGNC Symbol;Acc:HGNC:4243]	-	5.757192703	5.499160564	5.506453845	0.751092373	0.610591999	0.773809523
ENSG00000187498	7593.306992	7484.922154	7481.751907	3815.194889	3940.394242	3659.507884	0.983273546	3.50E-180	2.35E-177	COL4A1	collagen type IV alpha 1 chain [Source:HGNC Symbol;Acc:HGNC:2202]	Collagen	43.98697505	43.23256516	43.29104988	22.05682289	22.81270824	21.16787147
ENSG00000026025	17568.12615	17553.21396	17002.1958	9923.865802	10433.31865	9935.580151	0.783267497	5.66E-175	3.69E-172	VIM	vimentin [Source:HGNC Symbol;Acc:HGNC:12692]	Filament	161.5530181	160.9447667	156.1695377	91.07592847	95.88620671	91.23137703
ENSG00000091136	5587.146842	5705.919869	5539.571104	2750.189824	2763.855919	2839.665485	1.010653895	3.65E-170	2.30E-167	LAMB1	laminin subunit beta 1 [Source:HGNC Symbol;Acc:HGNC:6486]	Laminin_EGF	32.5564208	33.15147181	32.24217906	15.99345631	16.09555657	16.52247542
ENSG00000121898	2393.442668	2519.763962	2470.857108	659.8077892	717.0828931	796.0160684	1.766132121	1.34E-169	8.20E-167	CPXM2	carboxypeptidase X, M14 family member 2 [Source:HGNC Symbol;Acc:HGNC:26977]	F5_F8_type_C	23.36399488	24.52531037	24.09202919	6.427981253	6.995801323	7.75902716
ENSG00000136960	1554.636457	1483.480453	1393.860629	296.2200135	332.4225332	328.1535629	2.213994065	4.38E-161	2.53E-158	ENPP2	ectonucleotide pyrophosphatase/phosphodiesterase 2 [Source:HGNC Symbol;Acc:HGNC:3357]	Somatomedin_B	10.95845408	10.42636323	9.813896471	2.083857087	2.341827657	2.309717858
ENSG00000116132	2517.336364	2293.719117	2438.40202	788.5990994	822.7457697	780.8538575	1.600739183	5.26E-161	2.95E-158	PRRX1	paired related homeobox 1 [Source:HGNC Symbol;Acc:HGNC:9142]	Homeobox	14.48001099	13.15523028	14.00988687	4.527067903	4.729740699	4.484961986
ENSG00000084636	4384.919121	4418.149239	4547.12867	2125.056618	2020.654113	2078.305898	1.100294483	3.23E-159	1.76E-156	COL16A1	collagen type XVI alpha 1 chain [Source:HGNC Symbol;Acc:HGNC:2193]	Collagen	22.43880258	22.54286189	23.24218805	10.85279715	10.3341343	10.61961873
ENSG00000160789	3814.090387	3964.102451	3860.447331	1581.161008	1749.967193	1674.341281	1.218834218	1.86E-153	9.84E-151	LMNA	lamin A/C [Source:HGNC Symbol;Acc:HGNC:6636]	Filament	25.89974826	26.83984544	26.18447499	10.71553226	11.87622729	11.352981
ENSG00000186340	2108.946032	2205.649697	2238.547003	718.2592299	636.3517064	719.1219992	1.657680555	1.90E-153	9.84E-151	THBS2	thrombospondin 2 [Source:HGNC Symbol;Acc:HGNC:11786]	TSP_C	15.6372395	16.30653695	16.57915975	5.315069249	4.715588139	5.324251485
ENSG00000151468	1424.318643	1395.411033	1362.259622	338.8202161	357.3542232	340.0667285	2.013984234	4.22E-150	2.13E-147	CCDC3	coiled-coil domain containing 3 [Source:HGNC Symbol;Acc:HGNC:23813]	-	18.34325538	17.91851376	17.52390195	4.354834537	4.599516746	4.3731539
ENSG00000149451	1371.09024	1310.27726	1446.813668	289.2850967	327.6736399	311.908337	2.155540817	4.98E-149	2.45E-146	ADAM33	ADAM metallopeptidase domain 33 [Source:HGNC Symbol;Acc:HGNC:15478]	-	11.14732305	10.62180514	11.7494849	2.347273512	2.662502872	2.532170209
ENSG00000167081	1435.331416	1508.92273	1352.010647	304.1456325	350.2308832	279.4178852	2.204680633	6.35E-145	3.05E-142	PBX3	PBX homeobox 3 [Source:HGNC Symbol;Acc:HGNC:8634]	PBC	15.03214106	15.75673499	14.1432898	3.178947284	3.665786124	2.922026952
ENSG00000117394	19148.45908	19705.04346	19792.4793	12826.62379	12591.69067	12564.0577	0.626571536	2.02E-143	9.47E-141	SLC2A1	solute carrier family 2 member 1 [Source:HGNC Symbol;Acc:HGNC:11005]	Sugar_tr	192.2626458	197.2736404	198.5011192	128.5305987	126.3540485	125.965719
ENSG00000101203	1013.175117	1024.54092	1084.68321	191.2055605	179.2707233	200.3577859	2.450201128	2.43E-141	1.12E-138	COL20A1	collagen type XX alpha 1 chain [Source:HGNC Symbol;Acc:HGNC:14670]	VWA	4.379157164	4.415357811	4.682853929	0.824782855	0.774389435	0.864716219
ENSG00000147257	1154.505704	1193.829916	1152.15563	274.424561	271.8741432	268.5877346	2.102395105	8.70E-136	3.90E-133	GPC3	glypican 3 [Source:HGNC Symbol;Acc:HGNC:4451]	-	20.19935667	20.82641369	20.13512259	4.791787197	4.753936675	4.69233484
ENSG00000008196	812.1920097	816.109959	780.6302789	18.82334534	16.62112666	19.49427106	5.449415047	1.06E-134	4.65E-132	TFAP2B	transcription factor AP-2 beta [Source:HGNC Symbol;Acc:HGNC:11743]	TF_AP-2	6.265059386	6.276907596	6.014694159	0.14490934	0.128135943	0.150153287
ENSG00000116729	4568.465338	4562.974507	4416.454236	2305.364453	2228.418196	2323.067302	0.981685832	7.13E-134	3.06E-131	WLS	wntless Wnt ligand secretion mediator [Source:HGNC Symbol;Acc:HGNC:30238]	-	48.48762944	48.28800228	46.82049806	24.41930504	23.63748932	24.61975767
ENSG00000111799	3157.912661	3054.051777	3095.190515	1369.150698	1209.780576	1329.942492	1.249623051	3.28E-130	1.38E-127	COL12A1	collagen type XII alpha 1 chain [Source:HGNC Symbol;Acc:HGNC:2188]	VWA	12.00111794	11.57253661	11.74926372	5.192851834	4.594859418	5.046796761
ENSG00000011465	5114.515333	4982.772076	4884.490771	2623.379918	2614.265779	2676.130211	0.920578573	3.15E-129	1.30E-126	DCN	decorin [Source:HGNC Symbol;Acc:HGNC:2705]	-	18.88311914	18.34302038	18.01317294	9.666372524	9.646350061	9.865925993
ENSG00000080573	1517.927214	1551.978891	1610.797271	423.0299189	498.6337998	458.11537	1.766030858	6.29E-126	2.49E-123	COL5A3	collagen type V alpha 3 chain [Source:HGNC Symbol;Acc:HGNC:14864]	Collagen	10.66640689	10.87385626	11.30602032	2.966684575	3.501812956	3.214425959
ENSG00000112769	1924.482084	1972.755009	1960.970591	757.8873254	693.3384264	753.7784811	1.40785561	1.85E-118	6.90E-116	LAMA4	laminin subunit alpha 4 [Source:HGNC Symbol;Acc:HGNC:6484]	Laminin_G_2	7.886128423	8.06034639	8.026435686	3.099471925	2.839483014	3.08428905
ENSG00000184144	1878.59553	1817.1657	1938.764478	713.305718	701.6489897	695.2956679	1.417009324	1.68E-116	5.94E-114	CNTN2	contactin 2 [Source:HGNC Symbol;Acc:HGNC:2172]	fn3	5.010146066	4.832170081	5.164684943	1.898566871	1.870169797	1.85160349
ENSG00000174963	980.1367981	952.1282855	948.8842887	217.9545249	184.0196166	217.6860269	2.212875632	3.74E-115	1.30E-112	ZIC4	Zic family member 4 [Source:HGNC Symbol;Acc:HGNC:20393]	zf-C2H2	5.425980257	5.255542594	5.24694422	1.204177462	1.018121639	1.203326363
ENSG00000146013	651.5890699	641.9282172	652.5180887	61.42354794	65.29728331	83.39215954	3.213172037	1.07E-114	3.67E-112	GFRA3	GDNF family receptor alpha 3 [Source:HGNC Symbol;Acc:HGNC:4245]	-	15.15749862	14.88918038	15.16170278	1.426007255	1.518073822	1.937047772
ENSG00000206538	590.1010872	607.6789983	628.6038132	66.37705987	54.61227331	61.73185836	3.31527646	1.02E-111	3.44E-109	VGLL3	vestigial like family member 3 [Source:HGNC Symbol;Acc:HGNC:24327]	-	2.201482209	2.260443055	2.342434487	0.247138193	0.203621228	0.229963802
ENSG00000124749	1081.087217	1106.739045	1052.228122	303.1549302	287.3080466	270.7537647	1.909908668	5.52E-108	1.80E-105	COL21A1	collagen type XXI alpha 1 chain [Source:HGNC Symbol;Acc:HGNC:17025]	VWA	7.244712349	7.394966729	7.043232026	2.027487286	1.924208972	1.811741709
ENSG00000106484	8164.135727	8080.858563	7684.169168	4782.120418	4840.309528	4686.20616	0.741780326	2.02E-107	6.48E-105	MEST	mesoderm specific transcript [Source:HGNC Symbol;Acc:HGNC:7028]	Abhydrolase_1	80.77615171	79.71885028	75.94016508	47.22006064	47.86191922	46.29730355
ENSG00000075223	1240.772426	1142.945362	1177.778068	295.2293111	349.0436599	277.2518551	1.954396489	3.91E-107	1.23E-104	SEMA3C	semaphorin 3C [Source:HGNC Symbol;Acc:HGNC:10725]	Sema	9.389319515	8.623787228	8.90240042	2.229638976	2.639768063	2.094970007
ENSG00000171812	730.5139432	737.8260301	727.6772403	108.9772625	135.3434599	93.13929507	2.708533328	1.11E-106	3.44E-104	COL8A2	collagen type VIII alpha 2 chain [Source:HGNC Symbol;Acc:HGNC:2216]	Collagen	7.419636031	7.472030622	7.382348791	1.104645877	1.373837601	0.944601004
ENSG00000043355	4904.354915	4881.981517	4892.177503	2718.487348	2827.965979	2820.171214	0.811607124	1.82E-106	5.57E-104	ZIC2	Zic family member 2 [Source:HGNC Symbol;Acc:HGNC:12873]	-	70.2788862	69.7540917	70.02399132	38.87795248	40.50057518	40.35337081
ENSG00000077942	6168.988349	6280.328198	6492.725799	3710.180436	3776.557422	3736.401954	0.755560609	2.21E-105	6.65E-103	FBLN1	fibulin 1 [Source:HGNC Symbol;Acc:HGNC:3600]	EGF_CA	40.16570243	40.7712789	42.22504832	24.10846377	24.57432178	24.29161398
ENSG00000132561	896.6232694	879.7156513	877.9955434	200.121882	217.2618699	207.9388913	2.087771838	1.88E-103	5.58E-101	MATN2	matrilin 2 [Source:HGNC Symbol;Acc:HGNC:6908]	VWA	6.134226077	6.00098677	5.999896525	1.366398701	1.485515943	1.42051839
ENSG00000141753	4475.774498	4631.472945	4950.255029	2420.285929	2448.054512	2454.112124	0.941442124	2.77E-103	8.09E-101	IGFBP4	insulin like growth factor binding protein 4 [Source:HGNC Symbol;Acc:HGNC:5473]	-	96.4975949	99.56300625	106.604992	52.07725177	52.74890004	52.83285219
ENSG00000187955	1235.26604	1186.980072	1165.820931	375.4762043	307.4908432	340.0667285	1.80591033	2.15E-101	6.12E-99	COL14A1	collagen type XIV alpha 1 chain [Source:HGNC Symbol;Acc:HGNC:2191]	VWA	6.775884824	6.492015076	6.387619507	2.055516761	1.685705612	1.86264899
ENSG00000179218	12981.30619	13047.97385	13659.32172	8063.326721	8493.395723	8569.898162	0.660053372	2.55E-99	7.16E-97	CALR	calreticulin [Source:HGNC Symbol;Acc:HGNC:1455]	-	226.8712808	227.3708499	238.4470424	140.6398766	148.349648	149.5540417
ENSG00000141756	8639.520428	8923.389348	9218.953206	5612.329017	5663.055298	5634.927352	0.663615341	9.62E-96	2.59E-93	FKBP10	FK506 binding protein 10 [Source:HGNC Symbol;Acc:HGNC:18169]	FKBP_C	95.90201131	98.76396131	102.2165849	62.17478509	62.82506027	62.45795568
ENSG00000146674	1874.006874	1773.13099	1757.699249	738.0732777	730.1423497	752.695466	1.282809187	2.42E-95	6.44E-93	IGFBP3	insulin like growth factor binding protein 3 [Source:HGNC Symbol;Acc:HGNC:5472]	-	19.44602908	18.34556746	18.21822222	7.643500931	7.572012499	7.799026848
ENSG00000145423	1938.24805	2058.867331	2072.001156	809.4038495	787.1290697	893.4874237	1.284875877	6.24E-94	1.64E-91	SFRP2	secreted frizzled related protein 2 [Source:HGNC Symbol;Acc:HGNC:10777]	Fz	45.24354484	47.91883044	48.31021152	18.85582871	18.36273017	20.82557863
ENSG00000143355	1132.480158	1042.154804	1061.623016	330.894597	327.6736399	305.4102466	1.747155769	2.21E-93	5.71E-91	LHX9	LIM homeobox 9 [Source:HGNC Symbol;Acc:HGNC:14222]	Homeobox	5.144200475	4.720088012	4.81680745	1.500064901	1.487554277	1.385263054
ENSG00000136160	2058.470822	1906.213669	1867.875733	810.3945519	814.4352064	762.4426015	1.288735188	3.64E-93	9.30E-91	EDNRB	endothelin receptor type B [Source:HGNC Symbol;Acc:HGNC:3180]	7tm_1	17.41346237	16.07839057	15.78301877	6.841794395	6.885587274	6.440342073
ENSG00000123560	1807.930236	1658.640744	1691.080911	698.4451822	656.5345031	618.4015987	1.384997565	8.98E-93	2.27E-90	PLP1	proteolipid protein 1 [Source:HGNC Symbol;Acc:HGNC:9086]	-	14.10886067	12.90604528	13.18184925	5.439709314	5.120494019	4.818837092
ENSG00000137203	453.3591557	431.5401582	456.9334783	17.83264295	20.18279666	33.57346683	4.23242669	6.65E-87	1.64E-84	TFAP2A	transcription factor AP-2 alpha [Source:HGNC Symbol;Acc:HGNC:11742]	TF_AP-2	2.598949535	2.46664841	2.616435973	0.102024449	0.115632744	0.192182133
ENSG00000122691	786.4955393	753.4828159	846.3945365	190.2148581	168.5857133	206.8558763	2.074820987	5.42E-84	1.29E-81	TWIST1	twist family bHLH transcription factor 1 [Source:HGNC Symbol;Acc:HGNC:12428]	-	18.34973757	17.52820825	19.72459624	4.42905549	3.930957907	4.819065405
ENSG00000010319	468.042853	486.3389084	495.3671354	55.47933362	54.61227331	68.22994872	3.02294747	1.43E-83	3.35E-81	SEMA3G	semaphorin 3G [Source:HGNC Symbol;Acc:HGNC:30400]	Sema	4.43029033	4.590036761	4.683552976	0.524096061	0.516631469	0.644886044
ENSG00000163430	3654.405178	3521.798252	3460.737298	1931.869653	2007.594656	1978.668513	0.846345358	1.52E-83	3.52E-81	FSTL1	follistatin like 1 [Source:HGNC Symbol;Acc:HGNC:3972]	-	19.86198704	19.08539042	18.78781637	10.47892922	10.90500978	10.73842043
ENSG00000184486	1285.741249	1279.942238	1289.662715	495.3511931	504.5699165	480.8586862	1.380973107	9.26E-83	2.10E-80	POU3F2	POU class 3 homeobox 2 [Source:HGNC Symbol;Acc:HGNC:9215]	Pou	12.49953139	12.40683777	12.52327667	4.806029781	4.902363833	4.66787249
ENSG00000166482	3337.787954	3469.935149	3328.354701	1732.738473	1747.592746	1900.691429	0.9133898	9.59E-83	2.15E-80	MFAP4	microfibril associated protein 4 [Source:HGNC Symbol;Acc:HGNC:7035]	Fibrinogen_C	73.56774571	76.25716263	73.27570151	38.11490256	38.49576644	41.83133125
ENSG00000018625	9833.488569	9942.058973	10161.85893	6731.822714	6365.891511	6760.179998	0.591794639	2.23E-80	4.94E-78	ATP1A2	ATPase Na+/K+ transporting subunit alpha 2 [Source:HGNC Symbol;Acc:HGNC:800]	E1-E2_ATPase	74.05867427	74.65780711	76.4439561	50.59808452	47.91500977	50.83793952
ENSG00000187017	618.5507509	682.0487307	713.1578587	125.819203	153.1518099	108.3015059	2.38396039	1.32E-79	2.87E-77	ESPN	espin [Source:HGNC Symbol;Acc:HGNC:13281]	-	4.22023415	4.639884741	4.860137521	0.856724583	1.044305041	0.73783129
ENSG00000106624	5315.498441	5517.059891	5560.069054	3376.313732	3377.650382	3471.063264	0.680995858	1.77E-79	3.79E-77	AEBP1	AE binding protein 1 [Source:HGNC Symbol;Acc:HGNC:303]	F5_F8_type_C	50.88283596	52.65814917	53.16296273	32.25545694	32.3136517	33.17807672
ENSG00000100097	2562.305188	2629.361463	2624.591736	1353.299459	1409.234096	1406.836562	0.907341539	4.49E-77	9.44E-75	LGALS1	galectin 1 [Source:HGNC Symbol;Acc:HGNC:6561]	-	110.5870151	113.1498941	113.145351	58.29083524	60.7855645	60.62870482
ENSG00000077782	5270.529618	5362.449131	5630.103718	3356.499684	3302.855312	3406.082361	0.692273289	3.65E-75	7.60E-73	FGFR1	fibroblast growth factor receptor 1 [Source:HGNC Symbol;Acc:HGNC:3688]	Pkinase_Tyr	19.68746993	19.97236129	21.00650114	12.51282441	12.33017472	12.70434149
ENSG00000052850	643.3294901	654.6493556	736.218053	127.8006078	153.1518099	163.5352739	2.199032488	5.34E-75	1.10E-72	ALX4	ALX homeobox 4 [Source:HGNC Symbol;Acc:HGNC:450]	Homeobox	5.306847255	5.384463668	6.066123771	1.052129353	1.262610199	1.347025864
ENSG00000163513	961.7821764	955.0639329	861.7679993	280.3687753	302.7419499	266.4217045	1.710674355	7.12E-75	1.45E-72	TGFBR2	transforming growth factor beta receptor 2 [Source:HGNC Symbol;Acc:HGNC:11773]	Pkinase_Tyr	9.697959898	9.602110122	8.679519821	2.821411251	3.050846064	2.682468471
ENSG00000163520	2275.973089	2218.370836	2355.556137	1054.107339	1189.59778	1088.430134	1.041989994	3.17E-74	6.33E-72	FBLN2	fibulin 2 [Source:HGNC Symbol;Acc:HGNC:3601]	EGF_CA	22.43429759	21.80268997	23.19212213	10.36963048	11.71897238	10.71290553
ENSG00000105894	10102.38378	10211.15998	10306.19866	7206.369157	7251.560117	6974.61698	0.514788413	1.88E-73	3.73E-71	PTN	pleiotrophin [Source:HGNC Symbol;Acc:HGNC:9630]	-	279.7289868	281.9157037	285.0452418	199.1421562	200.6730692	192.8392068
ENSG00000065361	442.3463827	432.5187073	453.5171533	63.40495271	60.54838998	67.14693366	2.796258097	2.69E-73	5.23E-71	ERBB3	erb-b2 receptor tyrosine kinase 3 [Source:HGNC Symbol;Acc:HGNC:3431]	Pkinase_Tyr	2.321202695	2.263007851	2.377091947	0.33205258	0.317539106	0.351834267
ENSG00000188779	486.3974747	461.8751806	546.6120115	47.55371453	75.9822933	76.89406919	2.91139567	1.08E-72	2.07E-70	SKOR1	SKI family transcriptional corepressor 1 [Source:HGNC Symbol;Acc:HGNC:21326]	-	5.150877501	4.876914187	5.781902417	0.502582597	0.80416717	0.813100294
ENSG00000044574	12482.97821	12829.7574	12485.81406	8886.600404	9037.14401	8560.151026	0.513261706	1.40E-72	2.67E-70	HSPA5	heat shock protein family A (Hsp70) member 5 [Source:HGNC Symbol;Acc:HGNC:5238]	HSP70	151.5076737	155.2620943	151.3683083	107.6428429	109.6204681	103.743097
ENSG00000198899	51137.81148	51402.20628	53520.14857	37594.18345	34390.29828	36323.24206	0.526818838	4.91E-72	9.19E-70	MT-ATP6	mitochondrially encoded ATP synthase membrane subunit 6 [Source:HGNC Symbol;Acc:HGNC:7414]	-	3561.77104	3569.736822	3723.427035	2613.229828	2393.888041	2526.212209
ENSG00000185633	3196.457367	3419.050596	3559.810725	1781.28289	1866.315079	1871.450022	0.883435592	1.01E-71	1.88E-69	NDUFA4L2	NDUFA4, mitochondrial complex associated like 2 [Source:HGNC Symbol;Acc:HGNC:29836]	-	54.03214666	57.62612431	60.10517829	30.05033322	31.5291529	31.58805631
ENSG00000125844	3350.636189	3153.863786	3304.440426	1829.827307	1900.744556	1757.733441	0.838618644	1.32E-71	2.42E-69	RRBP1	ribosome binding protein 1 [Source:HGNC Symbol;Acc:HGNC:10448]	-	22.76894063	21.36923921	22.42927074	12.40962746	12.90872464	11.92696457
ENSG00000082781	1136.151082	1066.618532	1169.237256	415.1042998	436.8981865	408.2966772	1.421576952	2.63E-71	4.78E-69	ITGB5	integrin subunit beta 5 [Source:HGNC Symbol;Acc:HGNC:6160]	-	8.358904988	7.824435332	8.592462077	3.047920424	3.212458871	2.999511367
ENSG00000131037	410.2257947	429.58306	439.851853	53.49792885	66.48450664	59.56582824	2.839986355	1.48E-70	2.65E-68	EPS8L1	EPS8 like 1 [Source:HGNC Symbol;Acc:HGNC:21295]	-	3.643102241	3.803873975	3.90172357	0.474152946	0.590082693	0.528210395
ENSG00000141449	401.0484839	335.6423453	361.2763763	24.76755965	13.05945666	21.66030118	4.185682548	1.79E-70	3.17E-68	GREB1L	growth regulation by estrogen in breast cancer 1 like [Source:HGNC Symbol;Acc:HGNC:31042]	-	1.799329486	1.501485503	1.619030607	0.110899637	0.058557558	0.097037517
ENSG00000106819	647.9181456	722.1692443	600.4191314	143.651846	149.5901399	102.8864306	2.314672334	1.07E-69	1.83E-67	ASPN	asporin [Source:HGNC Symbol;Acc:HGNC:14872]	-	12.4421136	13.82749743	11.51675738	2.75307676	2.870919529	1.972847356
ENSG00000176842	360.6683162	367.9344659	344.194751	30.71177397	32.05502999	16.24522588	3.764364825	1.11E-68	1.86E-66	IRX5	iroquois homeobox 5 [Source:HGNC Symbol;Acc:HGNC:14361]	Coprinus_mating	6.013076014	6.116313701	5.731847426	0.511006818	0.534107801	0.270443047
ENSG00000134013	1579.415196	1728.117731	1681.686017	716.2778252	724.2062331	791.6840081	1.160354796	1.47E-68	2.44E-66	LOXL2	lysyl oxidase like 2 [Source:HGNC Symbol;Acc:HGNC:6666]	SRCR	13.12681644	14.32079093	13.9607802	5.941248205	6.015467574	6.57016591
ENSG00000145824	906.7183114	821.9812537	856.6435117	258.5733228	277.8102599	291.3310509	1.644929407	1.57E-68	2.60E-66	CXCL14	C-X-C motif chemokine ligand 14 [Source:HGNC Symbol;Acc:HGNC:10640]	-	21.7759073	19.68322985	20.54970914	6.197559126	6.668009119	6.986376915
ENSG00000198759	722.2543634	716.2979496	684.9731769	210.0289059	170.9601599	197.1087407	1.872017869	1.63E-68	2.68E-66	EGFL6	EGF like domain multiple 6 [Source:HGNC Symbol;Acc:HGNC:3235]	EGF_CA	13.14074887	12.99434005	12.44816061	3.813661137	3.10862896	3.580941192
ENSG00000071967	1918.057966	1912.084964	1773.072712	874.7902069	892.7919463	925.9778754	1.056549528	4.87E-68	7.92E-66	CYBRD1	cytochrome b reductase 1 [Source:HGNC Symbol;Acc:HGNC:20797]	Cytochrom_B561	17.57674422	17.47086748	16.22949205	8.000436956	8.176567016	8.473028733
ENSG00000185650	7407.007582	7205.057108	7587.657984	4893.079085	4707.340515	4417.618426	0.663123642	6.10E-68	9.86E-66	ZFP36L1	ZFP36 ring finger protein like 1 [Source:HGNC Symbol;Acc:HGNC:1107]	zf-CCCH	68.08697821	66.03729517	69.66757509	44.88865532	43.2454995	40.54813052
ENSG00000189184	1422.483181	1331.805341	1339.199428	583.5237054	594.7988898	597.8243126	1.204980806	7.68E-68	1.22E-65	PCDH18	protocadherin 18 [Source:HGNC Symbol;Acc:HGNC:14268]	Cadherin	10.09140742	9.42054288	9.48967922	4.131389999	4.217147403	4.23486468
ENSG00000081479	340.4782323	334.6637961	356.1518887	11.88842863	22.55724332	23.8263313	4.165893651	9.49E-68	1.50E-65	LRP2	LDL receptor related protein 2 [Source:HGNC Symbol;Acc:HGNC:6694]	Ldl_recept_a	0.993207025	0.973396415	1.037737139	0.034610508	0.065762829	0.069401518
ENSG00000198795	1362.83066	1464.88802	1421.19123	633.0588247	525.9399365	562.0848156	1.300321192	1.65E-67	2.58E-65	ZNF521	zinc finger protein 521 [Source:HGNC Symbol;Acc:HGNC:24605]	-	10.38754856	11.13284537	10.81995282	4.815576967	4.006372747	4.277937043
ENSG00000139219	689.2160444	671.2846905	708.0333711	198.1404772	203.0151899	177.6144697	1.838560222	1.66E-67	2.59E-65	COL2A1	collagen type II alpha 1 chain [Source:HGNC Symbol;Acc:HGNC:2200]	VWC	4.9055913	4.764017028	5.033747052	1.40748015	1.444137514	1.262338104
ENSG00000099194	22554.15913	21758.03949	21935.3692	16694.32591	16725.60231	16621.03211	0.404798587	2.08E-67	3.20E-65	SCD	stearoyl-CoA desaturase [Source:HGNC Symbol;Acc:HGNC:10571]	-	199.5128181	191.9086286	193.8165185	147.3825751	147.8665571	146.8126627
ENSG00000140092	647.0004145	648.7780609	679.8486893	166.4380009	178.0834999	191.6936654	1.883330716	1.08E-66	1.66E-64	FBLN5	fibulin 5 [Source:HGNC Symbol;Acc:HGNC:3602]	EGF_CA	6.171021679	6.169915937	6.476889006	1.58430245	1.697540824	1.82566731
ENSG00000154856	2262.207123	2507.042824	2417.049988	1272.061864	1245.397276	1215.142896	0.944513392	4.64E-66	7.04E-64	APCDD1	APC down-regulated 1 [Source:HGNC Symbol;Acc:HGNC:15718]	-	18.05500478	19.95067403	19.26870604	10.13226558	9.933840569	9.68398167
ENSG00000181541	412.978988	424.6903144	398.0018709	68.35846464	64.11005998	59.56582824	2.68346852	2.21E-65	3.34E-63	MAB21L2	mab-21 like 2 [Source:HGNC Symbol;Acc:HGNC:6758]	-	7.066521786	7.245705551	6.802437134	1.167355506	1.096346821	1.017738715
ENSG00000143387	942.5098236	924.7289104	914.721038	327.9224898	349.0436599	278.3348702	1.543399754	1.08E-63	1.61E-61	CTSK	cathepsin K [Source:HGNC Symbol;Acc:HGNC:2536]	Peptidase_C1	23.69108538	23.17629905	22.9662145	8.226277677	8.768450566	6.985991538
ENSG00000078596	602.9493224	586.1509178	610.6681066	124.8285007	149.5901399	166.7843191	2.032558264	1.53E-63	2.26E-61	ITM2A	integral membrane protein 2A [Source:HGNC Symbol;Acc:HGNC:6173]	-	13.94395985	13.51591151	14.10627115	2.881059027	3.457421373	3.851428968
ENSG00000156925	1216.911418	1264.285452	1293.933121	495.3511931	572.2416465	520.9302434	1.251766578	1.92E-62	2.79E-60	ZIC3	Zic family member 3 [Source:HGNC Symbol;Acc:HGNC:12874]	-	13.95562877	14.45659989	14.82190239	5.669395382	6.558642151	5.965287484
ENSG00000183160	453.3591557	486.3389084	496.2212167	98.07953623	99.72675996	103.9694457	2.25101794	3.68E-62	5.28E-60	TMEM119	transmembrane protein 119 [Source:HGNC Symbol;Acc:HGNC:27884]	-	6.743088258	7.212503672	7.372138051	1.455887934	1.482423171	1.544128881
ENSG00000135903	364.3392405	334.6637961	340.7784259	45.57230976	23.74446666	33.57346683	3.317355232	1.11E-61	1.58E-59	PAX3	paired box 3 [Source:HGNC Symbol;Acc:HGNC:8617]	PAX	2.176762861	1.99362964	2.033662778	0.271731071	0.141778906	0.200291595
ENSG00000135862	4315.171559	4247.881693	4358.37671	2771.985276	2529.972922	2743.277144	0.68253354	8.31E-60	1.14E-57	LAMC1	laminin subunit gamma 1 [Source:HGNC Symbol;Acc:HGNC:6492]	Laminin_EGF	24.34891724	23.89926682	24.56450566	15.61009679	14.26729009	15.4565526
ENSG00000134531	1004.915537	1049.983197	990.7342708	378.4483115	430.9620698	390.9684363	1.345494173	1.52E-59	2.08E-57	EMP1	epithelial membrane protein 1 [Source:HGNC Symbol;Acc:HGNC:3333]	-	6.081283841	6.335467109	5.988589937	2.285627092	2.606446371	2.36248345
ENSG00000137558	375.3520135	329.7710506	278.4304933	28.7303692	27.30613666	23.8263313	3.619793387	3.59E-59	4.87E-57	PI15	peptidase inhibitor 15 [Source:HGNC Symbol;Acc:HGNC:8946]	SCP	2.487937066	2.179434125	1.84339801	0.190053091	0.18088599	0.157695457
ENSG00000158887	641.494028	605.7219	663.6211452	127.8006078	191.1429566	128.878792	2.102700718	4.13E-59	5.57E-57	MPZ	myelin protein zero [Source:HGNC Symbol;Acc:HGNC:7225]	V-set	14.12595737	13.29931057	14.59644738	2.808608997	4.206565007	2.833792813
ENSG00000170549	562.5691547	624.3143332	624.3334069	114.9214768	113.97344	172.1993944	2.174706522	4.37E-58	5.84E-56	IRX1	iroquois homeobox 1 [Source:HGNC Symbol;Acc:HGNC:14358]	Coprinus_mating	14.36154552	15.89128977	15.9200165	2.927922324	2.907856369	4.389532276
ENSG00000162745	550.6386506	587.1294669	558.5691492	156.530977	146.0284699	160.2862287	1.871779076	4.92E-58	6.53E-56	OLFML2B	olfactomedin like 2B [Source:HGNC Symbol;Acc:HGNC:24558]	-	7.647983754	8.131014212	7.749235983	2.169769751	2.027037724	2.222991691
ENSG00000020181	2008.913344	2097.030746	2186.448046	1156.149685	1112.428263	1087.347119	0.906579585	1.10E-57	1.45E-55	ADGRA2	adhesion G protein-coupled receptor A2 [Source:HGNC Symbol;Acc:HGNC:17849]	7tm_2	13.49478484	14.04559486	14.67052311	7.750896112	7.468283696	7.293472225
ENSG00000112655	5817.497344	5883.037259	6163.050429	3969.744461	3914.275329	4099.211998	0.57610088	7.67E-57	1.01E-54	PTK7	protein tyrosine kinase 7 (inactive) [Source:HGNC Symbol;Acc:HGNC:9618]	Pkinase_Tyr	30.57792982	30.83216795	32.35707712	20.82416169	20.56209154	21.5146175
ENSG00000135916	7989.766821	8251.126108	8460.52904	5696.53872	5809.083768	5882.9378	0.506789705	2.37E-56	3.05E-54	ITM2C	integral membrane protein 2C [Source:HGNC Symbol;Acc:HGNC:6175]	-	145.1437052	149.4541242	153.5194119	103.2781011	105.4668006	106.7135878
ENSG00000137801	537.7904154	532.3307167	503.0538668	140.6797388	135.3434599	103.9694457	2.048308896	6.52E-56	8.33E-54	THBS1	thrombospondin 1 [Source:HGNC Symbol;Acc:HGNC:11785]	TSP_C	2.785373191	2.74904873	2.602474613	0.727168364	0.700570168	0.537696768
ENSG00000196090	286.3320983	324.878305	275.0141683	31.70247636	24.93168999	20.57728612	3.511139329	2.30E-55	2.89E-53	PTPRT	protein tyrosine phosphatase, receptor type T [Source:HGNC Symbol;Acc:HGNC:9682]	Y_phosphatase	1.049315425	1.187100015	1.006683074	0.115947743	0.091312823	0.075298354
ENSG00000233608	370.7633581	423.7117653	428.7487965	66.37705987	77.16951664	83.39215954	2.434200139	2.86E-55	3.57E-53	TWIST2	twist family bHLH transcription factor 2 [Source:HGNC Symbol;Acc:HGNC:20670]	HLH	9.364232575	10.67029647	10.81633116	1.673117671	1.947893446	2.103109908
ENSG00000091986	882.8573032	893.4153388	866.0384057	328.9131922	366.8520099	333.5686382	1.362193478	3.20E-55	3.97E-53	CCDC80	coiled-coil domain containing 80 [Source:HGNC Symbol;Acc:HGNC:30649]	-	3.203706127	3.232556621	3.139069899	1.191177662	1.330445511	1.208672758
ENSG00000188042	4774.037101	4911.337991	5042.495806	3235.633993	3156.826842	3338.935427	0.597677526	1.63E-54	2.01E-52	ARL4C	ADP ribosylation factor like GTPase 4C [Source:HGNC Symbol;Acc:HGNC:698]	Arf	56.42708333	57.88049195	59.5318029	38.16755078	37.29036251	39.40680248
ENSG00000113721	4988.786175	5037.570826	4789.687751	2988.949099	2744.860346	3201.392514	0.728580531	2.33E-54	2.82E-52	PDGFRB	platelet derived growth factor receptor beta [Source:HGNC Symbol;Acc:HGNC:8804]	Pkinase_Tyr	33.15508653	33.38159004	31.79538985	19.8247119	18.23138073	21.24494275
ENSG00000145934	531.3662978	566.5799356	508.1783544	155.5402746	130.5945666	141.8749727	1.902955327	6.40E-54	7.60E-52	TENM2	teneurin transmembrane protein 2 [Source:HGNC Symbol;Acc:HGNC:29943]	-	2.282533894	2.426693901	2.180424579	0.666805512	0.560650702	0.608541758
ENSG00000083444	5432.050288	5650.14257	5718.074089	3884.544056	3803.863559	3710.409592	0.559427924	8.61E-54	1.02E-51	PLOD1	procollagen-lysine,2-oxoglutarate 5-dioxygenase 1 [Source:HGNC Symbol;Acc:HGNC:9081]	2OG-FeII_Oxy	48.43096494	50.22839779	50.92262644	34.56467529	33.8944275	33.03258479
ENSG00000085741	449.6882313	542.1162078	521.8436547	108.9772625	116.3478866	133.2108523	2.079029902	2.97E-53	3.46E-51	WNT11	Wnt family member 11 [Source:HGNC Symbol;Acc:HGNC:12776]	wnt	8.883627388	10.67829175	10.29724145	2.148561535	2.297107624	2.627724217
ENSG00000245694	492.8215923	518.6310291	530.3844674	109.9679649	128.22012	149.4560781	1.995295551	4.25E-53	4.93E-51	CRNDE	colorectal neoplasia differentially expressed [Source:HGNC Symbol;Acc:HGNC:37078]	-	3.998544089	4.195669168	4.298378302	0.890453897	1.039710362	1.21084097
ENSG00000100234	3033.101234	3013.931264	2976.473219	1792.180617	1936.361256	1807.552133	0.70592788	1.05E-52	1.21E-50	TIMP3	TIMP metallopeptidase inhibitor 3 [Source:HGNC Symbol;Acc:HGNC:11822]	-	31.25481289	30.96662817	30.63611236	18.43082873	19.94161897	18.59868307
ENSG00000134107	3580.986691	3509.077114	3453.904648	2203.322107	2309.149382	2273.248609	0.636428688	7.36E-52	8.40E-50	BHLHE40	basic helix-loop-helix family member e40 [Source:HGNC Symbol;Acc:HGNC:1046]	HLH	44.26718242	43.25164839	42.64726589	27.18255373	28.52825673	28.05998739
ENSG00000180660	1108.61915	1085.210965	1047.103634	504.2675145	471.3276632	479.7756711	1.153394222	1.55E-51	1.74E-49	MAB21L1	mab-21 like 1 [Source:HGNC Symbol;Acc:HGNC:6757]	-	17.36590728	16.94961559	16.38349095	7.883320491	7.378737553	7.504377756
ENSG00000177469	894.7878073	930.6002051	911.3047129	362.5970733	394.1581465	316.2403972	1.352400433	3.42E-51	3.84E-49	CAVIN1	caveolae associated protein 1 [Source:HGNC Symbol;Acc:HGNC:9688]	-	11.08712901	11.49721799	11.27883742	4.483905258	4.881053662	3.912710848
ENSG00000009709	288.1675605	255.4013181	277.5764121	8.916321475	9.497786663	6.498090354	5.045755504	7.26E-51	8.06E-49	PAX7	paired box 7 [Source:HGNC Symbol;Acc:HGNC:8621]	PAX	2.165111532	1.913325659	2.083144602	0.066858094	0.071318406	0.048750861
ENSG00000130203	2752.275522	3134.292804	3050.778289	1616.826294	1764.213873	1674.341281	0.822946263	1.26E-50	1.39E-48	APOE	apolipoprotein E [Source:HGNC Symbol;Acc:HGNC:613]	-	59.58274433	67.65481937	65.96915462	34.93212843	38.17014938	36.19378015
ENSG00000162591	2331.954685	2376.895792	2445.23467	1314.662066	1413.982989	1432.828923	0.78298766	1.42E-50	1.56E-48	MEGF6	multiple EGF like domains 6 [Source:HGNC Symbol;Acc:HGNC:3232]	EGF_CA	15.71375994	15.96984597	16.45819596	8.841118855	9.522439541	9.640858552
ENSG00000143995	447.8527692	434.4758055	413.3753337	106.0051553	109.2245466	87.72421978	2.097044777	1.61E-50	1.76E-48	MEIS1	Meis homeobox 1 [Source:HGNC Symbol;Acc:HGNC:7000]	Coprinus_mating	1.942795849	1.879265229	1.791175491	0.458935845	0.473539472	0.379990537
ENSG00000108001	718.5834391	683.0272799	717.4282651	247.6755965	273.0613666	229.5991925	1.500363272	1.91E-50	2.08E-48	EBF3	early B cell factor 3 [Source:HGNC Symbol;Acc:HGNC:19087]	TIG	7.372661302	6.987401632	7.352368043	2.536082555	2.799957055	2.352224665
ENSG00000170017	1160.012091	1130.224224	1066.747504	517.1466456	518.8165965	511.1831078	1.117168663	6.13E-50	6.59E-48	ALCAM	activated leukocyte cell adhesion molecule [Source:HGNC Symbol;Acc:HGNC:400]	-	7.664247749	7.445642994	7.039962263	3.409995619	3.425822925	3.372445013
ENSG00000162407	2810.09258	2828.006932	2826.154916	1801.096938	1714.350493	1783.725802	0.674807311	9.98E-50	1.07E-47	PLPP3	phospholipid phosphatase 3 [Source:HGNC Symbol;Acc:HGNC:9229]	-	25.21531756	25.3020006	25.33036539	16.12924324	15.37402072	15.98207898
ENSG00000018408	1075.580831	1017.691076	1018.918953	480.4906573	470.1404398	455.9493398	1.145307301	2.30E-49	2.44E-47	WWTR1	WW domain containing transcription regulator 1 [Source:HGNC Symbol;Acc:HGNC:24042]	WW	6.064055077	5.720929925	5.738011322	2.703573127	2.649059571	2.566835511
ENSG00000144857	3018.417536	3131.357157	3062.735427	1911.064903	1842.570613	2001.411829	0.678067491	4.46E-49	4.71E-47	BOC	BOC cell adhesion associated, oncogene regulated [Source:HGNC Symbol;Acc:HGNC:17173]	I-set	13.8595767	14.33619285	14.04694267	8.75748047	8.455490834	9.176318466
ENSG00000170561	254.2115104	291.6076352	247.6835677	29.72107158	28.49335999	25.99236142	3.233768698	1.74E-48	1.83E-46	IRX2	iroquois homeobox 2 [Source:HGNC Symbol;Acc:HGNC:14359]	Coprinus_mating	3.563164141	4.075398558	3.467683801	0.415755661	0.399142814	0.363787456
ENSG00000152822	704.8174728	622.3572349	638.8527884	220.9266321	225.5724332	233.9312527	1.531357047	4.44E-48	4.65E-46	GRM1	glutamate metabotropic receptor 1 [Source:HGNC Symbol;Acc:HGNC:4593]	ANF_receptor	4.597203876	4.047505273	4.162167692	1.438130392	1.470439493	1.523585087
ENSG00000122884	5966.169779	5607.086409	5742.842446	4005.409747	4093.546052	3947.58989	0.523894679	4.96E-48	5.16E-46	P4HA1	prolyl 4-hydroxylase subunit alpha 1 [Source:HGNC Symbol;Acc:HGNC:8546]	-	91.49274558	85.73514363	87.96696956	61.30149876	62.73859156	60.44834915
ENSG00000164330	390.0357109	416.8619215	409.9590086	101.0516434	100.9139833	80.14311437	2.108719315	7.30E-48	7.56E-46	EBF1	early B cell factor 1 [Source:HGNC Symbol;Acc:HGNC:3126]	TIG	2.994521534	3.191140111	3.143874343	0.77428267	0.774316385	0.614399209
ENSG00000104870	1141.657469	1182.087327	1180.340312	572.6259792	573.4288698	572.9149662	1.027516281	1.51E-47	1.54E-45	FCGRT	Fc fragment of IgG receptor and transporter [Source:HGNC Symbol;Acc:HGNC:3621]	-	12.97652507	13.39685101	13.40082403	6.495711457	6.513976294	6.50240655
ENSG00000166598	11525.78469	11279.73561	10931.38615	8350.630413	8382.983954	7910.341991	0.453013796	2.56E-47	2.61E-45	HSP90B1	heat shock protein 90 beta family member 1 [Source:HGNC Symbol;Acc:HGNC:12028]	HATPase_c	116.440987	113.6226396	110.3093406	84.19527671	84.64046538	79.79799878
ENSG00000121440	897.5410005	899.2866335	889.9526812	400.243764	366.8520099	396.3835116	1.205571385	2.86E-47	2.90E-45	PDZRN3	PDZ domain containing ring finger 3 [Source:HGNC Symbol;Acc:HGNC:17704]	PDZ	6.938089825	6.931294284	6.871542139	3.087758213	2.834135148	3.059585306
ENSG00000245532	3525.922826	3653.902382	3671.695371	2449.016299	2292.528256	2341.478558	0.614569103	5.26E-47	5.31E-45	NEAT1	nuclear paraspeckle assembly transcript 1 (non-protein coding) [Source:HGNC Symbol;Acc:HGNC:30815]	-	7.345780844	7.590190636	7.640705903	5.092018001	4.773356751	4.870984125
ENSG00000182718	1881.348723	1982.5405	1801.257394	1049.153827	1044.756533	1077.599984	0.836174068	2.25E-46	2.24E-44	ANXA2	annexin A2 [Source:HGNC Symbol;Acc:HGNC:537]	-	10.11287819	10.62571393	9.671257049	5.6283064	5.612606571	5.783948447
ENSG00000164318	449.6882313	424.6903144	450.9549095	130.772715	100.9139833	110.467536	1.947769234	2.80E-46	2.75E-44	EGFLAM	EGF like, fibronectin type III and laminin G domains [Source:HGNC Symbol;Acc:HGNC:26810]	Laminin_G_2	3.726343354	3.508926588	3.732554378	1.081487683	0.835731416	0.914044582
ENSG00000128573	717.665708	701.619713	689.2435832	257.5826204	289.6824932	249.0934636	1.407194631	2.81E-46	2.76E-44	FOXP2	forkhead box P2 [Source:HGNC Symbol;Acc:HGNC:13875]	-	2.107496497	2.054362257	2.021711004	0.754908497	0.850180125	0.730412778
ENSG00000172037	4162.828199	4284.08801	4316.526728	2733.347883	2941.939419	2616.564383	0.623190882	1.11E-45	1.07E-43	LAMB2	laminin subunit beta 2 [Source:HGNC Symbol;Acc:HGNC:6487]	Laminin_EGF	28.76198919	29.51341016	29.78972829	18.84770303	20.31459592	18.05191253
ENSG00000079931	635.9876415	664.4348467	732.8017279	204.0846915	251.6913466	243.6783883	1.544160301	1.71E-45	1.64E-43	MOXD1	monooxygenase DBH like 1 [Source:HGNC Symbol;Acc:HGNC:21063]	Cu2_monooxygen	5.699250618	5.936795072	6.559296156	1.825208984	2.254142641	2.180456647
ENSG00000155011	404.7194082	399.2480375	415.9375775	110.9586672	102.1012066	101.8034155	1.952161786	2.08E-45	1.98E-43	DKK2	dickkopf WNT signaling pathway inhibitor 2 [Source:HGNC Symbol;Acc:HGNC:2892]	-	4.444693314	4.371808567	4.562654705	1.216135847	1.12063111	1.116378545
ENSG00000174279	223.9263846	233.8732377	219.4988859	7.925619089	10.68501	11.91316565	4.48171332	2.31E-45	2.19E-43	EVX2	even-skipped homeobox 2 [Source:HGNC Symbol;Acc:HGNC:3507]	Homeobox	2.527067548	2.631617033	2.474261397	0.089264313	0.12051207	0.134245621
ENSG00000186897	257.8824347	235.8303359	274.160087	30.71177397	35.61669999	18.411256	3.185957967	6.57E-45	6.20E-43	C1QL4	complement C1q like 4 [Source:HGNC Symbol;Acc:HGNC:31416]	-	5.906261009	5.385439129	6.271866125	0.701986671	0.815245825	0.421051922
ENSG00000006128	254.2115104	285.7363406	270.7437619	38.63739306	36.80392332	46.56964754	2.730463832	9.82E-44	8.97E-42	TAC1	tachykinin precursor 1 [Source:HGNC Symbol;Acc:HGNC:11517]	-	6.386518778	7.157560692	6.79405594	0.968745924	0.92407481	1.168243297
ENSG00000010278	992.9850333	911.0292228	1034.292415	456.7138	440.4598565	437.5380838	1.138697306	4.50E-43	4.08E-41	CD9	CD9 molecule [Source:HGNC Symbol;Acc:HGNC:1709]	Tetraspannin	11.3083351	10.34472269	11.76524522	5.190786793	5.01309958	4.975459454
ENSG00000112715	31929.69989	31805.78177	32358.577	26086.18453	26535.62871	26354.08845	0.283185567	1.07E-42	9.62E-41	VEGFA	vascular endothelial growth factor A [Source:HGNC Symbol;Acc:HGNC:12680]	-	104.9468439	104.2344307	106.2345145	85.56934305	87.16616912	86.49358717
ENSG00000142192	27810.92278	27564.74992	28135.14513	22948.63007	22396.96817	22224.55203	0.305503681	1.63E-42	1.45E-40	APP	amyloid beta precursor protein [Source:HGNC Symbol;Acc:HGNC:620]	-	208.8546988	206.4018028	211.0472452	171.9961423	168.0978334	166.6568739
ENSG00000262655	539.6258776	533.3092658	530.3844674	184.2706438	194.7046266	171.1163793	1.544584422	2.15E-42	1.90E-40	SPON1	spondin 1 [Source:HGNC Symbol;Acc:HGNC:11252]	TSP_1	5.016759551	4.943564738	4.925190034	1.709699408	1.809051046	1.588486268
ENSG00000106809	2189.706367	2038.317799	1902.038984	1117.512292	1178.91277	1158.826113	0.827438045	7.16E-42	6.28E-40	OGN	osteoglycin [Source:HGNC Symbol;Acc:HGNC:8126]	-	31.27432738	29.02716169	27.13458523	15.9289627	16.82781778	16.5265322
ENSG00000163359	8846.009922	8950.788723	8911.48395	6926.000381	6614.021188	6758.013968	0.395424712	1.07E-41	9.39E-40	COL6A3	collagen type VI alpha 3 chain [Source:HGNC Symbol;Acc:HGNC:2213]	VWA	21.37133874	21.56136196	21.50482991	16.69936306	15.96959564	16.30289589
ENSG00000099250	947.0984791	908.0935755	880.5577872	426.002026	414.3409432	431.0399935	1.104729954	2.02E-41	1.75E-39	NRP1	neuropilin 1 [Source:HGNC Symbol;Acc:HGNC:8004]	CUB	3.898865386	3.727385257	3.620784192	1.750200712	1.704688313	1.771829929
ENSG00000142798	1735.429481	1757.474204	1934.494072	1036.274696	884.481383	973.630538	0.905402144	2.41E-41	2.07E-39	HSPG2	heparan sulfate proteoglycan 2 [Source:HGNC Symbol;Acc:HGNC:5273]	I-set	4.546021042	4.59033106	5.061666775	2.709146274	2.315566185	2.5467131
ENSG00000198467	2202.554602	2199.778403	2148.86847	1370.1414	1371.242949	1354.851839	0.677279872	2.98E-41	2.55E-39	TPM2	tropomyosin 2 [Source:HGNC Symbol;Acc:HGNC:12011]	-	32.16485778	32.03055502	31.34486923	19.9688673	20.01305511	19.75641413
ENSG00000240583	1310.519988	1354.31197	1281.121902	698.4451822	730.1423497	677.9674269	0.905880001	3.24E-41	2.76E-39	AQP1	aquaporin 1 (Colton blood group) [Source:HGNC Symbol;Acc:HGNC:633]	-	18.09622054	18.64633689	17.66999244	9.625197442	10.07617733	9.347907879
ENSG00000185624	7621.756656	7534.828159	7486.022313	5438.9561	5798.398758	5534.206951	0.433676968	5.37E-41	4.52E-39	P4HB	prolyl 4-hydroxylase subunit beta [Source:HGNC Symbol;Acc:HGNC:8548]	-	68.17174707	67.19752473	66.88090474	48.55097868	51.83241639	49.42721096
ENSG00000146122	425.8272231	404.1407831	456.0793971	126.8099054	122.2840033	127.795777	1.770777909	6.70E-41	5.62E-39	DAAM2	dishevelled associated activator of morphogenesis 2 [Source:HGNC Symbol;Acc:HGNC:18143]	FH2	1.559074892	1.475355949	1.667921803	0.463361369	0.447452805	0.467209239
ENSG00000151617	1145.328393	1189.91572	1135.074005	590.4586221	619.7305798	562.0848156	0.970032197	7.20E-41	6.01E-39	EDNRA	endothelin receptor type A [Source:HGNC Symbol;Acc:HGNC:3179]	7tm_1	12.81858381	13.27873795	12.68924769	6.595269987	6.931974849	6.281642808
ENSG00000186480	2833.953589	2777.122379	2700.604969	1637.631044	1837.821719	1742.57123	0.673032492	1.33E-40	1.10E-38	INSIG1	insulin induced gene 1 [Source:HGNC Symbol;Acc:HGNC:6083]	-	36.82738157	35.98352493	35.05426353	21.23866723	23.86852158	22.61153323
ENSG00000128591	1659.257801	1704.632552	1767.948225	995.6558981	914.1619663	1008.28702	0.813342379	1.60E-40	1.32E-38	FLNC	filamin C [Source:HGNC Symbol;Acc:HGNC:3756]	CH	8.480800835	8.687290656	9.025976851	5.078849654	4.669712859	5.145985248
ENSG00000198712	70031.14132	71742.32811	72142.53654	58435.58954	57176.67571	59486.76815	0.288827475	2.64E-40	2.16E-38	MT-CO2	mitochondrially encoded cytochrome c oxidase II [Source:HGNC Symbol;Acc:HGNC:7421]	-	4856.306344	4960.448156	4996.983963	4044.132634	3962.577819	4119.045694
ENSG00000141574	318.4526863	348.3634837	343.3406697	60.43284555	83.1056333	83.39215954	2.161670881	4.25E-40	3.45E-38	SECTM1	secreted and transmembrane 1 [Source:HGNC Symbol;Acc:HGNC:10707]	-	5.101260266	5.564110783	5.493631085	0.966136965	1.330476047	1.333887338
ENSG00000196739	1500.490323	1422.810408	1483.539162	851.0133497	802.562973	809.0122491	0.838853478	4.74E-40	3.83E-38	COL27A1	collagen type XXVII alpha 1 chain [Source:HGNC Symbol;Acc:HGNC:22986]	Collagen	5.08801693	4.810530368	5.024768304	2.879949096	2.719809585	2.739250883
ENSG00000124942	4893.342142	4808.590334	4555.669483	3309.936672	2965.683886	3216.554725	0.5855669	5.39E-40	4.34E-38	AHNAK	AHNAK nucleoprotein [Source:HGNC Symbol;Acc:HGNC:347]	PDZ	11.92400493	11.68328368	11.08843996	8.049508048	7.222465128	7.826523135
ENSG00000157766	183.5462169	217.2379028	239.9968363	19.81404772	22.55724332	17.32824094	3.429120538	7.98E-40	6.34E-38	ACAN	aggrecan [Source:HGNC Symbol;Acc:HGNC:319]	Xlink	0.798052511	0.941785957	1.042301168	0.085978987	0.098020313	0.075231873
ENSG00000064309	4845.620125	4788.040803	4696.592892	3484.300292	3245.868592	3380.089999	0.502224843	9.61E-40	7.61E-38	CDON	cell adhesion associated, oncogene regulated [Source:HGNC Symbol;Acc:HGNC:17104]	fn3	21.68275545	21.36257145	20.99180099	15.56014983	14.51576981	15.10270486
ENSG00000089472	1360.995198	1326.912595	1342.615753	771.7571588	700.4617664	715.872954	0.879643786	1.16E-39	9.17E-38	HEPH	hephaestin [Source:HGNC Symbol;Acc:HGNC:4866]	-	9.075587676	8.82248764	8.942760072	5.136081663	4.668169649	4.766674351
ENSG00000150687	851.6544463	846.4449815	841.2700489	401.2344664	335.9842032	390.9684363	1.167094469	1.31E-39	1.03E-37	PRSS23	serine protease 23 [Source:HGNC Symbol;Acc:HGNC:14370]	Fz	3.445256329	3.414188018	3.399344857	1.619904617	1.358379165	1.579287444
ENSG00000163661	589.1833562	588.108016	583.337506	240.7406798	217.2618699	207.9388913	1.400303872	1.96E-39	1.53E-37	PTX3	pentraxin 3 [Source:HGNC Symbol;Acc:HGNC:9692]	-	14.40521394	14.33695493	14.24593045	5.874241742	5.308805172	5.076522681
ENSG00000071991	237.6923509	198.6454696	233.1641861	28.7303692	28.49335999	27.07537647	2.990235948	4.30E-39	3.33E-37	CDH19	cadherin 19 [Source:HGNC Symbol;Acc:HGNC:1758]	Cadherin	1.642513333	1.368683214	1.60937488	0.1981381	0.196780199	0.186822666
ENSG00000121904	1751.030909	1773.13099	1761.969656	1076.893494	973.523133	1055.939683	0.765272552	4.76E-39	3.67E-37	CSMD2	CUB and Sushi multiple domains 2 [Source:HGNC Symbol;Acc:HGNC:19290]	CUB	4.574258367	4.618471602	4.597555499	2.807583762	2.541658433	2.754402185
ENSG00000136859	571.7464656	632.1427261	591.0242374	206.0660963	189.9557333	248.0104485	1.47672174	1.60E-38	1.21E-36	ANGPTL2	angiopoietin like 2 [Source:HGNC Symbol;Acc:HGNC:490]	Fibrinogen_C	6.97327059	7.687387136	7.200124357	2.50826064	2.315418331	3.020399372
ENSG00000100626	1491.313012	1476.630609	1411.796336	859.9296712	758.6357097	790.6009931	0.859903608	2.77E-38	2.09E-36	GALNT16	polypeptide N-acetylgalactosaminyltransferase 16 [Source:HGNC Symbol;Acc:HGNC:23233]	Glycos_transf_2	6.548406135	6.465010649	6.192136576	3.768450574	3.329232403	3.466454621
ENSG00000164778	211.0781494	253.4442199	210.1039919	28.7303692	27.30613666	32.49045177	2.927233904	3.32E-38	2.49E-36	EN2	engrailed homeobox 2 [Source:HGNC Symbol;Acc:HGNC:3343]	Homeobox	2.948997958	3.530564607	2.932021662	0.400594969	0.381272503	0.453260954
ENSG00000210082	148522.8455	144462.2268	140745.7603	113039.1423	118937.2207	111906.863	0.334914669	4.74E-38	3.55E-36	MT-RNR2	mitochondrially encoded 16S RNA [Source:HGNC Symbol;Acc:HGNC:7471]	-	4518.747958	4382.37705	4277.222626	3432.312331	3616.485057	3399.718381
ENSG00000169174	995.7382265	1072.489826	1064.18526	526.062967	473.7021098	543.6735596	1.019242867	6.42E-38	4.77E-36	PCSK9	proprotein convertase subtilisin/kexin type 9 [Source:HGNC Symbol;Acc:HGNC:20001]	Peptidase_S8	9.481992573	10.18305736	10.12216347	4.999484782	4.508206301	5.169565085
ENSG00000117519	4639.130631	4730.306405	4530.901126	3299.038946	3408.518189	3276.120553	0.477624253	1.61E-37	1.18E-35	CNN3	calponin 3 [Source:HGNC Symbol;Acc:HGNC:2157]	CH	77.53453438	78.82762334	75.6388371	55.02741527	56.93354537	54.67387052
ENSG00000002586	4286.721895	4355.522095	4348.981816	3123.684623	3178.196862	3061.683572	0.472657432	2.88E-37	2.11E-35	CD99	CD99 molecule (Xg blood group) [Source:HGNC Symbol;Acc:HGNC:7082]	-	41.39405034	41.93565338	41.94709436	30.10321525	30.67167126	29.52121872
ENSG00000059804	5695.43911	5525.866833	5472.098684	4189.680391	4008.065972	4058.057426	0.445201797	7.64E-37	5.55E-35	SLC2A3	solute carrier family 2 member 3 [Source:HGNC Symbol;Acc:HGNC:11007]	Sugar_tr	43.86195465	42.4318299	42.09362871	32.20139991	30.8488985	31.2061593
ENSG00000117385	2336.543341	2537.377846	2599.82338	1529.644484	1580.194256	1590.949122	0.669542869	1.34E-36	9.66E-35	P3H1	prolyl 3-hydroxylase 1 [Source:HGNC Symbol;Acc:HGNC:19316]	-	16.37995937	17.73596002	18.20474084	10.70194153	11.07116924	11.13670291
ENSG00000087086	17699.36169	18292.99709	17739.26793	13309.09586	14264.48834	14129.01446	0.365921192	1.41E-36	1.02E-34	FTL	ferritin light chain [Source:HGNC Symbol;Acc:HGNC:3999]	Ferritin	956.1676825	985.3531294	957.2245462	717.5597988	770.1524244	762.1662093
ENSG00000007384	757.1281446	761.3112088	733.6558092	324.9503826	312.2397365	363.8930598	1.168635154	1.49E-36	1.07E-34	RHBDF1	rhomboid 5 homolog 1 [Source:HGNC Symbol;Acc:HGNC:20561]	Rhomboid	7.308112274	7.327041015	7.073426706	3.130300012	3.012090553	3.507284188
ENSG00000172005	231.2682333	203.5382152	197.2927729	26.74896443	29.68058332	28.15839153	2.90455199	1.90E-36	1.36E-34	MAL	mal, T cell differentiation protein [Source:HGNC Symbol;Acc:HGNC:6817]	-	7.528828482	6.606751332	6.415407895	0.869063447	0.965668099	0.915336179
ENSG00000153250	1036.118394	981.4847589	1006.107734	532.9978837	523.5654898	489.5228067	0.967564222	2.87E-36	2.04E-34	RBMS1	RNA binding motif single stranded interacting protein 1 [Source:HGNC Symbol;Acc:HGNC:9907]	RRM_1	4.17723035	3.945419432	4.051587336	2.144557107	2.109570704	1.970667414
ENSG00000125503	739.691254	825.8954501	948.8842887	302.1642278	373.9753499	296.7461262	1.373990474	2.88E-36	2.04E-34	PPP1R12C	protein phosphatase 1 regulatory subunit 12C [Source:HGNC Symbol;Acc:HGNC:14947]	-	4.541159462	5.055590867	5.818770136	1.851366525	2.29458039	1.819125623
ENSG00000121966	1227.00646	1223.186389	1126.533192	563.7096577	618.5433564	660.639186	0.957535292	6.10E-36	4.32E-34	CXCR4	C-X-C motif chemokine receptor 4 [Source:HGNC Symbol;Acc:HGNC:2561]	7tm_1	26.16875364	26.01114127	23.99837629	11.99843919	13.18409635	14.06895641
ENSG00000148180	2831.200395	3040.35209	3150.705797	1769.394462	2015.905219	1764.231531	0.702727336	8.18E-36	5.77E-34	GSN	gelsolin [Source:HGNC Symbol;Acc:HGNC:4620]	-	12.18817874	13.05036514	13.5480794	7.601966613	8.673259601	7.583769914
ENSG00000144230	190.8880655	203.5382152	193.8764478	28.7303692	21.37001999	17.32824094	3.114576103	1.03E-35	7.25E-34	GPR17	G protein-coupled receptor 17 [Source:HGNC Symbol;Acc:HGNC:4471]	7tm_1	3.38981394	3.60390741	3.438933797	0.509180052	0.379267863	0.307264882
ENSG00000101096	218.4199981	229.9590412	234.8723487	28.7303692	42.74003998	40.07155718	2.625751935	1.73E-35	1.21E-33	NFATC2	nuclear factor of activated T cells 2 [Source:HGNC Symbol;Acc:HGNC:7776]	RHD	1.250312124	1.31252357	1.342949281	0.164134675	0.244514715	0.229046483
ENSG00000205213	606.6202468	622.3572349	572.2344495	258.5733228	232.6957732	243.6783883	1.290404046	2.45E-35	1.71E-33	LGR4	leucine rich repeat containing G protein-coupled receptor 4 [Source:HGNC Symbol;Acc:HGNC:13299]	7tm_1	4.538356585	4.642501316	4.276193912	1.930627646	1.73985975	1.820371772
ENSG00000177606	4423.463827	4702.90703	4555.669483	3171.238338	3294.544749	3322.690201	0.483391502	2.78E-35	1.94E-33	JUN	Jun proto-oncogene, AP-1 transcription factor subunit [Source:HGNC Symbol;Acc:HGNC:6204]	Jun	59.26935357	62.82965604	60.97075816	42.40623185	44.11711995	44.45482709
ENSG00000197746	24442.8497	25254.39547	25354.25652	20621.47017	20506.90863	20081.26522	0.294108915	2.97E-35	2.06E-33	PSAP	prosaposin [Source:HGNC Symbol;Acc:HGNC:9498]	-	357.9413418	368.7462223	370.8622093	301.3788272	300.1264372	293.6381375
ENSG00000141433	218.4199981	217.2379028	222.0611297	40.61879783	34.42947665	25.99236142	2.697377307	3.15E-35	2.18E-33	ADCYAP1	adenylate cyclase activating polypeptide 1 [Source:HGNC Symbol;Acc:HGNC:241]	-	2.722755916	2.700116428	2.764970697	0.505331612	0.428934288	0.323536597
ENSG00000092969	685.54512	618.4430385	662.7670639	301.1735254	273.0613666	272.9197949	1.213659755	4.43E-34	3.00E-32	TGFB2	transforming growth factor beta 2 [Source:HGNC Symbol;Acc:HGNC:11768]	TGFb_propeptide	6.312704587	5.678187198	6.095958721	2.767765586	2.512949226	2.50943426
ENSG00000132688	3534.182406	3444.492873	3747.708604	2317.252881	2539.470709	2355.557753	0.574180048	5.84E-34	3.94E-32	NES	nestin [Source:HGNC Symbol;Acc:HGNC:7756]	-	30.16069817	29.30949251	31.94625269	19.73599156	21.65906326	20.07278121
ENSG00000069702	739.691254	728.040539	752.445597	343.773728	312.2397365	364.9760749	1.119130941	6.04E-34	4.06E-32	TGFBR3	transforming growth factor beta receptor 3 [Source:HGNC Symbol;Acc:HGNC:11774]	Zona_pellucida	4.030442045	3.955381135	4.095236422	1.869424675	1.700334633	1.985765483
ENSG00000050767	295.5094092	257.3584163	290.3876311	51.51652408	58.17394331	75.81105413	2.187915863	1.08E-33	7.22E-32	COL23A1	collagen type XXIII alpha 1 chain [Source:HGNC Symbol;Acc:HGNC:22990]	Collagen	3.721876604	3.231912621	3.653174752	0.647545514	0.732256427	0.953420655
ENSG00000115963	1517.927214	1533.386458	1453.646318	908.4740881	915.3491897	870.7441074	0.741167875	2.42E-33	1.60E-31	RND3	Rho family GTPase 3 [Source:HGNC Symbol;Acc:HGNC:671]	Ras	20.03290109	20.17785986	19.16255124	11.96571169	12.07323719	11.47479163
ENSG00000258498	197.3121831	181.0315856	177.6489037	21.79545249	27.30613666	22.74331624	2.959065108	3.96E-33	2.62E-31	DIO3OS	DIO3 opposite strand/antisense RNA (head to head) [Source:HGNC Symbol;Acc:HGNC:20348]	-	1.670337579	1.528041973	1.502154346	0.184140505	0.231022693	0.192249626
ENSG00000186493	163.356133	173.2031927	175.0866599	20.80475011	10.68501	5.415075295	3.765896419	6.95E-33	4.59E-31	C5orf38	chromosome 5 open reading frame 38 [Source:HGNC Symbol;Acc:HGNC:24226]	-	4.025090809	4.25526597	4.309183352	0.511606239	0.263123237	0.13323125
ENSG00000197324	2372.334853	2474.750703	2446.942833	1669.333521	1599.189829	1621.273543	0.57618019	1.06E-32	6.95E-31	LRP10	LDL receptor related protein 10 [Source:HGNC Symbol;Acc:HGNC:14553]	Ldl_recept_a	15.82177535	16.45664343	16.30064256	11.11105836	10.65916722	10.79684544
ENSG00000088882	4821.759117	5015.064197	4975.877467	3640.831269	3508.244949	3735.318938	0.444067371	1.21E-32	7.91E-31	CPXM1	carboxypeptidase X, M14 family member 1 [Source:HGNC Symbol;Acc:HGNC:15771]	F5_F8_type_C	95.65262804	99.19698477	98.59678418	72.08170299	69.55451662	73.99126466
ENSG00000155660	3691.114421	3695.979994	3768.206554	2562.947073	2757.919802	2626.311518	0.490358164	1.59E-32	1.04E-30	PDIA4	protein disulfide isomerase family A member 4 [Source:HGNC Symbol;Acc:HGNC:30167]	-	53.42592366	53.34021001	54.47922345	37.02262931	39.89515862	37.95789618
ENSG00000113083	1756.537295	1630.26282	1642.398278	1001.600112	1059.003213	1018.034155	0.708988459	2.25E-32	1.46E-30	LOX	lysyl oxidase [Source:HGNC Symbol;Acc:HGNC:6664]	-	15.02000862	13.8995586	14.02790979	8.547522665	9.050115382	8.692336286
ENSG00000101224	2308.093677	2348.517868	2181.323558	1514.783948	1480.467496	1497.809827	0.604948704	3.27E-32	2.13E-30	CDC25B	cell division cycle 25B [Source:HGNC Symbol;Acc:HGNC:1726]	Rhodanese	25.37723276	25.74632687	23.95590589	16.62166848	16.26798414	16.44405313
ENSG00000187140	163.356133	196.6883714	230.6019423	25.75826204	29.68058332	17.32824094	3.026605286	3.83E-32	2.48E-30	FOXD3	forkhead box D3 [Source:HGNC Symbol;Acc:HGNC:3804]	Fork_head	3.714429438	4.459292202	5.237467079	0.58452934	0.674486299	0.393434564
ENSG00000035403	1673.023767	1650.812351	1637.273791	1065.005065	1028.135406	990.958779	0.685146975	5.61E-32	3.60E-30	VCL	vinculin [Source:HGNC Symbol;Acc:HGNC:12665]	-	7.941831302	7.813521922	7.763213563	5.045489541	4.877675387	4.697161589
ENSG00000102265	1649.162759	1609.713288	1703.89213	979.8046599	1030.509853	1051.607622	0.697968887	6.21E-32	3.98E-30	TIMP1	TIMP metallopeptidase inhibitor 1 [Source:HGNC Symbol;Acc:HGNC:11820]	-	50.76119678	49.40233102	52.38562231	30.09822776	31.70038335	32.32089834
ENSG00000124813	265.2242834	283.7792423	302.3447688	71.3305718	73.60784664	74.72803907	1.955712516	7.25E-32	4.62E-30	RUNX2	runt related transcription factor 2 [Source:HGNC Symbol;Acc:HGNC:10472]	Runt	1.535657317	1.638295476	1.748578622	0.412182761	0.425940733	0.432042011
ENSG00000119280	1869.418219	1727.139182	1813.214532	1168.038113	1003.203716	1067.852848	0.738146437	1.70E-31	1.08E-29	C1orf198	chromosome 1 open reading frame 198 [Source:HGNC Symbol;Acc:HGNC:25900]	-	17.18080799	15.82686976	16.64516027	10.71339746	9.214468242	9.799634725
ENSG00000160801	342.3136945	338.5779926	376.6498392	112.940072	121.09678	95.30532519	1.685562391	8.83E-31	5.50E-29	PTH1R	parathyroid hormone 1 receptor [Source:HGNC Symbol;Acc:HGNC:9608]	7tm_2	5.88709419	5.805852721	6.470177182	1.93846454	2.081389396	1.636647843
ENSG00000162512	11132.99578	10979.32103	11584.75832	8683.506414	8817.507693	9060.503984	0.343632533	9.54E-31	5.91E-29	SDC3	syndecan 3 [Source:HGNC Symbol;Acc:HGNC:10660]	-	74.72190333	73.47539735	77.66485502	58.16531715	59.14605193	60.72249405
ENSG00000140937	1227.00646	1167.40909	1186.318881	629.0960152	712.3339997	687.7145625	0.82159175	1.21E-30	7.44E-29	CDH11	cadherin 11 [Source:HGNC Symbol;Acc:HGNC:1750]	Cadherin	4.349399006	4.126064861	4.200350397	2.225524737	2.523539502	2.434176059
ENSG00000160307	311.1108376	290.6290861	293.8039562	84.20970282	65.29728331	92.05628001	1.884824782	1.47E-30	9.05E-29	S100B	S100 calcium binding protein B [Source:HGNC Symbol;Acc:HGNC:10500]	-	10.19101758	9.492313328	9.613061634	2.752945636	2.137674395	3.011044652
ENSG00000114698	362.5037783	385.5483499	337.3621008	126.8099054	113.97344	111.5505511	1.619783411	2.18E-30	1.33E-28	PLSCR4	phospholipid scramblase 4 [Source:HGNC Symbol;Acc:HGNC:16497]	Scramblase	4.06772198	4.313682254	3.781261335	1.420119835	1.278163504	1.249890045
ENSG00000173546	581.8415075	626.2714314	608.959944	273.4338586	258.8146866	284.8329605	1.151740688	2.71E-30	1.65E-28	CSPG4	chondroitin sulfate proteoglycan 4 [Source:HGNC Symbol;Acc:HGNC:2466]	Laminin_G_2	3.329056314	3.572807531	3.480221177	1.561355592	1.479958	1.627301595
ENSG00000124762	8968.068156	9271.752832	9160.87568	7005.256572	7347.725207	7259.44994	0.342750731	2.80E-30	1.69E-28	CDKN1A	cyclin dependent kinase inhibitor 1A [Source:HGNC Symbol;Acc:HGNC:1784]	-	139.4665421	143.7684389	142.3016053	108.7247128	114.2005173	112.7291448
ENSG00000187720	507.5052897	511.7811853	509.0324357	223.8987393	213.7001999	198.1917558	1.264282369	3.38E-30	2.04E-28	THSD4	thrombospondin type 1 domain containing 4 [Source:HGNC Symbol;Acc:HGNC:25835]	TSP_1	1.519982644	1.528315261	1.522808138	0.669241392	0.639656793	0.592713754
ENSG00000111676	15402.28079	15504.13212	15748.4045	12874.17751	12727.03413	12966.9393	0.274591393	3.51E-30	2.12E-28	ATN1	atrophin 1 [Source:HGNC Symbol;Acc:HGNC:3033]	Atrophin-1	153.4145738	153.9783354	156.6822572	127.9776597	126.6930589	128.9675423
ENSG00000125813	201.9008386	209.4095099	200.709098	37.64669067	43.92726332	33.57346683	2.414362318	4.03E-30	2.42E-28	PAX1	paired box 1 [Source:HGNC Symbol;Acc:HGNC:8615]	PAX	1.635619184	1.691496298	1.624100159	0.304371489	0.355649541	0.271582403
ENSG00000183722	1125.138309	1086.189514	1135.928086	654.8542772	643.4750464	624.899689	0.79951086	7.81E-30	4.68E-28	LHFPL6	LHFPL tetraspan subfamily member 6 [Source:HGNC Symbol;Acc:HGNC:6586]	-	22.9340366	22.0755114	23.12741555	13.32147603	13.10841949	12.71880362
ENSG00000196549	290.0030227	328.7925015	251.0998928	81.23759566	73.60784664	54.15075295	2.053418532	1.85E-29	1.10E-27	MME	membrane metalloendopeptidase [Source:HGNC Symbol;Acc:HGNC:7154]	-	1.429876159	1.616398293	1.236642319	0.399747772	0.362713771	0.266600994
ENSG00000024422	1352.735618	1340.612283	1339.199428	833.1807067	804.9374197	835.0046105	0.704724533	4.91E-29	2.88E-27	EHD2	EH domain containing 2 [Source:HGNC Symbol;Acc:HGNC:3243]	-	16.35556645	16.16167752	16.17333552	10.05367771	9.726549771	10.08098346
ENSG00000163453	1024.18789	1045.090451	1025.751603	578.5701935	601.9222298	583.7451168	0.811495366	5.20E-29	3.03E-27	IGFBP7	insulin like growth factor binding protein 7 [Source:HGNC Symbol;Acc:HGNC:5476]	I-set	25.17058446	25.6093244	25.18010545	14.19066702	14.78420848	14.32512065
ENSG00000109099	741.5267162	695.7484183	651.6640074	330.894597	335.9842032	340.0667285	1.052551581	9.47E-29	5.49E-27	PMP22	peripheral myelin protein 22 [Source:HGNC Symbol;Acc:HGNC:9118]	-	10.91621898	10.21241001	9.582323928	4.861476627	4.943201649	4.998859657
ENSG00000137809	368.9278959	386.5268991	377.5039204	140.6797388	142.4667999	118.0486414	1.497874707	1.15E-28	6.65E-27	ITGA11	integrin subunit alpha 11 [Source:HGNC Symbol;Acc:HGNC:6136]	VWA	1.610729863	1.682641192	1.646282488	0.612979371	0.62163995	0.514640041
ENSG00000187957	5128.281299	5123.683148	5198.792678	4007.391152	3981.947059	3869.612806	0.381731662	1.16E-28	6.71E-27	DNER	delta/notch like EGF repeat containing [Source:HGNC Symbol;Acc:HGNC:24456]	EGF	61.81559802	61.57991413	62.59366932	48.20821605	47.96956158	46.57524108
ENSG00000168916	2152.997124	2131.279965	2203.529671	1411.7509	1478.093049	1497.809827	0.565261359	1.52E-28	8.67E-27	ZNF608	zinc finger protein 608 [Source:HGNC Symbol;Acc:HGNC:29238]	-	14.75308441	14.56164564	15.08203545	9.654516759	10.12243937	10.24843184
ENSG00000065308	1179.284443	1149.795206	1184.610719	724.2034443	612.6072398	653.0580806	0.817799574	1.86E-28	1.06E-26	TRAM2	translocation associated membrane protein 2 [Source:HGNC Symbol;Acc:HGNC:16855]	LAG1	8.097243753	7.87172141	8.124487565	4.962634832	4.203826663	4.477461037
ENSG00000172348	401.0484839	371.8486624	430.456959	161.4844889	131.78179	128.878792	1.507929608	2.18E-28	1.24E-26	RCAN2	regulator of calcineurin 2 [Source:HGNC Symbol;Acc:HGNC:3041]	-	5.124598956	4.737615455	5.494072866	2.059334561	1.682915998	1.644393782
ENSG00000182580	990.23184	1031.390764	1113.721973	591.4493245	591.2372198	550.17165	0.856088138	2.40E-28	1.36E-26	EPHB3	EPH receptor B3 [Source:HGNC Symbol;Acc:HGNC:3394]	Pkinase_Tyr	10.36377457	10.76303834	11.64285627	6.177769516	6.184247601	5.749639867
ENSG00000007402	1070.074444	1062.704335	1090.661779	640.9844438	581.7394331	625.9827041	0.800570804	3.10E-28	1.75E-26	CACNA2D2	calcium voltage-gated channel auxiliary subunit alpha2delta 2 [Source:HGNC Symbol;Acc:HGNC:1400]	VWA	8.028427193	7.949860565	8.17350348	4.799511764	4.362033697	4.689647274
ENSG00000168209	8576.196983	9015.372965	9406.851085	6943.833024	6890.644224	6987.613161	0.374881606	4.87E-28	2.74E-26	DDIT4	DNA damage inducible transcript 4 [Source:HGNC Symbol;Acc:HGNC:24944]	-	197.6607094	207.1762074	216.5566616	159.719507	158.7191982	160.8110251
ENSG00000011028	7503.369346	7815.671754	7853.277259	5873.874447	6204.429138	5997.737397	0.358891374	5.77E-28	3.23E-26	MRC2	mannose receptor C type 2 [Source:HGNC Symbol;Acc:HGNC:16875]	Lectin_C	51.88038394	53.88200483	54.23747513	40.53261336	42.87387302	41.4090882
ENSG00000111341	629.5635239	598.8720563	582.4834247	276.4059657	299.1802799	243.6783883	1.145733401	5.86E-28	3.28E-26	MGP	matrix Gla protein [Source:HGNC Symbol;Acc:HGNC:7060]	-	11.31543202	10.73238416	10.4572341	4.958063497	5.374135079	4.373306947
ENSG00000083782	145.0015113	153.6322105	128.9662715	6.934916703	1.187223333	6.498090354	4.824933492	6.05E-28	3.38E-26	EPYC	epiphycan [Source:HGNC Symbol;Acc:HGNC:3053]	-	3.810362506	4.025377585	3.385100657	0.181872947	0.031179577	0.170506475
ENSG00000122642	3208.387871	3234.104814	3454.758729	2255.829333	2305.587712	2417.289612	0.504747352	6.27E-28	3.49E-26	FKBP9	FK506 binding protein 9 [Source:HGNC Symbol;Acc:HGNC:3725]	FKBP_C	29.43522062	29.58455891	31.65919217	20.65474126	21.14005487	22.14473458
ENSG00000136240	3787.476185	3659.773677	3650.343339	2684.803466	2782.851492	2738.945084	0.435868885	1.00E-27	5.55E-26	KDELR2	KDEL endoplasmic reticulum protein retention receptor 2 [Source:HGNC Symbol;Acc:HGNC:6305]	-	45.02440554	43.37933442	43.34444718	31.85251043	33.06222974	32.51193109
ENSG00000176971	359.7505851	404.1407831	387.7528956	147.6146555	130.5945666	142.9579878	1.448273332	1.15E-27	6.37E-26	FIBIN	fin bud initiation factor homolog (zebrafish) [Source:HGNC Symbol;Acc:HGNC:33747]	-	8.804784049	9.86235104	9.479248887	3.605618448	3.19437825	3.493711107
ENSG00000152518	2403.53771	2551.077534	2475.127514	1739.67339	1719.099386	1721.993944	0.519729033	1.44E-27	7.92E-26	ZFP36L2	ZFP36 ring finger protein like 2 [Source:HGNC Symbol;Acc:HGNC:1108]	zf-CCCH	30.84536759	32.64323912	31.7276762	22.28126379	22.04875273	22.06642578
ENSG00000143341	281.7434429	257.3584163	294.6580374	83.21900043	59.36116664	84.4751746	1.870204863	1.80E-27	9.86E-26	HMCN1	hemicentin 1 [Source:HGNC Symbol;Acc:HGNC:19194]	I-set	0.719287404	0.655115072	0.751395529	0.212033373	0.151459004	0.215347136
ENSG00000130707	1148.081587	1163.494894	1147.885224	643.956551	713.5212231	572.9149662	0.843267735	1.91E-27	1.04E-25	ASS1	argininosuccinate synthase 1 [Source:HGNC Symbol;Acc:HGNC:758]	-	17.85434345	18.04123207	17.83081834	9.994493472	11.08975778	8.896571322
ENSG00000152580	185.381679	187.8814294	160.5672784	30.71177397	32.05502999	30.32442165	2.519800113	2.06E-27	1.12E-25	IGSF10	immunoglobulin superfamily member 10 [Source:HGNC Symbol;Acc:HGNC:26384]	I-set	0.749809362	0.757702083	0.648698316	0.123971553	0.12957591	0.122472318
ENSG00000166426	1250.867468	1309.298711	1299.057609	719.2499323	770.507943	817.6763695	0.743034705	2.44E-27	1.33E-25	CRABP1	cellular retinoic acid binding protein 1 [Source:HGNC Symbol;Acc:HGNC:2338]	-	59.74932753	62.35783704	61.98003422	34.28740707	36.78263825	38.99999355
ENSG00000248527	6314.907592	5700.048575	6018.710695	4298.657653	4615.924318	4312.565965	0.448013619	3.11E-27	1.68E-25	MTATP6P1	mitochondrially encoded ATP synthase 6 pseudogene 1 [Source:HGNC Symbol;Acc:HGNC:44575]	-	439.8360885	395.8521386	418.7251103	298.8063411	321.3117238	299.9307378
ENSG00000171502	299.1803335	340.5350908	280.9927371	96.09813145	97.3523133	64.98090354	1.832180779	4.20E-27	2.26E-25	COL24A1	collagen type XXIV alpha 1 chain [Source:HGNC Symbol;Acc:HGNC:20821]	Collagen	1.48314239	1.683225319	1.39138263	0.475442323	0.482325378	0.321659895
ENSG00000138829	1391.280324	1338.655185	1508.307519	898.5670642	799.001303	799.2651135	0.762441909	4.41E-27	2.37E-25	FBN2	fibrillin 2 [Source:HGNC Symbol;Acc:HGNC:3604]	EGF_CA	5.00084402	4.797643442	5.41527154	3.223385527	2.870253036	2.868671951
ENSG00000171951	1672.106036	1552.95744	1594.569727	1034.293291	1030.509853	905.4005893	0.698507668	5.78E-27	3.09E-25	SCG2	secretogranin II [Source:HGNC Symbol;Acc:HGNC:10575]	Granin	29.16927127	27.01169871	27.78477962	18.00688382	17.96627096	15.77116959
ENSG00000150471	763.5522622	753.4828159	772.9435475	383.4018234	422.6515065	331.4026081	1.01154243	6.63E-27	3.53E-25	ADGRL3	adhesion G protein-coupled receptor L3 [Source:HGNC Symbol;Acc:HGNC:20974]	7tm_2	2.58857638	2.546983587	2.617409466	1.297207586	1.432018633	1.121862166
ENSG00000185201	621.3039441	552.880248	565.4017994	263.5268347	277.8102599	266.4217045	1.107940448	9.68E-27	5.13E-25	IFITM2	interferon induced transmembrane protein 2 [Source:HGNC Symbol;Acc:HGNC:5413]	-	19.09893528	16.94598039	17.36056717	8.08468274	8.534878815	8.177791114
ENSG00000111432	124.8114275	132.1041301	156.296872	16.84194056	8.31056333	11.91316565	3.457509394	1.14E-26	6.01E-25	FZD10	frizzled class receptor 10 [Source:HGNC Symbol;Acc:HGNC:4039]	Fz	1.803793203	1.903616101	2.256235141	0.242916836	0.120034722	0.171917838
ENSG00000183798	651.5890699	688.8985745	697.7843959	334.8574065	330.0480865	358.4779845	0.993829088	1.21E-26	6.39E-25	EMILIN3	elastin microfibril interfacer 3 [Source:HGNC Symbol;Acc:HGNC:16123]	-	8.141764932	8.582832423	8.708988135	4.175781519	4.121601694	4.472688184
ENSG00000170577	128.4823518	143.8467194	150.3183032	20.80475011	11.87223333	10.83015059	3.261049388	1.91E-26	1.00E-24	SIX2	SIX homeobox 2 [Source:HGNC Symbol;Acc:HGNC:10888]	Homeobox	2.763795187	3.08526817	3.229802156	0.446640368	0.25523418	0.232625992
ENSG00000132386	1353.653349	1380.732796	1287.100471	782.654885	815.6224297	864.2460171	0.707680097	2.49E-26	1.30E-24	SERPINF1	serpin family F member 1 [Source:HGNC Symbol;Acc:HGNC:8824]	Serpin	20.92095697	21.27719154	19.86955817	12.07195129	12.59816454	13.33745094
ENSG00000129244	5658.729866	5540.54507	5616.438418	4466.086357	4351.173515	4369.965763	0.350427026	2.63E-26	1.37E-24	ATP1B2	ATPase Na+/K+ transporting subunit beta 2 [Source:HGNC Symbol;Acc:HGNC:805]	-	81.93058233	79.98529478	81.22500702	64.53380696	62.96185481	63.17808794
ENSG00000112562	256.0469725	265.1868092	313.4478253	85.20040521	80.73118664	77.97708425	1.774882675	3.08E-26	1.60E-24	SMOC2	SPARC related modular calcium binding 2 [Source:HGNC Symbol;Acc:HGNC:20323]	-	3.012104911	3.110519621	3.683132874	1.000288323	0.949152109	0.915964844
ENSG00000064666	1644.574103	1569.592775	1629.587059	1038.256101	1083.934903	1039.694457	0.616379046	3.10E-26	1.61E-24	CNN2	calponin 2 [Source:HGNC Symbol;Acc:HGNC:2156]	CH	21.40064619	20.36530924	21.18130353	13.48376023	14.09680436	13.5095391
ENSG00000103485	1818.943009	1827.92974	1808.944125	1212.619721	1253.70784	1211.893851	0.569268109	3.46E-26	1.79E-24	QPRT	quinolinate phosphoribosyltransferase [Source:HGNC Symbol;Acc:HGNC:9755]	-	23.68918519	23.73674194	23.53194694	15.76118068	16.31816817	15.76002772
ENSG00000052802	4671.251219	4494.476069	4338.732841	3403.062696	3408.518189	3343.267487	0.411060783	4.73E-26	2.44E-24	MSMO1	methylsterol monooxygenase 1 [Source:HGNC Symbol;Acc:HGNC:10545]	-	76.61360673	73.49915304	71.0783389	55.70263298	55.87047087	54.75265369
ENSG00000157240	959.9467143	971.6992678	1045.395472	594.4214317	542.5610631	544.7565747	0.822934911	4.99E-26	2.56E-24	FZD1	frizzled class receptor 1 [Source:HGNC Symbol;Acc:HGNC:4038]	Fz	6.539156084	6.599895073	7.113066497	4.041123533	3.693747741	3.705428367
ENSG00000105559	651.5890699	662.4777485	655.9344138	298.2014182	346.6692132	336.8176833	1.007595715	7.06E-26	3.59E-24	PLEKHA4	pleckstrin homology domain containing A4 [Source:HGNC Symbol;Acc:HGNC:14339]	PH	8.025484207	8.135782464	8.069740096	3.665559288	4.267335223	4.142415923
ENSG00000140479	553.3918439	575.3868776	569.6722057	269.471049	277.8102599	267.5047196	1.060279214	7.34E-26	3.71E-24	PCSK6	proprotein convertase subtilisin/kexin type 6 [Source:HGNC Symbol;Acc:HGNC:8569]	-	1.982661367	2.055447183	2.038649185	0.963520576	0.994736612	0.956992652
ENSG00000134245	632.3167171	686.9414763	614.9385129	298.2014182	313.4269599	333.5686382	1.033065584	7.87E-26	3.97E-24	WNT2B	Wnt family member 2B [Source:HGNC Symbol;Acc:HGNC:12781]	wnt	2.387709133	2.586408234	2.319423895	1.123801355	1.182843095	1.257747124
ENSG00000182492	1805.177043	1891.535433	1957.554266	1261.164138	1273.890636	1245.467318	0.581206137	8.09E-26	4.08E-24	BGN	biglycan [Source:HGNC Symbol;Acc:HGNC:1044]	-	34.90544878	36.46854896	37.8084533	24.33762117	24.61782054	24.04734445
ENSG00000164920	174.368906	178.0959383	170.8162536	35.6652859	36.80392332	23.8263313	2.442756619	9.39E-26	4.71E-24	OSR2	odd-skipped related transciption factor 2 [Source:HGNC Symbol;Acc:HGNC:15830]	zf-C2H2	2.822749863	2.87466966	2.762067078	0.576211805	0.595444792	0.385142897
ENSG00000164111	2489.804432	2554.99173	2522.101984	1719.859342	1840.196166	1806.469118	0.496624306	1.63E-25	8.14E-24	ANXA5	annexin A5 [Source:HGNC Symbol;Acc:HGNC:543]	-	38.92428392	39.8268055	39.38399037	26.83375287	28.7517014	28.19988271
ENSG00000196411	1370.172509	1328.869693	1329.804534	751.9431111	826.3074397	878.3252128	0.71509635	1.95E-25	9.72E-24	EPHB4	EPH receptor B4 [Source:HGNC Symbol;Acc:HGNC:3395]	Pkinase_Tyr	10.09944878	9.766419989	9.79065861	5.531469168	6.087067477	6.464562447
ENSG00000148926	1694.131582	1647.876704	1689.372748	1038.256101	1139.7344	1122.003601	0.610144683	2.21E-25	1.10E-23	ADM	adrenomedullin [Source:HGNC Symbol;Acc:HGNC:259]	-	29.56437203	28.67324282	29.44751699	18.08252614	19.87784081	19.55136732
ENSG00000164220	327.6299971	311.1786175	275.0141683	102.0423458	100.9139833	98.55437037	1.598548776	2.45E-25	1.22E-23	F2RL2	coagulation factor II thrombin receptor like 2 [Source:HGNC Symbol;Acc:HGNC:3539]	7tm_1	4.531971242	4.291842862	3.799795575	1.408695123	1.395079215	1.361258922
ENSG00000138650	723.1720945	762.2897579	771.2353849	405.1972759	414.3409432	385.553361	0.905630081	2.51E-25	1.24E-23	PCDH10	protocadherin 10 [Source:HGNC Symbol;Acc:HGNC:13404]	-	3.375795893	3.54801285	3.596028666	1.887705008	1.933020248	1.797133661
ENSG00000152208	217.502267	215.2808045	216.9366421	44.58160738	49.86337998	64.98090354	2.029411138	3.29E-25	1.63E-23	GRID2	glutamate ionotropic receptor delta type subunit 2 [Source:HGNC Symbol;Acc:HGNC:4576]	ANF_receptor	0.942065244	0.92972194	0.938537833	0.192710779	0.21584547	0.281037519
ENSG00000113161	7498.78069	7338.139787	7063.252086	5831.274245	5671.365861	5810.375791	0.338585925	4.05E-25	1.99E-23	HMGCR	3-hydroxy-3-methylglutaryl-CoA reductase [Source:HGNC Symbol;Acc:HGNC:5006]	-	57.2295712	55.84012713	53.8438645	44.41466555	43.2575119	44.27875747
ENSG00000162909	3873.742907	3715.550976	3730.626978	2821.520396	2829.153202	2881.903072	0.40786458	4.12E-25	2.02E-23	CAPN2	calpain 2 [Source:HGNC Symbol;Acc:HGNC:1479]	Peptidase_C2	20.89845051	19.986516	20.1032742	15.19146219	15.25400171	15.52472898
ENSG00000068697	4788.720798	4766.512722	4816.16427	3730.985186	3772.995752	3545.791303	0.379413928	4.16E-25	2.04E-23	LAPTM4A	lysosomal protein transmembrane 4 alpha [Source:HGNC Symbol;Acc:HGNC:6924]	-	116.7206381	115.8402461	117.2549281	90.75796535	91.90909391	86.29838557
ENSG00000196141	1556.471919	1486.4161	1477.560594	919.3718143	993.7059296	992.041794	0.639044393	4.75E-25	2.32E-23	SPATS2L	spermatogenesis associated serine rich 2 like [Source:HGNC Symbol;Acc:HGNC:24574]	-	7.073536173	6.735444597	6.707215585	4.169841661	4.513331178	4.50180441
ENSG00000049089	1294.91856	1352.354872	1246.958651	702.4079918	781.192953	833.9215954	0.749681393	5.41E-25	2.64E-23	COL9A2	collagen type IX alpha 2 chain [Source:HGNC Symbol;Acc:HGNC:2218]	Collagen	14.5649778	15.16661351	14.00945049	7.884785906	8.781520515	9.365995747
ENSG00000277586	1575.744272	1546.107596	1497.204463	1015.469946	1024.573736	936.808026	0.63372471	5.56E-25	2.71E-23	NEFL	neurofilament light [Source:HGNC Symbol;Acc:HGNC:7739]	Filament	17.26510102	16.89093454	16.38574441	11.10410477	11.21942598	10.2493271
ENSG00000146950	617.6330198	587.1294669	617.5007567	282.35018	295.6186099	320.5724575	1.021309635	6.37E-25	3.09E-23	SHROOM2	shroom family member 2 [Source:HGNC Symbol;Acc:HGNC:630]	PDZ	3.576552074	3.389990664	3.571685556	1.631755952	1.710841785	1.853623886
ENSG00000122584	133.0710072	144.8252685	136.6530029	18.82334534	16.62112666	20.57728612	2.883484913	7.56E-25	3.65E-23	NXPH1	neurexophilin 1 [Source:HGNC Symbol;Acc:HGNC:20693]	-	1.840179959	1.996879107	1.887546715	0.259780622	0.229710762	0.284136033
ENSG00000124225	1151.752511	1196.765563	1194.005613	727.1755514	721.8317864	746.1973756	0.690271624	9.31E-25	4.49E-23	PMEPA1	prostate transmembrane protein, androgen induced 1 [Source:HGNC Symbol;Acc:HGNC:14107]	-	9.722346791	10.07283228	10.06746168	6.126103067	6.089644986	6.289657863
ENSG00000184564	542.3790709	478.5105155	450.9549095	225.880144	205.3896366	197.1087407	1.225673694	9.92E-25	4.77E-23	SLITRK6	SLIT and NTRK like family member 6 [Source:HGNC Symbol;Acc:HGNC:23503]	-	5.750133337	5.058212344	4.775400372	2.389935271	2.176193712	2.086614593
ENSG00000168772	434.0868029	424.6903144	435.5814466	188.2334534	195.8918499	176.5314546	1.208142121	2.01E-24	9.59E-23	CXXC4	CXXC finger protein 4 [Source:HGNC Symbol;Acc:HGNC:24593]	zf-CXXC	3.538337033	3.451640452	3.546448561	1.531272613	1.595816733	1.43683229
ENSG00000168237	335.8895769	355.2133275	388.6069769	95.10742907	122.2840033	148.3730631	1.566417033	2.39E-24	1.14E-22	GLYCTK	glycerate kinase [Source:HGNC Symbol;Acc:HGNC:24247]	-	5.287719003	5.575600792	6.110603593	1.49423661	1.923913405	2.332320704
ENSG00000085117	714.9125147	792.6247803	745.6129469	385.3832282	400.0942632	419.1268278	0.903546572	2.72E-24	1.29E-22	CD82	CD82 molecule [Source:HGNC Symbol;Acc:HGNC:6210]	Tetraspannin	8.364502738	9.246671995	8.713694818	4.500006368	4.678359423	4.896593511
ENSG00000142871	303.7689889	325.8568541	338.2161821	103.0330482	124.65845	119.1316565	1.484968194	3.17E-24	1.50E-22	CYR61	cysteine rich angiogenic inducer 61 [Source:HGNC Symbol;Acc:HGNC:2654]	VWC	5.868983813	6.277358253	6.527028899	1.986685464	2.407050657	2.298306899
ENSG00000077274	599.2783981	637.0354716	624.3334069	325.941085	319.3630765	279.4178852	1.008197237	3.27E-24	1.54E-22	CAPN6	calpain 6 [Source:HGNC Symbol;Acc:HGNC:1483]	Peptidase_C2	7.966631881	8.443846324	8.290187962	4.324324972	4.243017881	3.709041498
ENSG00000112139	1321.532761	1433.574448	1336.637184	891.6321475	782.3801764	853.4158665	0.692568348	4.17E-24	1.96E-22	MDGA1	MAM domain containing glycosylphosphatidylinositol anchor 1 [Source:HGNC Symbol;Acc:HGNC:19267]	-	4.418331913	4.778936212	4.46370638	2.975083861	2.614220847	2.849065809
ENSG00000152192	181.7107547	149.7180141	173.3784974	1.981404772	3.561669999	1.083015059	6.281595042	4.35E-24	2.04E-22	POU4F1	POU class 4 homeobox 1 [Source:HGNC Symbol;Acc:HGNC:9218]	Pou	1.89551249	1.557222444	1.806520648	0.020627772	0.037131606	0.011280851
ENSG00000178726	127.5646207	129.1684827	153.7346282	9.907023861	18.99557333	21.66030118	3.038513319	4.61E-24	2.15E-22	THBD	thrombomodulin [Source:HGNC Symbol;Acc:HGNC:11784]	Lectin_C	1.472533126	1.486695297	1.772589653	0.114132973	0.21914485	0.249666738
ENSG00000162576	1364.666122	1471.737864	1416.066742	841.1063258	926.0341997	924.8948604	0.660787713	4.93E-24	2.30E-22	MXRA8	matrix remodeling associated 8 [Source:HGNC Symbol;Acc:HGNC:7542]	V-set	17.87100338	19.21691053	18.52285497	10.99275416	12.11974785	12.09417523
ENSG00000158195	3241.42619	3132.335706	3266.006769	2444.062787	2356.638316	2380.4671	0.424577063	9.62E-24	4.46E-22	WASF2	WAS protein family member 2 [Source:HGNC Symbol;Acc:HGNC:12733]	-	27.08723793	26.09921621	27.26134902	20.3832783	19.68183343	19.86333346
ENSG00000170275	3518.580977	3755.67149	3709.274947	2777.929491	2756.732579	2695.624482	0.416154805	1.14E-23	5.28E-22	CRTAP	cartilage associated protein [Source:HGNC Symbol;Acc:HGNC:2379]	-	24.92802902	26.53008044	26.24889914	19.64150217	19.51906731	19.06958085
ENSG00000205336	10953.12049	11200.47313	11082.55853	9170.931988	9117.875197	9357.25011	0.265560356	1.15E-23	5.30E-22	ADGRG1	adhesion G protein-coupled receptor G1 [Source:HGNC Symbol;Acc:HGNC:4512]	7tm_2	59.99859742	61.17446497	60.63801042	50.13601313	49.91613011	51.18147939
ENSG00000152527	437.7577272	448.1754931	466.3283723	177.3357271	163.8368199	222.0180871	1.262536484	1.18E-23	5.44E-22	PLEKHH2	pleckstrin homology, MyTH4 and FERM domain containing H2 [Source:HGNC Symbol;Acc:HGNC:30506]	PH	2.111205114	2.155139027	2.246415694	0.853544048	0.789681838	1.069168928
ENSG00000189067	1696.884775	1649.833802	1648.376847	1064.014363	1170.602206	1100.3433	0.584356967	1.59E-23	7.29E-22	LITAF	lipopolysaccharide induced TNF factor [Source:HGNC Symbol;Acc:HGNC:16841]	-	15.9064333	15.42024348	15.43400506	9.954077916	10.96664602	10.29935489
ENSG00000177508	423.991761	460.8966315	488.5344853	35.6652859	66.48450664	27.07537647	3.418265905	1.65E-23	7.53E-22	IRX3	iroquois homeobox 3 [Source:HGNC Symbol;Acc:HGNC:14360]	Coprinus_mating	6.908538537	7.487949029	7.951071694	0.579972721	1.082662886	0.44051899
ENSG00000143320	1434.413685	1502.072886	1652.647253	941.1672668	1007.95261	878.3252128	0.700283968	1.78E-23	8.10E-22	CRABP2	cellular retinoic acid binding protein 2 [Source:HGNC Symbol;Acc:HGNC:2339]	-	61.85185189	64.58027238	71.18035183	40.50216061	43.43726104	37.81769031
ENSG00000101199	6648.961706	7092.52396	7111.934718	5361.681314	5536.022401	5507.131575	0.346487392	1.83E-23	8.33E-22	ARFGAP1	ADP ribosylation factor GTPase activating protein 1 [Source:HGNC Symbol;Acc:HGNC:15852]	-	47.68988569	50.72287244	50.95207651	38.38013841	39.68389761	39.44203069
ENSG00000139567	170.6979817	195.7098223	193.8764478	42.6002026	49.86337998	38.98854212	2.095847283	3.26E-23	1.48E-21	ACVRL1	activin A receptor like type 1 [Source:HGNC Symbol;Acc:HGNC:175]	Pkinase_Tyr	1.606455953	1.836469149	1.822498447	0.400115329	0.468992807	0.366385938
ENSG00000072163	217.502267	200.6025679	200.709098	56.47003601	52.23782665	57.39979813	1.895455816	4.13E-23	1.86E-21	LIMS2	LIM zinc finger domain containing 2 [Source:HGNC Symbol;Acc:HGNC:16084]	LIM	1.215571637	1.117850786	1.120432006	0.314969082	0.291773538	0.320323278
ENSG00000140545	1312.355451	1443.35994	1417.774905	885.6879332	891.604723	905.4005893	0.637545421	4.24E-23	1.90E-21	MFGE8	milk fat globule-EGF factor 8 protein [Source:HGNC Symbol;Acc:HGNC:7036]	F5_F8_type_C	9.104516177	9.984138989	9.824588163	6.13224094	6.181897285	6.272021373
ENSG00000168779	109.209999	132.1041301	134.0907591	19.81404772	9.497786663	10.83015059	3.201671252	4.61E-23	2.07E-21	SHOX2	short stature homeobox 2 [Source:HGNC Symbol;Acc:HGNC:10854]	Homeobox	1.026767717	1.238388116	1.259245269	0.185915713	0.089243428	0.101673005
ENSG00000122176	210.1604183	217.2379028	215.2284795	60.43284555	62.92283664	58.48281319	1.822283129	5.19E-23	2.31E-21	FMOD	fibromodulin [Source:HGNC Symbol;Acc:HGNC:3774]	-	3.011576523	3.103910274	3.080664423	0.864269352	0.901146299	0.836821054
ENSG00000185352	257.8824347	215.2808045	212.6662357	71.3305718	48.67615665	62.81487342	1.898801689	5.92E-23	2.62E-21	HS6ST3	heparan sulfate 6-O-sulfotransferase 3 [Source:HGNC Symbol;Acc:HGNC:19134]	-	1.566982648	1.304302455	1.290751523	0.432564845	0.295598848	0.381123983
ENSG00000159403	839.7239422	835.6809413	831.875155	489.4069787	492.6976831	475.4436109	0.782673486	8.61E-23	3.80E-21	C1R	complement C1r [Source:HGNC Symbol;Acc:HGNC:1246]	Trypsin	7.022169145	6.967962846	6.948556302	4.084491514	4.117743613	3.970042264
ENSG00000134954	439.5931894	435.4543546	392.8773832	189.2241558	182.8323933	183.029545	1.190152161	9.16E-23	4.02E-21	ETS1	ETS proto-oncogene 1, transcription factor [Source:HGNC Symbol;Acc:HGNC:3488]	Ets	2.916598383	2.880705698	2.603660657	1.252954619	1.212335581	1.212573966
ENSG00000169218	290.9207537	316.071363	284.4090622	111.9493696	105.6628766	103.9694457	1.468744153	9.71E-23	4.24E-21	RSPO1	R-spondin 1 [Source:HGNC Symbol;Acc:HGNC:21679]	-	4.467121535	4.839146742	4.362125651	1.715567485	1.621509607	1.594116866
ENSG00000134363	289.0852916	282.8006932	275.0141683	105.0144529	91.41619663	100.7204005	1.507639228	1.02E-22	4.44E-21	FST	follistatin [Source:HGNC Symbol;Acc:HGNC:3971]	-	4.618349233	4.50476171	4.388514324	1.674337249	1.459580173	1.606717719
ENSG00000133121	351.4910053	373.8057606	331.383532	136.7169293	149.5901399	137.5429125	1.318897863	1.80E-22	7.78E-21	STARD13	StAR related lipid transfer domain containing 13 [Source:HGNC Symbol;Acc:HGNC:19164]	-	1.987589833	2.107604508	1.871738398	0.771556858	0.845394759	0.776626367
ENSG00000225783	21238.13275	21082.84061	20998.44205	17981.24831	16811.08239	17890.32576	0.26497314	1.89E-22	8.15E-21	MIAT	myocardial infarction associated transcript (non-protein coding) [Source:HGNC Symbol;Acc:HGNC:33425]	-	85.16070966	84.29127914	84.10303951	71.95746729	67.36939531	71.63125389
ENSG00000198753	1316.026375	1384.646993	1310.160665	882.715826	812.0607597	882.6572731	0.63616973	1.96E-22	8.43E-21	PLXNB3	plexin B3 [Source:HGNC Symbol;Acc:HGNC:9105]	Sema	8.908476695	9.345628217	8.858599922	5.963385128	5.493781871	5.966124657
ENSG00000123989	5986.359863	6405.582484	6646.460427	4933.697883	4911.542928	4837.828269	0.374906096	1.99E-22	8.55E-21	CHPF	chondroitin polymerizing factor [Source:HGNC Symbol;Acc:HGNC:24291]	-	84.65853223	90.32274348	93.88582228	69.63275141	69.41764727	68.31557472
ENSG00000105223	11568.91805	12218.16421	12483.25181	9850.553825	9865.825896	9853.271007	0.294773003	2.47E-22	1.06E-20	PLD3	phospholipase D family member 3 [Source:HGNC Symbol;Acc:HGNC:17158]	-	105.8519162	111.4660254	114.086797	89.94969973	90.21597739	90.02181642
ENSG00000109686	463.4541976	425.6688635	425.3324714	216.9638226	168.5857133	178.6974847	1.215177633	2.88E-22	1.23E-20	SH3D19	SH3 domain containing 19 [Source:HGNC Symbol;Acc:HGNC:30418]	SH3_1	2.822253944	2.584590424	2.587137345	1.31858971	1.026015846	1.086598428
ENSG00000119777	1477.547046	1526.536614	1425.461636	960.9813145	936.7192096	1015.868125	0.60340583	3.13E-22	1.33E-20	TMEM214	transmembrane protein 214 [Source:HGNC Symbol;Acc:HGNC:25983]	-	14.27351048	14.70372203	13.75455964	9.264831251	9.043633184	9.799144871
ENSG00000167123	1900.621076	2079.416862	1927.661422	1262.15484	1342.749589	1396.006411	0.56255848	3.14E-22	1.33E-20	CERCAM	cerebral endothelial cell adhesion molecule [Source:HGNC Symbol;Acc:HGNC:23723]	-	14.87871965	16.23088347	15.07309557	9.86088166	10.50531502	10.91236281
ENSG00000178568	276.2370564	301.3931264	334.799857	73.31197657	90.2289733	122.3807017	1.6780374	3.17E-22	1.34E-20	ERBB4	erb-b2 receptor tyrosine kinase 4 [Source:HGNC Symbol;Acc:HGNC:3432]	Pkinase_Tyr	1.006720095	1.095193158	1.218747508	0.266645844	0.328637295	0.445349637
ENSG00000071575	3914.123075	3923.981937	3939.876889	3041.456325	2890.888816	3099.589099	0.382343972	3.97E-22	1.67E-20	TRIB2	tribbles pseudokinase 2 [Source:HGNC Symbol;Acc:HGNC:30809]	Pkinase	40.46523255	40.44875337	40.68477246	31.38067186	29.86915826	31.9972793
ENSG00000166888	965.4531008	974.6349151	911.3047129	551.8212291	516.4421498	599.9903427	0.771716355	4.06E-22	1.71E-20	STAT6	signal transducer and activator of transcription 6 [Source:HGNC Symbol;Acc:HGNC:11368]	STAT_bind	6.274776988	6.315964163	5.916057774	3.579304179	3.354538847	3.893791904
ENSG00000104805	3992.130217	3897.561111	3985.143196	3038.484218	3129.520705	3057.351512	0.364818652	5.50E-22	2.30E-20	NUCB1	nucleobindin 1 [Source:HGNC Symbol;Acc:HGNC:8043]	-	48.09614371	46.81974774	47.95690705	36.53386609	37.68143373	36.78004832
ENSG00000149131	937.0034371	887.5440442	918.137363	498.3233002	569.8671998	544.7565747	0.768437508	6.25E-22	2.60E-20	SERPING1	serpin family G member 1 [Source:HGNC Symbol;Acc:HGNC:1228]	Serpin	12.33524825	11.65003427	12.07302356	6.547130451	7.497636876	7.160948576
ENSG00000198121	387.2825176	426.6474126	363.8386201	154.5495722	162.6495966	177.6144697	1.250841631	6.34E-22	2.63E-20	LPAR1	lysophosphatidic acid receptor 1 [Source:HGNC Symbol;Acc:HGNC:3166]	7tm_1	4.416822484	4.851563797	4.144694501	1.759069301	1.853869137	2.022654755
ENSG00000244486	1179.284443	1257.435608	1434.002449	771.7571588	756.261263	799.2651135	0.734509311	1.05E-21	4.33E-20	SCARF2	scavenger receptor class F member 2 [Source:HGNC Symbol;Acc:HGNC:19869]	-	16.74222085	17.79962406	20.33508849	10.93473477	10.73026344	11.33043851
ENSG00000120820	481.8088193	412.9477251	458.6416409	218.9452273	189.9557333	200.3577859	1.149469873	1.09E-21	4.50E-20	GLT8D2	glycosyltransferase 8 domain containing 2 [Source:HGNC Symbol;Acc:HGNC:24890]	Glyco_transf_8	6.986588644	5.970573989	6.643020424	3.168538591	2.752877373	2.90106872
ENSG00000178538	189.0526034	220.1735501	216.0825608	53.49792885	61.73561331	61.73185836	1.824330604	1.29E-21	5.31E-20	CA8	carbonic anhydrase 8 [Source:HGNC Symbol;Acc:HGNC:1382]	-	1.550602366	1.800584485	1.770268636	0.437913001	0.506054835	0.505578382
ENSG00000160161	1176.53125	1318.105653	1294.787202	801.4782304	822.7457697	767.8576768	0.664024479	1.40E-21	5.74E-20	CILP2	cartilage intermediate layer protein 2 [Source:HGNC Symbol;Acc:HGNC:24213]	TSP_1	12.79935104	14.2976705	14.06969096	8.701804135	8.945284817	8.341162422
ENSG00000136205	976.4658738	997.1415447	983.9016207	595.4121341	576.9905398	635.7298396	0.70920698	1.50E-21	6.12E-20	TNS3	tensin 3 [Source:HGNC Symbol;Acc:HGNC:21616]	SH2	3.926055756	3.997484444	3.951415925	2.389187115	2.318526785	2.5523096
ENSG00000131378	567.1578101	593.0007616	611.5221878	325.941085	294.4313866	297.8291412	0.946564753	1.50E-21	6.13E-20	RFTN1	raftlin, lipid raft linker 1 [Source:HGNC Symbol;Acc:HGNC:30278]	-	5.632621536	5.872087033	6.066253436	3.230567734	2.922367237	2.95348798
ENSG00000167110	4256.436769	4219.503769	4197.809432	3156.377802	3330.161449	3356.263668	0.365336247	1.68E-21	6.81E-20	GOLGA2	golgin A2 [Source:HGNC Symbol;Acc:HGNC:4425]	-	29.00317379	28.66759736	28.57088772	21.46453127	22.6782041	22.8358286
ENSG00000106034	333.1363836	289.650537	288.6794686	116.9028816	118.7223333	102.8864306	1.429305924	2.01E-21	8.12E-20	CPED1	cadherin like and PC-esterase domain containing 1 [Source:HGNC Symbol;Acc:HGNC:26159]	-	2.050786247	1.77788328	1.775071713	0.718218579	0.730423579	0.632437764
ENSG00000170419	334.0541147	330.7495997	347.611076	137.7076317	144.8412466	136.4598974	1.274285528	3.03E-21	1.22E-19	VSTM2A	V-set and transmembrane domain containing 2A [Source:HGNC Symbol;Acc:HGNC:28499]	V-set	2.655411062	2.621469687	2.760007216	1.092461231	1.15067114	1.083131882
ENSG00000182934	2829.364933	2884.762781	2805.656965	2176.573142	2088.325843	2123.792531	0.414451254	3.32E-21	1.33E-19	SRPRA	SRP receptor alpha subunit [Source:HGNC Symbol;Acc:HGNC:11307]	-	32.20597405	32.74071478	31.89948852	24.72599789	23.75689984	24.13909174
ENSG00000187800	234.0214265	291.6076352	296.3662	106.0051553	77.16951664	75.81105413	1.659724481	4.69E-21	1.87E-19	PEAR1	platelet endothelial aggregation receptor 1 [Source:HGNC Symbol;Acc:HGNC:33631]	-	2.007249986	2.493878611	2.53907886	0.907414924	0.661508841	0.649291535
ENSG00000143772	1256.373855	1332.78389	1302.473934	882.715826	815.6224297	840.4196858	0.614759488	4.86E-21	1.93E-19	ITPKB	inositol-trisphosphate 3-kinase B [Source:HGNC Symbol;Acc:HGNC:6179]	-	8.469622069	8.958503229	8.770328469	5.938806082	5.495134591	5.657215499
ENSG00000183963	1239.854695	1224.164939	1252.083139	828.2271948	776.4440597	820.9254147	0.614533915	4.87E-21	1.93E-19	SMTN	smoothelin [Source:HGNC Symbol;Acc:HGNC:11126]	-	5.741918077	5.652710136	5.791899866	3.827972219	3.59368829	3.796219068
ENSG00000134533	190.8880655	198.6454696	192.1682853	56.47003601	56.98671998	49.81869271	1.832969691	5.10E-21	2.01E-19	RERG	RAS like estrogen regulated growth inhibitor [Source:HGNC Symbol;Acc:HGNC:15980]	-	2.178059426	2.259957079	2.190152419	0.643046091	0.649843292	0.567602944
ENSG00000182871	2935.821739	3159.735081	3162.662935	2229.080369	2288.966586	2344.727603	0.432285445	5.44E-21	2.13E-19	COL18A1	collagen type XVIII alpha 1 chain [Source:HGNC Symbol;Acc:HGNC:2195]	Collagen	16.33451586	17.52902802	17.5764503	12.37757031	12.72799716	13.02657803
ENSG00000125492	166.1093263	217.2379028	176.7948225	1.981404772	2.374446666	0	7.015812662	5.72E-21	2.24E-19	BARHL1	BarH like homeobox 1 [Source:HGNC Symbol;Acc:HGNC:953]	Homeobox	3.365608343	4.388698423	3.578003638	0.040065988	0.048081279	0
ENSG00000122756	3652.569716	3730.229213	3909.984045	2847.278658	2734.175336	2950.133021	0.404336254	6.75E-21	2.64E-19	CNTFR	ciliary neurotrophic factor receptor [Source:HGNC Symbol;Acc:HGNC:2170]	fn3	82.06939901	83.56969871	87.75248042	63.84778007	61.39784559	66.18898206
ENSG00000251562	26227.83666	26840.62358	24484.80179	21232.73354	21345.0883	21363.55505	0.278286459	6.95E-21	2.71E-19	MALAT1	metastasis associated lung adenocarcinoma transcript 1 (non-protein coding) [Source:HGNC Symbol;Acc:HGNC:29665]	-	140.903547	143.7747547	131.3886121	113.8409353	114.60444	114.6025666
ENSG00000182379	4638.2129	4960.265446	5001.499905	3587.33334	3818.110239	3807.880947	0.381425365	7.23E-21	2.81E-19	NXPH4	neurexophilin 4 [Source:HGNC Symbol;Acc:HGNC:8078]	-	102.325339	109.1108676	110.2134137	78.98367487	84.18311811	83.88363437
ENSG00000169184	2017.172923	2071.588469	2187.302127	1487.044282	1361.745163	1509.722992	0.525234362	7.41E-21	2.88E-19	MN1	MN1 proto-oncogene, transcriptional regulator [Source:HGNC Symbol;Acc:HGNC:7180]	-	12.43707834	12.73530362	13.47056129	9.150234647	8.391026896	9.294667824
ENSG00000122786	2454.930651	2413.102109	2425.590801	1832.799414	1796.268903	1757.733441	0.436938714	7.82E-21	3.03E-19	CALD1	caldesmon 1 [Source:HGNC Symbol;Acc:HGNC:1441]	-	11.82994473	11.59443966	11.67515624	8.814374826	8.65085177	8.457808872
ENSG00000164877	1315.108644	1335.719537	1441.68918	827.2364924	943.8425496	850.1668213	0.645232142	1.03E-20	3.93E-19	MICALL2	MICAL like 2 [Source:HGNC Symbol;Acc:HGNC:29672]	-	7.053959791	7.143601242	7.724042654	4.428270296	5.059585407	4.55341112
ENSG00000106211	3659.911564	3916.153544	3927.06567	2790.808622	2952.624429	2966.378247	0.401974514	1.22E-20	4.68E-19	HSPB1	heat shock protein family B (small) member 1 [Source:HGNC Symbol;Acc:HGNC:5246]	-	106.2403547	113.346786	113.8646094	80.85038013	85.65863722	85.98185533
ENSG00000135926	323.0413417	302.3716755	336.5080196	112.940072	123.4712266	142.9579878	1.344802102	1.73E-20	6.57E-19	TMBIM1	transmembrane BAX inhibitor motif containing 1 [Source:HGNC Symbol;Acc:HGNC:23410]	-	3.005586606	2.805064333	3.127290581	1.048702472	1.148103222	1.328131056
ENSG00000215474	123.8936964	155.5893087	105.9060772	3.962809545	2.374446666	0	5.893214122	1.77E-20	6.71E-19	SKOR2	SKI family transcriptional corepressor 2 [Source:HGNC Symbol;Acc:HGNC:32695]	-	1.491123958	1.867131334	1.273172051	0.047599329	0.028560841	0
ENSG00000035862	8845.092191	8753.121803	8637.323863	7328.22555	7350.099654	7242.121699	0.259195647	1.96E-20	7.41E-19	TIMP2	TIMP metallopeptidase inhibitor 2 [Source:HGNC Symbol;Acc:HGNC:11821]	-	74.47895681	73.48941181	72.6460662	61.58332575	61.85409834	60.89174276
ENSG00000198763	31162.4767	30986.73617	31893.95679	27611.8662	26300.55849	26514.37467	0.225515997	1.98E-20	7.47E-19	MT-ND2	mitochondrially encoded NADH:ubiquinone oxidoreductase core subunit 2 [Source:HGNC Symbol;Acc:HGNC:7456]	-	1418.519206	1406.402618	1450.151352	1254.388615	1196.498769	1205.163602
ENSG00000122863	1669.352842	1609.713288	1751.720681	1141.289149	1110.053816	1194.56561	0.546122995	2.78E-20	1.04E-18	CHST3	carbohydrate sulfotransferase 3 [Source:HGNC Symbol;Acc:HGNC:1971]	Sulfotransfer_1	11.36020936	10.9223805	11.90706511	7.75116483	7.549640302	8.117262048
ENSG00000157613	859.9140261	870.9087093	932.6567446	530.0257766	511.6932565	557.7527554	0.735683209	3.16E-20	1.18E-18	CREB3L1	cAMP responsive element binding protein 3 like 1 [Source:HGNC Symbol;Acc:HGNC:18856]	bZIP_1	10.10339322	10.20270747	10.94550327	6.215016758	6.00849838	6.543578423
ENSG00000105464	1667.51738	1764.324048	1732.076811	1232.433768	1191.972226	1186.984505	0.515231119	3.19E-20	1.19E-18	GRIN2D	glutamate ionotropic receptor NMDA type subunit 2D [Source:HGNC Symbol;Acc:HGNC:4588]	Lig_chan	15.52986447	16.38348275	16.11261836	11.45497051	11.0944931	11.03833855
ENSG00000265179	108.292268	87.09087093	108.468321	11.88842863	10.68501	7.581105413	3.330336395	4.63E-20	1.72E-18	AP000894.2	-	-	1.31637964	1.05556971	1.317007663	0.144225234	0.129808363	0.092019021
ENSG00000123360	477.2201639	464.810828	422.7702276	195.1683701	235.0702199	213.3539666	1.087272524	4.64E-20	1.72E-18	PDE1B	phosphodiesterase 1B [Source:HGNC Symbol;Acc:HGNC:8775]	-	2.971315645	2.885604583	2.629275392	1.212753479	1.462755196	1.326453683
ENSG00000134910	3002.816108	3031.545148	2979.889544	2358.862381	2180.929263	2255.920368	0.406367483	4.66E-20	1.73E-18	STT3A	STT3A, catalytic subunit of the oligosaccharyltransferase complex [Source:HGNC Symbol;Acc:HGNC:6172]	-	19.39134393	19.51972932	19.22122292	15.20249491	14.07553088	14.54669396
ENSG00000132622	334.9718458	338.5779926	339.0702634	138.6983341	147.2156933	149.4560781	1.219041712	5.64E-20	2.09E-18	HSPA12B	heat shock protein family A (Hsp70) member 12B [Source:HGNC Symbol;Acc:HGNC:16193]	-	5.042325479	5.081733356	5.098165735	2.083660236	2.214729598	2.246453924
ENSG00000115380	226.6795778	262.2511619	219.4988859	75.29338135	87.85452663	67.14693366	1.623504696	6.58E-20	2.43E-18	EFEMP1	EGF containing fibulin extracellular matrix protein 1 [Source:HGNC Symbol;Acc:HGNC:3218]	EGF_CA	2.713744126	3.130433631	2.624765435	0.899593673	1.051149955	0.802682973
ENSG00000133639	2487.051239	2474.750703	2382.032656	1831.808712	1802.205019	1823.797359	0.427640267	6.87E-20	2.53E-18	BTG1	BTG anti-proliferation factor 1 [Source:HGNC Symbol;Acc:HGNC:1130]	-	24.30277876	24.11200001	23.24987318	17.86423448	17.60027393	17.79545707
ENSG00000144355	259.7178969	243.6587288	251.953974	96.09813145	78.35673997	93.13929507	1.492853824	7.36E-20	2.71E-18	DLX1	distal-less homeobox 1 [Source:HGNC Symbol;Acc:HGNC:2914]	Homeobox	3.369509327	3.151935617	3.265033751	1.24426481	1.015980041	1.206588263
ENSG00000103742	2296.163173	2303.504609	2329.079618	1607.909973	1721.473833	1738.23917	0.452352756	7.48E-20	2.75E-18	IGDCC4	immunoglobulin superfamily DCC subclass member 4 [Source:HGNC Symbol;Acc:HGNC:13770]	I-set	14.02775567	14.0315326	14.21253206	9.803479939	10.51065795	10.60367339
ENSG00000169129	642.4117591	590.0651143	605.543619	308.1084421	358.5414465	319.4894424	0.90126453	7.71E-20	2.82E-18	AFAP1L2	actin filament associated protein 1 like 2 [Source:HGNC Symbol;Acc:HGNC:25901]	PH	5.263576082	4.820564968	4.955808677	2.519440526	2.935964642	2.61387791
ENSG00000090006	8653.286395	9032.008299	9558.023469	6959.684263	7309.734061	7351.50622	0.333993867	9.48E-20	3.45E-18	LTBP4	latent transforming growth factor beta binding protein 4 [Source:HGNC Symbol;Acc:HGNC:6717]	EGF_CA	50.62188467	52.68319908	55.85049181	40.63309092	42.73688274	42.94325162
ENSG00000060718	4110.517527	4088.378188	3784.434098	3090.991445	3095.091229	2970.710307	0.387677998	1.04E-19	3.76E-18	COL11A1	collagen type XI alpha 1 chain [Source:HGNC Symbol;Acc:HGNC:2186]	Collagen	21.44646999	21.2687005	19.7224988	16.09497134	16.13900667	15.47679328
ENSG00000115461	17936.13631	17514.072	18061.25657	15568.888	15135.91027	15007.33967	0.227200493	1.07E-19	3.87E-18	IGFBP5	insulin like growth factor binding protein 5 [Source:HGNC Symbol;Acc:HGNC:5474]	-	132.0623885	128.5783834	132.8311372	114.4039281	111.3788754	110.3355155
ENSG00000179094	2222.744686	2403.316618	2324.809211	1704.998807	1689.418803	1689.503492	0.450866496	1.10E-19	4.00E-18	PER1	period circadian regulator 1 [Source:HGNC Symbol;Acc:HGNC:8845]	-	15.05699987	16.23268772	15.73033098	11.52672774	11.43747667	11.42797611
ENSG00000142541	46476.65531	46450.74778	46464.58322	37960.74333	40785.87038	40069.39115	0.230598415	1.18E-19	4.26E-18	RPL13A	ribosomal protein L13a [Source:HGNC Symbol;Acc:HGNC:10304]	-	930.5522815	927.3190889	929.2437195	758.5316553	816.1306313	801.0876185
ENSG00000172893	2226.415611	2224.242131	2238.547003	1691.128973	1603.938723	1625.605604	0.44220684	1.21E-19	4.35E-18	DHCR7	7-dehydrocholesterol reductase [Source:HGNC Symbol;Acc:HGNC:2860]	-	25.38539236	25.28659093	25.4944435	19.24365055	18.27719082	18.50777426
ENSG00000130175	8080.622198	8442.921734	8767.998297	6805.13469	6866.899757	6876.06261	0.299910462	1.28E-19	4.58E-18	PRKCSH	protein kinase C substrate 80K-H [Source:HGNC Symbol;Acc:HGNC:9411]	-	74.19273361	77.29295521	80.4116001	62.3571684	63.01171646	63.0402254
ENSG00000163346	1981.381411	2051.038938	2093.353188	1387.974043	1517.271419	1471.817465	0.486378705	1.39E-19	4.99E-18	PBXIP1	PBX homeobox interacting protein 1 [Source:HGNC Symbol;Acc:HGNC:21199]	-	24.40425409	25.18847865	25.75381898	17.06129091	18.67689868	18.10142521
ENSG00000180318	133.9887383	156.5678578	164.8376847	35.6652859	30.86780666	36.82251201	2.136323765	1.59E-19	5.64E-18	ALX1	ALX homeobox 1 [Source:HGNC Symbol;Acc:HGNC:1494]	Homeobox	4.398164037	5.124320836	5.404572014	1.16837411	1.012634987	1.206918382
ENSG00000150361	107.3745369	119.3829916	118.7172962	17.83264295	22.55724332	10.83015059	2.761855521	1.65E-19	5.85E-18	KLHL1	kelch like family member 1 [Source:HGNC Symbol;Acc:HGNC:6352]	BACK	1.227520747	1.360819656	1.355636369	0.203458736	0.25772562	0.123629866
ENSG00000113578	142.2483181	158.5249561	132.3825965	28.7303692	36.80392332	28.15839153	2.214415096	1.90E-19	6.72E-18	FGF1	fibroblast growth factor 1 [Source:HGNC Symbol;Acc:HGNC:3665]	-	1.279073934	1.421270456	1.18899788	0.257823681	0.330739951	0.252823661
ENSG00000197879	1451.850575	1509.901279	1557.844233	1041.228208	972.3359096	1059.188728	0.555866559	2.03E-19	7.16E-18	MYO1C	myosin IC [Source:HGNC Symbol;Acc:HGNC:7597]	Myosin_head	8.49544816	8.809342685	9.10521239	6.080557336	5.686234029	6.18869511
ENSG00000143870	3585.575347	3510.055663	3462.44546	2786.845812	2683.124732	2754.107295	0.359778168	3.08E-19	1.08E-17	PDIA6	protein disulfide isomerase family A member 6 [Source:HGNC Symbol;Acc:HGNC:30168]	-	41.47057493	40.47862812	40.00053695	32.16823511	31.0145938	31.8070523
ENSG00000160691	2799.997538	2875.955839	2969.640569	2229.080369	2088.325843	2185.524389	0.410237565	3.75E-19	1.31E-17	SHC1	SHC adaptor protein 1 [Source:HGNC Symbol;Acc:HGNC:10840]	PID	30.58713521	31.32520665	32.40311168	24.3018855	22.79940157	23.83955667
ENSG00000153902	745.1976405	725.1048916	744.7588656	440.8625618	415.5281665	450.5342645	0.760312825	4.41E-19	1.53E-17	LGI4	leucine rich repeat LGI family member 4 [Source:HGNC Symbol;Acc:HGNC:18712]	-	7.799244627	7.566803997	7.785713705	4.604870074	4.346358755	4.708366505
ENSG00000145730	3589.246271	3590.29669	3540.166856	2848.26936	2791.162056	2792.012822	0.346005051	5.40E-19	1.87E-17	PAM	peptidylglycine alpha-amidating monooxygenase [Source:HGNC Symbol;Acc:HGNC:8596]	Cu2_monoox_C	19.24541566	19.19486025	18.96048516	15.24186762	14.95729715	14.94867879
ENSG00000143842	435.004534	456.003886	476.5773475	232.8150607	223.1979866	230.6822076	0.993457065	7.57E-19	2.60E-17	SOX13	SRY-box 13 [Source:HGNC Symbol;Acc:HGNC:11192]	HMG_box	2.780742988	2.906472306	3.043001313	1.485289902	1.425940393	1.472456692
ENSG00000101958	266.1420145	242.6801797	222.9152109	76.28408373	94.97786663	86.64120472	1.508584927	8.64E-19	2.97E-17	GLRA2	glycine receptor alpha 2 [Source:HGNC Symbol;Acc:HGNC:4327]	Neur_chan_LBD	3.399847702	3.091084728	2.844378611	0.972552484	1.212585765	1.105177081
ENSG00000143171	268.8952077	263.229711	291.2417124	95.10742907	99.72675996	120.2146715	1.387625795	9.23E-19	3.16E-17	RXRG	retinoid X receptor gamma [Source:HGNC Symbol;Acc:HGNC:10479]	Hormone_recep	4.730795193	4.61760277	5.118071364	1.669931345	1.753504262	2.111883334
ENSG00000230630	278.9902496	247.5729252	259.6407055	96.09813145	75.9822933	110.467536	1.472225698	1.04E-18	3.53E-17	DNM3OS	DNM3 opposite strand/antisense RNA [Source:HGNC Symbol;Acc:HGNC:41228]	-	3.03649641	2.686689469	2.822657627	1.04383482	0.826494896	1.200548689
ENSG00000003096	577.2528521	581.2581723	586.7538311	336.8388113	295.6186099	323.8215026	0.865587541	1.11E-18	3.76E-17	KLHL13	kelch like family member 13 [Source:HGNC Symbol;Acc:HGNC:22931]	BACK	3.920983527	3.936666103	3.980948333	2.283411302	2.006802959	2.196321831
ENSG00000123096	290.0030227	277.9079477	275.0141683	127.8006078	93.7906433	97.47135531	1.394950752	1.12E-18	3.80E-17	SSPN	sarcospan [Source:HGNC Symbol;Acc:HGNC:11322]	-	2.016626396	1.926879109	1.91020364	0.886929157	0.65181818	0.676801468
ENSG00000112414	240.4455441	226.0448448	228.0396985	64.3956551	55.79949665	96.38834025	1.678585842	1.18E-18	3.98E-17	ADGRG6	adhesion G protein-coupled receptor G6 [Source:HGNC Symbol;Acc:HGNC:13841]	7tm_2	1.346016858	1.261708275	1.27510486	0.359768737	0.312182159	0.538790131
ENSG00000112773	388.2002487	349.3420328	312.5937441	165.4472985	137.7179066	131.0448221	1.269828762	1.21E-18	4.11E-17	FAM46A	family with sequence similarity 46 member A [Source:HGNC Symbol;Acc:HGNC:18345]	-	3.041978273	2.729491335	2.446708651	1.293877226	1.078536241	1.025372176
ENSG00000230798	83.51352868	108.6189514	99.92750835	8.916321475	5.936116664	15.16221083	3.272742949	1.23E-18	4.14E-17	FOXD3-AS1	FOXD3 antisense RNA 1 (head to head) [Source:HGNC Symbol;Acc:HGNC:40241]	-	3.279146897	4.252459854	3.919139963	0.349399956	0.232943447	0.59446725
ENSG00000101955	318.4526863	349.3420328	331.383532	158.5123818	117.53511	141.8749727	1.251331638	1.55E-18	5.21E-17	SRPX	sushi repeat containing protein, X-linked [Source:HGNC Symbol;Acc:HGNC:11309]	Sushi	7.601827704	8.314852064	7.901430139	3.776325202	2.804043555	3.381740359
ENSG00000066468	1734.511749	1733.989026	1785.883931	1273.052566	1234.712266	1271.459679	0.475192796	1.90E-18	6.34E-17	FGFR2	fibroblast growth factor receptor 2 [Source:HGNC Symbol;Acc:HGNC:3689]	Pkinase_Tyr	10.85659452	10.82164528	11.16532266	7.952355714	7.723713681	7.946581247
ENSG00000164853	166.1093263	214.3022554	226.331536	34.67458351	70.04617664	51.98472283	1.967213814	2.52E-18	8.36E-17	UNCX	UNC homeobox [Source:HGNC Symbol;Acc:HGNC:33194]	Homeobox	3.847113833	4.948782197	5.235856892	0.80146648	1.621322789	1.202203857
ENSG00000110900	1338.051921	1212.422349	1299.057609	874.7902069	781.192953	870.7441074	0.606231402	2.91E-18	9.60E-17	TSPAN11	tetraspanin 11 [Source:HGNC Symbol;Acc:HGNC:30795]	Tetraspannin	8.922593952	8.061255299	8.65263236	5.821771641	5.206195981	5.797891344
ENSG00000007516	2632.05275	2760.487044	2746.725358	2041.837618	2008.781879	2118.377455	0.399590443	3.18E-18	1.05E-16	BAIAP3	BAI1 associated protein 3 [Source:HGNC Symbol;Acc:HGNC:948]	C2	20.31295028	21.24196593	21.17363051	15.72652274	15.49370313	16.32462173
ENSG00000076716	2549.456952	2531.506552	2674.982531	1972.488451	1924.489023	1964.589317	0.404101759	3.24E-18	1.07E-16	GPC4	glypican 4 [Source:HGNC Symbol;Acc:HGNC:4452]	-	24.38018402	24.13786922	25.55123657	18.82508106	18.39283886	18.75955095
ENSG00000044115	6276.362886	5954.471344	5987.109688	4901.995407	5038.575825	4897.394097	0.296398806	3.55E-18	1.17E-16	CTNNA1	catenin alpha 1 [Source:HGNC Symbol;Acc:HGNC:2509]	-	33.71462353	31.892169	32.12396622	26.27944922	27.04967798	26.26858543
ENSG00000136378	1383.020744	1477.609158	1522.826901	996.6466004	983.0209196	1031.030336	0.54201052	4.66E-18	1.53E-16	ADAMTS7	ADAM metallopeptidase with thrombospondin type 1 motif 7 [Source:HGNC Symbol;Acc:HGNC:223]	TSP_1	8.486335022	9.040274781	9.333482024	6.103314622	6.028347383	6.317195052
ENSG00000112972	9857.349577	9574.124507	9488.842887	8182.211007	8147.913734	8130.194048	0.241544184	4.91E-18	1.61E-16	HMGCS1	3-hydroxy-3-methylglutaryl-CoA synthase 1 [Source:HGNC Symbol;Acc:HGNC:5007]	-	99.43711286	96.29816178	95.60999165	82.37437125	82.14455888	81.8937245
ENSG00000135404	4969.513822	5128.575894	5089.470276	3856.804389	4122.039412	4149.030691	0.325230312	5.36E-18	1.75E-16	CD63	CD63 molecule [Source:HGNC Symbol;Acc:HGNC:1692]	Tetraspannin	89.52287402	92.11863168	91.57867853	69.33951761	74.21236725	74.63252326
ENSG00000117122	1505.996709	1568.614226	1656.91766	1135.344935	1045.943756	1088.430134	0.532367862	5.48E-18	1.78E-16	MFAP2	microfibril associated protein 2 [Source:HGNC Symbol;Acc:HGNC:7033]	-	24.50509759	25.44949336	26.92991713	18.43713051	17.00923483	17.68456309
ENSG00000218336	1116.87873	1106.739045	1129.949517	757.8873254	702.8362131	760.2765714	0.593386505	5.91E-18	1.92E-16	TENM3	teneurin transmembrane protein 3 [Source:HGNC Symbol;Acc:HGNC:29944]	-	4.420907552	4.367985856	4.467516148	2.993940376	2.780376282	3.004957852
ENSG00000172819	1056.308478	1054.875942	1000.983246	643.956551	699.2745431	679.050442	0.622879056	6.60E-18	2.14E-16	RARG	retinoic acid receptor gamma [Source:HGNC Symbol;Acc:HGNC:9866]	zf-C4	9.772336669	9.730600022	9.249880889	5.945622214	6.46545964	6.272938872
ENSG00000108107	11217.42704	11919.70673	12103.18565	9657.36686	9817.14974	9846.772916	0.265452321	9.32E-18	3.01E-16	RPL28	ribosomal protein L28 [Source:HGNC Symbol;Acc:HGNC:10330]	-	76.74375163	81.3103669	82.70869033	65.93888387	67.12421494	67.26746461
ENSG00000103460	581.8415075	647.7995118	609.8140253	331.8852994	345.4819899	360.6440146	0.825653925	9.72E-18	3.13E-16	TOX3	TOX high mobility group box family member 3 [Source:HGNC Symbol;Acc:HGNC:11972]	HMG_box	5.485564866	6.089587146	5.742694861	3.122753912	3.25526313	3.395132659
ENSG00000137441	87.18445302	91.00506737	91.38669567	6.934916703	14.24667999	8.664120472	3.198752118	1.06E-17	3.40E-16	FGFBP2	fibroblast growth factor binding protein 2 [Source:HGNC Symbol;Acc:HGNC:29451]	-	3.308262839	3.443159278	3.463742599	0.262624536	0.540279713	0.3282818
ENSG00000129824	4588.655422	4714.649619	4561.648052	3682.440769	3732.630159	3795.967782	0.306448375	1.10E-17	3.52E-16	RPS4Y1	ribosomal protein S4, Y-linked 1 [Source:HGNC Symbol;Acc:HGNC:10425]	-	95.66983341	98.00981568	94.99768522	76.62287291	77.77653015	79.02662837
ENSG00000164574	920.4842776	884.6083968	878.8496247	579.5608959	550.8716265	575.0809963	0.653175715	1.28E-17	4.07E-16	GALNT10	polypeptide N-acetylgalactosaminyltransferase 10 [Source:HGNC Symbol;Acc:HGNC:19873]	Glycos_transf_2	4.159714512	3.985921912	3.967010946	2.6138419	2.487949645	2.595001009
ENSG00000188783	222.0909224	214.3022554	215.2284795	76.28408373	86.6673033	67.14693366	1.504893361	1.49E-17	4.74E-16	PRELP	proline and arginine rich end leucine rich repeat protein [Source:HGNC Symbol;Acc:HGNC:9357]	-	1.832992058	1.763547231	1.774316903	0.628343026	0.714873323	0.553372183
ENSG00000042062	113.7986545	108.6189514	92.24077694	18.82334534	8.31056333	18.411256	2.767697238	1.52E-17	4.82E-16	RIPOR3	RIPOR family member 3 [Source:HGNC Symbol;Acc:HGNC:16168]	-	0.898267932	0.854879598	0.727266189	0.148285494	0.065560652	0.145115415
ENSG00000150551	357.9151229	312.1571666	279.2845746	135.7262269	138.9051299	106.1354758	1.31786011	1.59E-17	5.04E-16	LYPD1	LY6/PLAUR domain containing 1 [Source:HGNC Symbol;Acc:HGNC:28431]	-	7.038396326	6.120650164	5.48582937	2.663732043	2.729958128	2.084085847
ENSG00000105379	1016.846041	988.3346026	1064.18526	676.6497297	683.8406397	633.5638095	0.623061862	1.60E-17	5.05E-16	ETFB	electron transfer flavoprotein beta subunit [Source:HGNC Symbol;Acc:HGNC:3482]	-	7.390589919	7.162398526	7.725788574	4.908184794	4.967328041	4.598070531
ENSG00000137070	1705.144355	1835.758133	1770.510468	1278.99678	1240.648383	1298.535056	0.475450738	1.61E-17	5.09E-16	IL11RA	interleukin 11 receptor subunit alpha [Source:HGNC Symbol;Acc:HGNC:5967]	-	18.93662385	20.32766245	19.64000422	14.17568135	13.77000655	14.39979946
ENSG00000149273	20965.56662	22087.81055	21989.17632	18513.25549	18913.65492	18216.31329	0.225279546	1.68E-17	5.28E-16	RPS3	ribosomal protein S3 [Source:HGNC Symbol;Acc:HGNC:10420]	-	168.7203413	177.2327956	176.7549071	148.6882758	152.1179044	146.3803199
ENSG00000161835	454.2768868	505.9098907	488.5344853	226.8708464	251.6913466	269.6707497	0.954751296	1.75E-17	5.49E-16	GRASP	general receptor for phosphoinositides 1 associated scaffold protein [Source:HGNC Symbol;Acc:HGNC:18707]	PDZ	7.616556461	8.457495462	8.18153754	3.796206306	4.217453871	4.514745063
ENSG00000076344	1609.700322	1668.426235	1786.738013	1126.428613	1201.470013	1216.225911	0.51649024	1.76E-17	5.52E-16	RGS11	regulator of G protein signaling 11 [Source:HGNC Symbol;Acc:HGNC:9993]	RGS	15.91313546	16.44554678	17.64303447	11.11341398	11.87046404	12.00566842
ENSG00000108830	942.5098236	1030.412214	1059.914854	614.2354794	652.9728331	666.0542613	0.650817371	1.80E-17	5.62E-16	RND2	Rho family GTPase 2 [Source:HGNC Symbol;Acc:HGNC:18315]	Ras	10.26994673	11.19499443	11.53599238	6.679597503	7.110848895	7.24691689
ENSG00000152910	126.6468896	136.0183265	128.9662715	34.67458351	26.11891332	27.07537647	2.148035797	1.81E-17	5.65E-16	CNTNAP4	contactin associated protein like 4 [Source:HGNC Symbol;Acc:HGNC:18747]	F5_F8_type_C	0.926736939	0.992407303	0.942626764	0.25322483	0.191012189	0.19783258
ENSG00000007866	868.1736058	857.2090217	836.1455613	564.7003601	516.4421498	522.0132584	0.674292028	1.84E-17	5.74E-16	TEAD3	TEA domain transcription factor 3 [Source:HGNC Symbol;Acc:HGNC:11716]	TEA	13.51909599	13.30939716	13.00542769	8.77591136	8.037237199	8.116783672
ENSG00000105472	576.335121	703.5768112	626.8956507	328.9131922	373.9753499	337.9006984	0.874767503	1.85E-17	5.76E-16	CLEC11A	C-type lectin domain containing 11A [Source:HGNC Symbol;Acc:HGNC:10576]	Lectin_C	18.60905255	22.65120301	20.21836862	10.59896747	12.06802457	10.89430752
ENSG00000172935	109.209999	156.5678578	140.0693279	27.73966681	28.49335999	31.40743671	2.211145936	1.92E-17	5.95E-16	MRGPRF	MAS related GPR family member F [Source:HGNC Symbol;Acc:HGNC:24828]	-	1.886395896	2.696519887	2.416657816	0.478194713	0.491878836	0.541706812
ENSG00000164294	892.9523451	899.2866335	848.9567803	500.304705	578.1777631	559.9187855	0.690789005	2.03E-17	6.28E-16	GPX8	glutathione peroxidase 8 (putative) [Source:HGNC Symbol;Acc:HGNC:33100]	-	10.94996647	10.99545546	10.39852559	6.122829755	7.085816862	6.856001592
ENSG00000119699	855.3253706	758.3755614	807.1067982	514.1745384	487.9487898	461.3644151	0.725663137	2.10E-17	6.48E-16	TGFB3	transforming growth factor beta 3 [Source:HGNC Symbol;Acc:HGNC:11769]	TGFb_propeptide	8.25595229	7.298787643	7.781592826	4.953127154	4.70710729	4.44673531
ENSG00000215018	182.6284858	168.3104472	204.125423	43.59090499	53.42504998	67.14693366	1.762789111	2.53E-17	7.80E-16	COL28A1	collagen type XXVIII alpha 1 chain [Source:HGNC Symbol;Acc:HGNC:22442]	VWA	1.308721116	1.202597353	1.461091338	0.311750793	0.382619906	0.48046985
ENSG00000185896	3488.295852	3365.230395	3657.175989	2796.752836	2652.256926	2668.549105	0.372649606	2.72E-17	8.36E-16	LAMP1	lysosomal associated membrane protein 1 [Source:HGNC Symbol;Acc:HGNC:6499]	-	28.83022682	27.73193214	30.19133272	23.06863645	21.90757826	22.02273793
ENSG00000182667	1380.267551	1590.142306	1444.251424	1021.41416	936.7192096	1009.370035	0.571245126	3.01E-17	9.22E-16	NTM	neurotrimin [Source:HGNC Symbol;Acc:HGNC:17941]	ig	9.41184307	10.81130127	9.836846181	6.950985192	6.383588116	6.872633285
ENSG00000233927	6355.287759	6768.624204	6335.574846	5246.759837	5328.258318	5328.43409	0.290916582	3.51E-17	1.07E-15	RPS28	ribosomal protein S28 [Source:HGNC Symbol;Acc:HGNC:10418]	-	142.2575207	151.0674842	141.6536333	117.2098988	119.1980963	119.0970428
ENSG00000091664	704.8174728	710.426655	700.3466397	417.0857046	347.8564365	446.2022043	0.801795918	4.99E-17	1.51E-15	SLC17A6	solute carrier family 17 member 6 [Source:HGNC Symbol;Acc:HGNC:16703]	MFS_1	7.923883997	7.963633651	7.864591564	4.679719709	3.908458659	5.009040265
ENSG00000159216	237.6923509	205.4953134	239.142755	80.24689328	93.7906433	73.64502401	1.466647911	5.00E-17	1.52E-15	RUNX1	runt related transcription factor 1 [Source:HGNC Symbol;Acc:HGNC:10471]	-	0.723912387	0.624026887	0.727494488	0.243911412	0.28547912	0.223962638
ENSG00000162998	947.0984791	1047.047549	986.4638645	654.8542772	658.9089498	604.3224029	0.635593897	5.59E-17	1.69E-15	FRZB	frizzled related protein [Source:HGNC Symbol;Acc:HGNC:3959]	Fz	14.20706103	15.6605168	14.78059662	9.803628942	9.878216611	9.051887868
ENSG00000123095	349.6555431	313.1357157	314.3019066	149.5960603	148.4029166	147.290048	1.133597482	6.46E-17	1.94E-15	BHLHE41	basic helix-loop-helix family member e41 [Source:HGNC Symbol;Acc:HGNC:16617]	HLH	4.200821674	3.751085921	3.771746715	1.79368871	1.781887563	1.766967642
ENSG00000110092	1750.113178	1687.997217	1808.090044	1273.052566	1254.895063	1282.28983	0.461739777	6.78E-17	2.04E-15	CCND1	cyclin D1 [Source:HGNC Symbol;Acc:HGNC:1582]	Cyclin_C	17.18660029	16.52822234	17.73558726	12.47680157	12.31615892	12.57394058
ENSG00000165966	198.2299142	204.5167643	182.7733913	58.45144078	68.85895331	70.39597883	1.569072174	7.33E-17	2.19E-15	PDZRN4	PDZ domain containing ring finger 4 [Source:HGNC Symbol;Acc:HGNC:30552]	PDZ	2.05024667	2.109096318	1.888215547	0.603344326	0.711772772	0.727019632
ENSG00000124006	9557.251513	9832.461473	10102.92732	8117.815352	8074.305887	8465.928716	0.258371497	7.57E-17	2.26E-15	OBSL1	obscurin like 1 [Source:HGNC Symbol;Acc:HGNC:29092]	I-set	47.16669114	48.38327111	49.80251795	39.98293342	39.8246186	41.71943006
ENSG00000156508	207749.5388	197662.0278	194423.9139	173518.5508	174055.2512	175402.9529	0.197815515	7.66E-17	2.28E-15	EEF1A1	eukaryotic translation elongation factor 1 alpha 1 [Source:HGNC Symbol;Acc:HGNC:3189]	GTP_EFTU	1656.685537	1571.642764	1548.643204	1380.953371	1387.174749	1396.684384
ENSG00000108773	4346.374416	4432.827475	4396.810367	3518.974876	3571.167785	3624.851402	0.298413902	8.75E-17	2.60E-15	KAT2A	lysine acetyltransferase 2A [Source:HGNC Symbol;Acc:HGNC:4201]	Bromodomain	54.69806596	55.62323486	55.26933598	44.19713227	44.91579822	45.55084176
ENSG00000105438	4922.709537	4803.697589	4600.081709	3659.654614	3865.599172	3891.273107	0.327872482	8.88E-17	2.63E-15	KDELR1	KDEL endoplasmic reticulum protein retention receptor 1 [Source:HGNC Symbol;Acc:HGNC:6304]	ER_lumen_recept	103.72888	100.9256871	96.81946983	76.96063944	81.40598375	81.87447992
ENSG00000141736	1868.500488	1862.178959	1867.021652	1391.936853	1383.115183	1385.17626	0.428090346	1.05E-16	3.12E-15	ERBB2	erb-b2 receptor tyrosine kinase 2 [Source:HGNC Symbol;Acc:HGNC:3430]	Pkinase_Tyr	8.587018726	8.532989044	8.570382906	6.384131405	6.352600947	6.3564641
ENSG00000124212	850.7367152	819.0456064	842.1241302	521.1094551	522.3782665	553.4206951	0.653767039	1.12E-16	3.30E-15	PTGIS	prostaglandin I2 synthase [Source:HGNC Symbol;Acc:HGNC:9603]	p450	7.232855473	6.943097666	7.151421892	4.421571519	4.43857684	4.698198597
ENSG00000087303	941.5920926	953.1068346	978.7771331	624.1425033	571.0544231	655.2241107	0.633717946	1.18E-16	3.49E-15	NID2	nidogen 2 [Source:HGNC Symbol;Acc:HGNC:13389]	EGF_CA	6.987100802	7.051903625	7.254704	4.622224706	4.235022653	4.854957589
ENSG00000144824	321.2058795	315.0928139	302.3447688	120.8656911	161.4623733	125.6297468	1.207706944	1.19E-16	3.50E-15	PHLDB2	pleckstrin homology like domain family B member 2 [Source:HGNC Symbol;Acc:HGNC:29573]	PH	1.237746443	1.210646296	1.163730285	0.464819491	0.621818393	0.483394884
ENSG00000157557	757.1281446	776.9679946	778.9221164	470.5836334	505.7571398	462.4474302	0.686282594	1.21E-16	3.55E-15	ETS2	ETS proto-oncogene 2, transcription factor [Source:HGNC Symbol;Acc:HGNC:3489]	Ets	7.815465444	7.996853952	8.031213453	4.847919115	5.217608765	4.766605298
ENSG00000136267	215.6668048	210.388059	204.9795043	84.20970282	77.16951664	60.6488433	1.504748241	1.35E-16	3.95E-15	DGKB	diacylglycerol kinase beta [Source:HGNC Symbol;Acc:HGNC:2850]	C1_1	1.077810235	1.048360536	1.023224934	0.420004771	0.385432925	0.302651538
ENSG00000183762	1017.763773	1004.969938	1003.54549	705.3800989	629.2283664	651.9750655	0.605318246	1.50E-16	4.40E-15	KREMEN1	kringle containing transmembrane protein 1 [Source:HGNC Symbol;Acc:HGNC:17550]	CUB	6.051713625	5.958199344	5.960327462	4.185888665	3.739243137	3.871004991
ENSG00000168056	3306.585097	3461.128207	3722.940247	2688.766276	2502.666786	2722.699858	0.406289617	1.79E-16	5.23E-15	LTBP3	latent transforming growth factor beta binding protein 3 [Source:HGNC Symbol;Acc:HGNC:6716]	EGF_CA	15.22992585	15.89521293	17.1279674	12.35959464	11.52033602	12.52215912
ENSG00000067182	1037.953856	994.2058973	1015.502628	692.5009679	669.5939597	673.6353667	0.581748671	2.08E-16	6.04E-15	TNFRSF1A	TNF receptor superfamily member 1A [Source:HGNC Symbol;Acc:HGNC:11916]	Death	12.29267781	11.74019648	12.01299179	8.185061119	7.925451474	7.96626403
ENSG00000275620	256.0469725	275.9508495	300.6366063	118.8842863	123.4712266	109.384521	1.244735073	2.12E-16	6.15E-15	AL121827.2	-	-	1.590050668	1.70865205	1.864811143	0.736798721	0.766304036	0.678279282
ENSG00000181458	356.0796607	348.3634837	345.9029135	163.4658937	159.0879266	181.9465299	1.057314691	2.16E-16	6.26E-15	TMEM45A	transmembrane protein 45A [Source:HGNC Symbol;Acc:HGNC:25480]	-	2.81258158	2.743602336	2.729064861	1.288600228	1.255854177	1.435037011
ENSG00000111249	370.7633581	388.4839973	376.6498392	168.4194056	187.5812866	202.523816	1.025866767	2.34E-16	6.75E-15	CUX2	cut like homeobox 2 [Source:HGNC Symbol;Acc:HGNC:19347]	CUT	2.299428449	2.402297588	2.333256887	1.042433389	1.162670452	1.254181988
ENSG00000163659	721.3366323	643.8853154	670.4537953	386.3739306	400.0942632	423.4588881	0.751459519	2.34E-16	6.75E-15	TIPARP	TCDD inducible poly(ADP-ribose) polymerase [Source:HGNC Symbol;Acc:HGNC:23696]	-	6.777813495	6.032408249	6.292484531	3.623201873	3.757145226	3.973051945
ENSG00000030582	1740.935867	1837.715231	1851.648189	1356.271567	1277.452306	1332.108523	0.452577627	2.63E-16	7.58E-15	GRN	granulin precursor [Source:HGNC Symbol;Acc:HGNC:4601]	-	22.43912545	23.61739249	23.83874046	17.44628251	16.45553022	17.1444724
ENSG00000050628	159.6852087	162.4391525	162.2754409	42.6002026	53.42504998	51.98472283	1.715747223	3.32E-16	9.52E-15	PTGER3	prostaglandin E receptor 3 [Source:HGNC Symbol;Acc:HGNC:9595]	7tm_1	0.784645262	0.795847689	0.79645848	0.208907206	0.262360008	0.255062001
ENSG00000106078	124.8114275	124.2757372	124.6958651	20.80475011	23.74446666	37.90552706	2.183189064	3.43E-16	9.82E-15	COBL	cordon-bleu WH2 repeat protein [Source:HGNC Symbol;Acc:HGNC:22199]	-	0.41257574	0.409605956	0.411721045	0.068634888	0.078443288	0.125116112
ENSG00000092607	190.8880655	186.9028803	239.9968363	58.45144078	65.29728331	81.22612942	1.595398304	3.69E-16	1.05E-14	TBX15	T-box 15 [Source:HGNC Symbol;Acc:HGNC:11594]	T-box	2.081902284	2.032488689	2.614500675	0.636223747	0.711738911	0.884583202
ENSG00000104327	196.3944521	194.7312732	203.2713418	56.47003601	77.16951664	73.64502401	1.526787128	3.77E-16	1.07E-14	CALB1	calbindin 1 [Source:HGNC Symbol;Acc:HGNC:1434]	-	1.305039462	1.290210912	1.349187347	0.37449462	0.512488637	0.488651461
ENSG00000189058	279.9079807	273.9937512	293.8039562	136.7169293	118.7223333	107.2184908	1.222524194	3.89E-16	1.11E-14	APOD	apolipoprotein D [Source:HGNC Symbol;Acc:HGNC:612]	Lipocalin_2	6.043050128	5.89810028	6.335782088	2.945752811	2.561635721	2.311383293
ENSG00000061273	1925.399815	1990.368893	2036.129743	1470.202341	1522.020313	1438.243998	0.426631148	3.94E-16	1.12E-14	HDAC7	histone deacetylase 7 [Source:HGNC Symbol;Acc:HGNC:14067]	Hist_deacetyl	9.198777827	9.481419407	9.716644837	7.010022369	7.267309969	6.861248338
ENSG00000012171	841.5594044	1028.455116	936.0730697	506.2489193	580.5522098	602.1563728	0.73357396	4.96E-16	1.40E-14	SEMA3B	semaphorin 3B [Source:HGNC Symbol;Acc:HGNC:10724]	Sema	6.920388859	8.432602757	7.688774936	4.15473109	4.771237499	4.944431584
ENSG00000206262	97.27949494	86.11232181	71.74282651	10.89772625	11.87223333	8.664120472	3.022556396	4.97E-16	1.41E-14	FOXL2NB	FOXL2 neighbor [Source:HGNC Symbol;Acc:HGNC:34428]	-	1.010325392	0.891735053	0.744252189	0.112955906	0.123229991	0.089851598
ENSG00000122641	294.5916781	271.0581039	260.4947867	121.8563935	125.8456733	102.8864306	1.237033685	5.04E-16	1.42E-14	INHBA	inhibin beta A subunit [Source:HGNC Symbol;Acc:HGNC:6066]	-	1.683095341	1.544120603	1.486582296	0.694815749	0.718572453	0.586958922
ENSG00000162944	365.2569716	376.7414079	411.6671711	173.3729176	174.5218299	212.2709516	1.043063364	5.22E-16	1.47E-14	RFTN2	raftlin family member 2 [Source:HGNC Symbol;Acc:HGNC:26402]	-	2.884110227	2.966110152	3.246842727	1.366242177	1.377232081	1.673652426
ENSG00000167202	1439.920071	1473.694962	1471.582025	1078.874898	1029.32263	1039.694457	0.477468934	5.55E-16	1.56E-14	TBC1D2B	TBC1 domain family member 2B [Source:HGNC Symbol;Acc:HGNC:29183]	TBC	6.995617712	7.138810608	7.141243376	5.231086022	4.99785021	5.043764212
ENSG00000087074	2254.865274	2381.788537	2473.419352	1743.6362	1766.588319	1833.544495	0.412456418	5.82E-16	1.63E-14	PPP1R15A	protein phosphatase 1 regulatory subunit 15A [Source:HGNC Symbol;Acc:HGNC:14375]	-	34.57893799	36.41873291	37.88702318	26.68578724	27.07512304	28.07655833
ENSG00000173402	4137.131728	4110.884818	4083.362542	3322.815803	3375.275935	3363.844773	0.293588543	6.22E-16	1.74E-14	DAG1	dystroglycan 1 [Source:HGNC Symbol;Acc:HGNC:2666]	-	28.34496925	28.08293713	27.94449452	22.72040131	23.11159698	23.01303786
ENSG00000125848	689.2160444	631.1641769	663.6211452	409.1600855	365.6647865	407.2136622	0.745579862	6.31E-16	1.77E-14	FLRT3	fibronectin leucine rich transmembrane protein 3 [Source:HGNC Symbol;Acc:HGNC:3762]	-	6.298817037	5.751439219	6.057947525	3.731899719	3.339879409	3.716099374
ENSG00000101384	1238.019233	1242.757372	1176.923987	756.896623	797.8140797	892.4044086	0.580147174	6.52E-16	1.82E-14	JAG1	jagged 1 [Source:HGNC Symbol;Acc:HGNC:6188]	EGF	6.315515745	6.321182904	5.996965106	3.853462066	4.067496228	4.545739057
ENSG00000145681	69.74756241	65.56279047	82.84588299	3.962809545	4.748893332	5.415075295	3.956395936	7.21E-16	2.01E-14	HAPLN1	hyaluronan and proteoglycan link protein 1 [Source:HGNC Symbol;Acc:HGNC:2380]	Xlink	0.475598453	0.445758268	0.564266162	0.026967935	0.032362931	0.03687035
ENSG00000197747	472.6315085	478.5105155	427.040634	262.5361323	227.9468799	237.1802979	0.917906077	7.33E-16	2.04E-14	S100A10	S100 calcium binding protein A10 [Source:HGNC Symbol;Acc:HGNC:10487]	-	14.52873215	14.66652108	13.11221085	8.054289196	7.002977489	7.280228674
ENSG00000183960	500.163441	444.2612966	500.491623	248.6662989	251.6913466	278.3348702	0.892970727	7.63E-16	2.12E-14	KCNH8	potassium voltage-gated channel subfamily H member 8 [Source:HGNC Symbol;Acc:HGNC:18864]	Ion_trans	3.85877146	3.417481496	3.856875351	1.914640027	1.94065989	2.144203974
ENSG00000250208	103.7036125	75.34828159	103.3438334	9.907023861	15.43390333	17.32824094	2.739371078	1.00E-15	2.75E-14	FZD10-AS1	FZD10 antisense RNA 1 (head to head) [Source:HGNC Symbol;Acc:HGNC:48632]	-	0.427801747	0.309922137	0.425828684	0.040787301	0.06363096	0.071378022
ENSG00000134569	2171.351746	2055.931683	2247.941897	1614.844889	1494.714176	1655.930025	0.441916602	1.08E-15	2.95E-14	LRP4	LDL receptor related protein 4 [Source:HGNC Symbol;Acc:HGNC:6696]	Ldl_recept_a	11.97992855	11.31001819	12.38827405	8.891764443	8.241878938	9.12278397
ENSG00000130812	97.27949494	136.9968756	134.9448403	18.82334534	33.24225332	25.99236142	2.2554924	1.12E-15	3.06E-14	ANGPTL6	angiopoietin like 6 [Source:HGNC Symbol;Acc:HGNC:23140]	Fibrinogen_C	2.115614885	2.970684621	2.931387742	0.408549992	0.722519867	0.564446011
ENSG00000143195	684.6273889	673.2417887	703.7629648	409.1600855	429.7748465	434.2890387	0.696580047	1.25E-15	3.41E-14	ILDR2	immunoglobulin like domain containing receptor 2 [Source:HGNC Symbol;Acc:HGNC:18131]	-	2.338894523	2.293284898	2.401510295	1.395027337	1.467375938	1.481482752
ENSG00000166033	1566.566961	1588.185208	1627.878897	1133.36353	1183.661663	1177.237369	0.45373567	1.32E-15	3.61E-14	HTRA1	HtrA serine peptidase 1 [Source:HGNC Symbol;Acc:HGNC:9476]	-	35.0496814	35.42964793	36.37968057	25.30681177	26.46712235	26.30028867
ENSG00000136156	6380.98423	6363.504872	6265.540182	5154.624515	5477.848458	5112.914093	0.272382806	1.86E-15	5.03E-14	ITM2B	integral membrane protein 2B [Source:HGNC Symbol;Acc:HGNC:6174]	-	29.6437336	29.47624718	29.07404288	23.8987593	25.43309865	23.71783757
ENSG00000174136	1250.867468	1251.564314	1232.43927	860.9203735	822.7457697	917.313755	0.521137343	2.27E-15	6.12E-14	RGMB	repulsive guidance molecule BMP co-receptor b [Source:HGNC Symbol;Acc:HGNC:26896]	-	8.893881312	8.872863116	8.752804666	6.109084147	5.8464161	6.512673433
ENSG00000107742	7910.841947	8186.541867	8388.786214	6914.111953	6898.954787	6866.315474	0.243897701	2.31E-15	6.20E-14	SPOCK2	SPARC/osteonectin, cwcv and kazal like domains proteoglycan 2 [Source:HGNC Symbol;Acc:HGNC:13564]	-	57.12081802	58.93900178	60.50238767	49.82430023	49.78506073	49.50588494
ENSG00000136750	190.8880655	216.2593536	204.125423	64.3956551	77.16951664	83.39215954	1.445392843	2.36E-15	6.33E-14	GAD2	glutamate decarboxylase 2 [Source:HGNC Symbol;Acc:HGNC:4093]	-	1.473664231	1.664658852	1.574050059	0.496145916	0.595401024	0.642845118
ENSG00000166949	1070.074444	1015.733978	978.7771331	701.4172894	671.9684064	684.4655173	0.573514205	2.43E-15	6.51E-14	SMAD3	SMAD family member 3 [Source:HGNC Symbol;Acc:HGNC:6769]	MH2	5.569594724	5.271329465	5.08856227	3.643503229	3.495445125	3.557316773
ENSG00000074181	4016.908956	4018.901201	4430.119537	3294.085434	3109.337909	3319.441156	0.35849427	2.68E-15	7.16E-14	NOTCH3	notch 3 [Source:HGNC Symbol;Acc:HGNC:7883]	EGF_CA	20.28207597	20.23290884	22.34279693	16.59924615	15.69034057	16.73581071
ENSG00000182752	157.8497465	154.6107596	158.0050346	55.47933362	39.17836999	49.81869271	1.69549919	2.96E-15	7.92E-14	PAPPA	pappalysin 1 [Source:HGNC Symbol;Acc:HGNC:8602]	Sushi	0.646947305	0.631822826	0.646841121	0.226928658	0.160477967	0.203881918
ENSG00000147065	3964.598284	3845.698008	3963.791164	3229.689779	3168.699075	3184.064273	0.297121076	3.06E-15	8.16E-14	MSN	moesin [Source:HGNC Symbol;Acc:HGNC:7373]	-	31.49365676	30.45998302	31.45113649	25.60458848	25.15642541	25.25614669
ENSG00000117114	1627.137213	1563.72148	1508.307519	1162.093899	991.331483	1125.252646	0.516995388	3.14E-15	8.36E-14	ADGRL2	adhesion G protein-coupled receptor L2 [Source:HGNC Symbol;Acc:HGNC:18582]	7tm_2	9.953351774	9.537513289	9.215878674	7.094462326	6.060495129	6.873162042
ENSG00000213853	682.7919268	679.1130834	684.1190956	390.3367401	441.6470798	429.9569784	0.699403788	3.58E-15	9.53E-14	EMP2	epithelial membrane protein 2 [Source:HGNC Symbol;Acc:HGNC:3334]	-	3.71486029	3.684060754	3.717812622	2.119466851	2.401449746	2.335825924
ENSG00000140400	4931.886847	5125.640246	5238.934497	4280.82501	4055.554905	4147.947676	0.292633141	3.59E-15	9.53E-14	MAN2C1	mannosidase alpha class 2C member 1 [Source:HGNC Symbol;Acc:HGNC:6827]	-	25.588384	26.51602714	27.1502855	22.1661527	21.02926398	21.48940491
ENSG00000151136	182.6284858	179.0744874	167.3999285	65.38635748	59.36116664	58.48281319	1.527087936	3.99E-15	1.06E-13	BTBD11	BTB domain containing 11 [Source:HGNC Symbol;Acc:HGNC:23844]	BTB	1.093188423	1.068786109	1.000883318	0.390613042	0.355118228	0.349555488
ENSG00000111674	28865.3958	28743.9016	28995.20497	25619.56371	25617.90508	26114.74212	0.163025053	4.19E-15	1.11E-13	ENO2	enolase 2 [Source:HGNC Symbol;Acc:HGNC:3353]	-	319.8182639	317.5426322	320.8880946	283.2895562	283.6699869	288.9168362
ENSG00000164093	61.48798265	73.39118337	80.28363919	6.934916703	5.936116664	6.498090354	3.469119121	4.28E-15	1.13E-13	PITX2	paired like homeodomain 2 [Source:HGNC Symbol;Acc:HGNC:9005]	Homeobox	0.503973539	0.599779971	0.657273643	0.056727263	0.048625485	0.053181992
ENSG00000115457	19645.86932	20693.37806	21493.80919	16897.4199	17857.02615	17334.73903	0.247683194	4.52E-15	1.19E-13	IGFBP2	insulin like growth factor binding protein 2 [Source:HGNC Symbol;Acc:HGNC:5471]	-	195.477633	205.2994525	213.6194962	167.7951126	177.5738403	172.2282912
ENSG00000126456	1271.057552	1320.062751	1297.349446	864.8831831	920.098083	955.219282	0.505724202	4.73E-15	1.24E-13	IRF3	interferon regulatory factor 3 [Source:HGNC Symbol;Acc:HGNC:6118]	-	15.89054751	16.45503464	16.20064455	10.79106202	11.49613364	11.92444269
ENSG00000011105	1441.755534	1434.552998	1461.333049	1098.688946	965.2125696	1015.868125	0.492295242	5.35E-15	1.40E-13	TSPAN9	tetraspanin 9 [Source:HGNC Symbol;Acc:HGNC:21640]	Tetraspannin	9.903732841	9.825495592	10.0267035	7.532083651	6.626348764	6.967965433
ENSG00000197157	4080.232401	3978.780687	4141.440068	3382.257946	3281.485292	3092.007993	0.322529784	5.54E-15	1.45E-13	SND1	staphylococcal nuclease and tudor domain containing 1 [Source:HGNC Symbol;Acc:HGNC:30646]	-	29.77436555	28.94930857	30.18635489	24.6318727	23.93162063	22.5299168
ENSG00000131981	525.8599113	549.9446007	467.1824536	280.3687753	305.1163966	275.085825	0.842614737	7.47E-15	1.94E-13	LGALS3	galectin 3 [Source:HGNC Symbol;Acc:HGNC:6563]	-	10.40574077	10.85056766	9.234026964	5.536887161	6.034100191	5.435412573
ENSG00000179954	345.9846188	347.3849346	360.4222951	186.2520486	157.9007033	183.029545	0.996360764	8.76E-15	2.27E-13	SSC5D	scavenger receptor cysteine rich family member with 5 domains [Source:HGNC Symbol;Acc:HGNC:26641]	SRCR	2.243741437	2.246247335	2.334690634	1.205452674	1.023396937	1.185218934
ENSG00000104722	1223.335535	1163.494894	1199.984181	798.5061232	854.8007997	858.8309418	0.515130981	8.81E-15	2.28E-13	NEFM	neurofilament medium [Source:HGNC Symbol;Acc:HGNC:7734]	Filament	13.24473614	12.56009081	12.9770183	8.627978615	9.249253252	9.28467628
ENSG00000112559	1038.871588	1135.116969	1188.027044	726.184849	801.3757497	722.3710443	0.581263394	9.28E-15	2.39E-13	MDFI	MyoD family inhibitor [Source:HGNC Symbol;Acc:HGNC:6967]	-	19.53060024	21.27771152	22.30908332	13.62492108	15.05684397	13.56049102
ENSG00000106538	514.8471383	480.4676138	502.1997855	280.3687753	303.9291732	268.5877346	0.814069048	9.61E-15	2.47E-13	RARRES2	retinoic acid receptor responder 2 [Source:HGNC Symbol;Acc:HGNC:9868]	-	12.71223494	11.82873507	12.38573567	6.9088592	7.499978668	6.622030063
ENSG00000136944	117.4695788	108.6189514	122.1336213	34.67458351	26.11891332	21.66030118	2.071374298	1.11E-14	2.85E-13	LMX1B	LIM homeobox transcription factor 1 beta [Source:HGNC Symbol;Acc:HGNC:6654]	Homeobox	0.955713739	0.881127188	0.992520142	0.281544314	0.212374101	0.175965802
ENSG00000006283	1525.269062	1560.785833	1627.024815	1198.749887	1073.249893	1126.335661	0.470566744	1.15E-14	2.95E-13	CACNA1G	calcium voltage-gated channel subunit alpha1 G [Source:HGNC Symbol;Acc:HGNC:1394]	Ion_trans	7.451486736	7.602743946	7.939484863	5.844645041	5.240121502	5.494468277
ENSG00000225138	1869.418219	1870.007352	1996.842004	1387.974043	1455.535806	1453.406209	0.418027654	1.15E-14	2.95E-13	SLC9A3-AS1	SLC9A3 antisense RNA 1 [Source:HGNC Symbol;Acc:HGNC:40550]	-	20.61137844	20.55769691	21.99104903	15.27267115	16.03863824	16.00106693
ENSG00000143437	1585.839314	1572.528422	1556.13607	1186.861459	1127.862166	1166.407219	0.436621713	1.30E-14	3.31E-13	ARNT	aryl hydrocarbon receptor nuclear translocator [Source:HGNC Symbol;Acc:HGNC:700]	PAS	11.54380752	11.41350357	11.31459838	8.622297705	8.205214849	8.478157099
ENSG00000165300	896.6232694	832.7452939	814.7935296	575.5980863	552.0588498	515.5151681	0.629840361	1.30E-14	3.31E-13	SLITRK5	SLIT and NTRK like family member 5 [Source:HGNC Symbol;Acc:HGNC:20295]	-	2.015286423	1.866248789	1.82926246	1.291157448	1.240098498	1.156989948
ENSG00000164086	1234.348308	1225.143488	1179.486231	847.0505401	890.4174997	827.4235051	0.505150722	1.34E-14	3.41E-13	DUSP7	dual specificity phosphatase 7 [Source:HGNC Symbol;Acc:HGNC:3073]	DSPc	10.36606698	10.25873517	9.893975637	7.099351806	7.473327302	6.938498562
ENSG00000146648	356.9973918	405.1193322	410.8130899	216.9638226	187.5812866	199.2747709	0.955377656	1.51E-14	3.83E-13	EGFR	epidermal growth factor receptor [Source:HGNC Symbol;Acc:HGNC:3236]	Pkinase_Tyr	1.352374584	1.530190507	1.554454115	0.820261581	0.710175195	0.753781787
ENSG00000089597	8125.591021	8274.611287	8490.421885	7091.44768	7134.025007	7056.926124	0.226165667	1.52E-14	3.83E-13	GANAB	glucosidase II alpha subunit [Source:HGNC Symbol;Acc:HGNC:4138]	Glyco_hydro_31	76.66851418	77.84671071	80.01898434	66.77748834	67.27299245	66.48734984
ENSG00000104213	234.9391576	189.8385276	251.0998928	94.11672668	75.9822933	89.8902499	1.376045695	1.68E-14	4.21E-13	PDGFRL	platelet derived growth factor receptor like [Source:HGNC Symbol;Acc:HGNC:8805]	-	4.625829056	3.726911737	4.938355796	1.849413726	1.495170093	1.767291239
ENSG00000196767	232.1859643	225.0662957	206.6876668	88.17251237	94.97786663	89.8902499	1.282845679	1.83E-14	4.59E-13	POU3F4	POU class 3 homeobox 4 [Source:HGNC Symbol;Acc:HGNC:9217]	Pou	2.847952644	2.752566638	2.532287668	1.079352013	1.164295563	1.100958002
ENSG00000088756	580.0060453	552.880248	526.9681423	321.9782755	349.0436599	279.4178852	0.805502828	2.14E-14	5.34E-13	ARHGAP28	Rho GTPase activating protein 28 [Source:HGNC Symbol;Acc:HGNC:25509]	RhoGAP	2.3098923	2.195436418	2.096260489	1.279731532	1.389258289	1.111155337
ENSG00000255248	3336.870223	3285.967917	3091.77419	2564.928478	2624.950789	2435.700868	0.3492112	2.20E-14	5.48E-13	MIR100HG	mir-100-let-7a-2-mir-125b-1 cluster host gene [Source:HGNC Symbol;Acc:HGNC:39522]	-	14.37680616	14.11617383	13.30554123	11.02888098	11.3028587	10.47872434
ENSG00000170390	3073.481402	3057.965974	3055.902777	2440.099977	2431.433386	2509.345892	0.315788581	2.20E-14	5.48E-13	DCLK2	doublecortin like kinase 2 [Source:HGNC Symbol;Acc:HGNC:19002]	Pkinase	31.65028524	31.39859867	31.43317488	25.07770271	25.02381072	25.80292454
ENSG00000014914	808.5210853	792.6247803	777.2139538	519.1280503	520.0038198	522.0132584	0.607204333	2.24E-14	5.56E-13	MTMR11	myotubularin related protein 11 [Source:HGNC Symbol;Acc:HGNC:24307]	-	8.406341751	8.217011896	8.071568885	5.386706056	5.403389285	5.419492123
ENSG00000120885	5971.676166	6063.090295	6342.407496	5003.04705	5113.370895	5197.389268	0.263571529	2.54E-14	6.28E-13	CLU	clusterin [Source:HGNC Symbol;Acc:HGNC:2095]	-	42.81261196	43.34111604	45.41834391	35.79671326	36.63758195	37.20677993
ENSG00000072778	6202.944399	6457.445587	6719.057335	5135.80117	5251.088801	5503.88253	0.286703997	2.58E-14	6.39E-13	ACADVL	acyl-CoA dehydrogenase very long chain [Source:HGNC Symbol;Acc:HGNC:92]	-	60.47641188	62.77395063	65.43319876	49.97230933	51.16600659	53.58196646
ENSG00000101335	359.7505851	323.8997559	339.9243446	175.3543223	151.9645866	181.9465299	1.004816995	2.77E-14	6.84E-13	MYL9	myosin light chain 9 [Source:HGNC Symbol;Acc:HGNC:15754]	-	6.04880237	5.430115727	5.708892064	2.94250664	2.553608476	3.05473139
ENSG00000112306	9475.573446	9332.422877	9068.634903	7621.473456	8170.470977	7729.478476	0.245505329	2.82E-14	6.94E-13	RPS12	ribosomal protein S12 [Source:HGNC Symbol;Acc:HGNC:10385]	-	585.9777296	575.4407276	560.1691703	470.3786917	504.9713422	477.2953078
ENSG00000139793	607.5379779	643.8853154	610.6681066	390.3367401	387.0348065	370.3911502	0.697482791	2.82E-14	6.95E-13	MBNL2	muscleblind like splicing regulator 2 [Source:HGNC Symbol;Acc:HGNC:16746]	-	5.871375412	6.204481834	5.894857809	3.764774248	3.738182273	3.574278461
ENSG00000106333	955.3580588	936.4714997	1035.146497	622.1610985	675.5300764	666.0542613	0.577918739	2.84E-14	6.99E-13	PCOLCE	procollagen C-endopeptidase enhancer [Source:HGNC Symbol;Acc:HGNC:8738]	CUB	12.82969845	12.53936143	13.88525216	8.338467112	9.066486081	8.931435227
ENSG00000128641	826.875707	851.337727	759.2782472	504.2675145	559.1821898	446.2022043	0.692041751	2.84E-14	6.99E-13	MYO1B	myosin IB [Source:HGNC Symbol;Acc:HGNC:7596]	Myosin_head	4.11416412	4.22351302	3.773497043	2.504006551	2.78060143	2.216840541
ENSG00000188643	406.5548704	419.7975688	407.3967648	229.8429536	231.5085499	212.2709516	0.872939029	2.90E-14	7.11E-13	S100A16	S100 calcium binding protein A16 [Source:HGNC Symbol;Acc:HGNC:20441]	-	11.33667841	11.6717817	11.34712689	6.396331191	6.451752896	5.910423354
ENSG00000060138	1236.183771	1251.564314	1251.229058	909.4647905	897.5408397	876.1591827	0.478490186	2.93E-14	7.18E-13	YBX3	Y-box binding protein 3 [Source:HGNC Symbol;Acc:HGNC:2428]	CSD	6.810058751	6.874665487	6.885037648	5.000193384	4.941582743	4.81961339
ENSG00000153012	189.0526034	172.2246436	162.2754409	45.57230976	65.29728331	67.14693366	1.563025993	3.02E-14	7.40E-13	LGI2	leucine rich repeat LGI family member 2 [Source:HGNC Symbol;Acc:HGNC:18710]	-	1.395011432	1.267129429	1.196050671	0.335605628	0.481542085	0.494746412
ENSG00000142102	2554.963339	2726.237825	2780.034527	2068.586582	1994.535199	2155.199967	0.374163359	3.06E-14	7.47E-13	PGGHG	protein-glucosylgalactosylhydroxylysine glucosidase [Source:HGNC Symbol;Acc:HGNC:26210]	-	23.03933296	24.51204503	25.04015973	18.61624224	17.97508552	19.40591677
ENSG00000089116	632.3167171	626.2714314	708.0333711	401.2344664	404.8431565	405.0476321	0.70056943	3.30E-14	8.06E-13	LHX5	LIM homeobox 5 [Source:HGNC Symbol;Acc:HGNC:14216]	Homeobox	9.597444616	9.477943819	10.73436491	6.077882123	6.141179408	6.13886966
ENSG00000255690	624.9748685	673.2417887	710.5956149	437.8904547	395.3453699	397.4665266	0.705609407	3.41E-14	8.32E-13	TRIL	TLR4 interactor with leucine rich repeats [Source:HGNC Symbol;Acc:HGNC:22200]	-	6.006844221	6.451867785	6.821941885	4.200320053	3.797558775	3.814571321
ENSG00000132613	2756.864177	2602.940637	2841.528378	2105.242571	2058.645259	2199.603585	0.366342663	4.06E-14	9.82E-13	MTSS1L	MTSS1L, I-BAR domain containing [Source:HGNC Symbol;Acc:HGNC:25094]	-	26.15791992	24.62536507	26.93031977	19.93531347	19.52150894	20.83980346
ENSG00000166794	1880.430992	1870.007352	1850.794108	1400.853174	1428.229669	1445.825104	0.390058599	4.36E-14	1.05E-12	PPIB	peptidylprolyl isomerase B [Source:HGNC Symbol;Acc:HGNC:9255]	Pro_isomerase	46.67321158	46.27902255	45.88492967	34.70052087	35.42846759	35.83334993
ENSG00000152104	353.3264675	366.9559168	402.2722772	214.9824178	175.7090533	178.6974847	0.976319344	4.37E-14	1.05E-12	PTPN14	protein tyrosine phosphatase, non-receptor type 14 [Source:HGNC Symbol;Acc:HGNC:9647]	Y_phosphatase	0.893525435	0.92528436	1.016137617	0.542583748	0.444087878	0.451243077
ENSG00000166147	1060.897134	1095.975005	1058.206691	769.775754	738.4529131	737.5332552	0.516624219	4.68E-14	1.12E-12	FBN1	fibrillin 1 [Source:HGNC Symbol;Acc:HGNC:3603]	EGF_CA	3.133861803	3.228031716	3.122329592	2.269362545	2.180084891	2.175452157
ENSG00000152284	729.5962121	745.654423	827.6047486	479.4999549	490.3232365	502.5189874	0.646548623	4.82E-14	1.16E-12	TCF7L1	transcription factor 7 like 1 [Source:HGNC Symbol;Acc:HGNC:11640]	HMG_box	7.840092997	7.989264881	8.883074293	5.142334273	5.265809583	5.392032284
ENSG00000130055	455.1946178	493.1887522	503.0538668	284.3315848	268.3124732	280.5009003	0.799966535	5.22E-14	1.25E-12	GDPD2	glycerophosphodiester phosphodiesterase domain containing 2 [Source:HGNC Symbol;Acc:HGNC:25974]	-	8.184521608	8.841784446	9.034671155	5.102163563	4.821487838	5.036070544
ENSG00000125430	199.1476453	142.8681703	174.2325787	60.43284555	27.30613666	57.39979813	1.818447241	5.32E-14	1.27E-12	HS3ST3B1	heparan sulfate-glucosamine 3-sulfotransferase 3B1 [Source:HGNC Symbol;Acc:HGNC:5198]	Sulfotransfer_1	1.76000764	1.258941176	1.538049873	0.533022462	0.24118132	0.506536921
ENSG00000148908	128.4823518	128.1899336	142.6315717	31.70247636	45.11448665	40.07155718	1.78139367	5.74E-14	1.36E-12	RGS10	regulator of G protein signaling 10 [Source:HGNC Symbol;Acc:HGNC:9992]	RGS	4.867546636	4.842293893	5.39739234	1.198651466	1.708152714	1.51587792
ENSG00000019549	311.1108376	356.1918766	293.8039562	152.5681675	168.5857133	137.5429125	1.067681253	5.83E-14	1.38E-12	SNAI2	snail family transcriptional repressor 2 [Source:HGNC Symbol;Acc:HGNC:11094]	zf-C2H2	5.938266983	6.778899078	5.601494264	2.906307744	3.215950674	2.621465581
ENSG00000120738	977.3836049	875.8014548	919.8455256	612.2540746	648.2239398	584.8281319	0.58892008	5.86E-14	1.39E-12	EGR1	early growth response 1 [Source:HGNC Symbol;Acc:HGNC:3238]	-	14.77348933	13.19940255	13.88783699	9.235976244	9.792354586	8.826888743
ENSG00000161016	27798.07455	29188.1629	29669.07509	24246.4502	25714.07017	24776.1355	0.213693827	6.32E-14	1.49E-12	RPL8	ribosomal protein L8 [Source:HGNC Symbol;Acc:HGNC:10368]	Ribosomal_L2_C	610.7072073	639.3750277	651.0644985	531.6178868	564.5900065	543.5171621
ENSG00000184347	894.7878073	969.7421695	1030.87609	640.9844438	637.5389298	658.4731559	0.580370739	6.76E-14	1.58E-12	SLIT3	slit guidance ligand 3 [Source:HGNC Symbol;Acc:HGNC:11087]	Laminin_G_2	2.976264365	3.216164891	3.424992231	2.127805987	2.119347578	2.187010589
ENSG00000170961	241.3632752	210.388059	233.1641861	106.9958577	74.79506997	95.30532519	1.299318359	6.79E-14	1.59E-12	HAS2	hyaluronan synthase 2 [Source:HGNC Symbol;Acc:HGNC:4819]	-	2.732298476	2.374699248	2.63645565	1.208807105	0.846201818	1.077297076
ENSG00000150961	1161.847553	1143.923911	1067.601585	817.3294686	777.631283	736.4502401	0.531671231	7.09E-14	1.66E-12	SEC24D	SEC24 homolog D, COPII coat complex component [Source:HGNC Symbol;Acc:HGNC:10706]	-	5.555311909	5.453646912	5.098825944	3.900223976	3.716011553	3.51612311
ENSG00000148737	637.8231036	652.6922574	636.2905446	424.0206213	391.7836999	390.9684363	0.673393094	7.34E-14	1.72E-12	TCF7L2	transcription factor 7 like 2 [Source:HGNC Symbol;Acc:HGNC:11641]	HMG_box	4.491269755	4.582557607	4.475340054	2.979812666	2.757142985	2.748982376
ENSG00000166448	2485.215776	2530.528002	2620.32133	2024.995677	1928.050693	2031.736251	0.351123835	7.85E-14	1.83E-12	TMEM130	transmembrane protein 130 [Source:HGNC Symbol;Acc:HGNC:25429]	-	25.27956863	25.66535542	26.62329387	20.55714255	19.60054003	20.63641489
ENSG00000130821	4309.665172	4534.596583	4465.99095	3644.794079	3702.949575	3659.507884	0.274180819	8.11E-14	1.89E-12	SLC6A8	solute carrier family 6 member 8 [Source:HGNC Symbol;Acc:HGNC:11055]	SNF	37.18003267	39.00636423	38.48449149	31.38140066	31.92699667	31.52465107
ENSG00000161960	516.6826005	530.3736185	559.4232305	323.9596803	300.3675032	330.319593	0.749981174	8.40E-14	1.95E-12	EIF4A1	eukaryotic translation initiation factor 4A1 [Source:HGNC Symbol;Acc:HGNC:3282]	DEAD	4.610094596	4.718440599	4.985723319	2.88476242	2.678446503	2.942941974
ENSG00000145147	941.5920926	856.2304726	942.0516385	606.3098603	623.2922498	614.0695384	0.572771525	8.70E-14	2.02E-12	SLIT2	slit guidance ligand 2 [Source:HGNC Symbol;Acc:HGNC:11086]	EGF	4.59859435	4.169495957	4.595562584	2.955221378	3.042272119	2.994616528
ENSG00000171724	3048.702662	2881.827133	3027.718095	2424.248739	2318.647169	2392.380265	0.328010448	9.04E-14	2.09E-12	VAT1L	vesicle amine transport 1 like [Source:HGNC Symbol;Acc:HGNC:29315]	ADH_N	34.95429294	32.94457854	34.67388981	27.7393142	26.56832346	27.38905367
ENSG00000231453	99.11495711	118.4044425	86.26220806	22.78615488	14.24667999	25.99236142	2.256617973	1.07E-13	2.47E-12	LINC01305	long intergenic non-protein coding RNA 1305 [Source:HGNC Symbol;Acc:HGNC:27690]	-	1.368621722	1.630207199	1.189779491	0.314013534	0.196608338	0.358386245
ENSG00000154146	197.3121831	159.5035052	190.4601227	80.24689328	43.92726332	56.31678307	1.589627202	1.45E-13	3.31E-12	NRGN	neurogranin [Source:HGNC Symbol;Acc:HGNC:8000]	-	7.149657336	5.762781265	6.893456868	2.901968164	1.59077774	2.037654412
ENSG00000109107	4186.689207	4058.043166	4138.877824	3463.495542	3438.198772	3296.69784	0.280147917	1.52E-13	3.46E-12	ALDOC	aldolase, fructose-bisphosphate C [Source:HGNC Symbol;Acc:HGNC:418]	-	67.82200475	65.54614294	66.97059902	55.99479035	55.66406427	53.32617184
ENSG00000167508	4194.031056	4583.524038	4532.609289	3561.575078	3649.524525	3599.942056	0.300224805	1.58E-13	3.61E-12	MVD	mevalonate diphosphate decarboxylase [Source:HGNC Symbol;Acc:HGNC:7529]	-	42.17321774	45.95525581	45.52553493	35.74211846	36.6762914	36.14614371
ENSG00000169604	1685.872002	1706.589651	1613.359515	1280.978185	1254.895063	1220.557971	0.413452708	1.70E-13	3.85E-12	ANTXR1	anthrax toxin receptor 1 [Source:HGNC Symbol;Acc:HGNC:21014]	VWA	9.769602346	9.860796009	9.338671962	7.408445878	7.267812779	7.062721224
ENSG00000119547	227.5973089	260.2940637	227.1856173	108.9772625	104.4756533	101.8034155	1.179569859	1.76E-13	3.99E-12	ONECUT2	one cut homeobox 2 [Source:HGNC Symbol;Acc:HGNC:8139]	CUT	0.664986079	0.758298632	0.663022003	0.317771113	0.305073552	0.297008682
ENSG00000046653	5561.450371	5408.440939	5456.725221	4350.174177	4687.157718	4619.059227	0.267282433	1.79E-13	4.04E-12	GPM6B	glycoprotein M6B [Source:HGNC Symbol;Acc:HGNC:4461]	-	46.48289544	45.07209827	45.55529553	36.28648012	39.15242856	38.54961115
ENSG00000128602	1469.287466	1536.322105	1601.402377	1145.251958	1098.181583	1152.328023	0.439818533	1.86E-13	4.20E-12	SMO	smoothened, frizzled class receptor [Source:HGNC Symbol;Acc:HGNC:11119]	Fz	16.16589387	16.85410935	17.59928788	12.57555273	12.07566726	12.65990472
ENSG00000099204	1714.321666	1640.048311	1685.102342	1293.857316	1214.52947	1280.1238	0.41088349	1.97E-13	4.44E-12	ABLIM1	actin binding LIM protein 1 [Source:HGNC Symbol;Acc:HGNC:78]	LIM	8.237627212	7.857728883	8.087937368	6.204821559	5.832596185	6.142188729
ENSG00000143761	10077.60504	10474.38969	10578.65058	8915.330773	8982.531737	9054.005893	0.208069731	2.14E-13	4.81E-12	ARF1	ADP ribosylation factor 1 [Source:HGNC Symbol;Acc:HGNC:652]	Arf	145.6874278	150.9816085	152.7554421	128.6279336	129.7799296	130.6973792
ENSG00000177595	3112.026107	3200.834144	3159.24661	2537.188811	2495.543446	2625.228503	0.306384531	2.22E-13	4.97E-12	PIDD1	p53-induced death domain protein 1 [Source:HGNC Symbol;Acc:HGNC:16491]	-	25.15070102	25.79292601	25.5030468	20.46410429	20.15654209	21.18533511
ENSG00000196616	74.33621783	64.58424136	52.95303861	5.944214317	5.936116664	6.498090354	3.382823095	2.26E-13	5.06E-12	ADH1B	alcohol dehydrogenase 1B (class I), beta polypeptide [Source:HGNC Symbol;Acc:HGNC:250]	ADH_N	0.327170058	0.283419828	0.232790714	0.026109625	0.026110762	0.028557501
ENSG00000165424	857.1608328	965.8279731	931.8026633	618.1982889	613.7944631	629.2317493	0.565284188	2.60E-13	5.79E-12	ZCCHC24	zinc finger CCHC-type containing 24 [Source:HGNC Symbol;Acc:HGNC:26911]	-	8.049259375	9.043238024	8.740156884	5.793679843	5.760505588	5.900184549
ENSG00000214402	1900.621076	1942.419986	2072.001156	1552.430639	1481.654719	1434.994953	0.404274144	2.81E-13	6.23E-12	LCNL1	lipocalin like 1 [Source:HGNC Symbol;Acc:HGNC:34436]	-	22.24831253	22.67123884	24.22664112	18.13622233	17.33375191	16.77309758
ENSG00000230989	5110.844409	5214.688215	4986.126442	4301.629761	4276.378445	4287.656619	0.250708201	2.88E-13	6.37E-12	HSBP1	heat shock factor binding protein 1 [Source:HGNC Symbol;Acc:HGNC:5203]	-	25.45063648	25.89195918	24.80110051	21.37824777	21.28267199	21.32000732
ENSG00000147130	4802.486765	4769.44837	4922.070347	3991.539914	4017.563758	4129.53642	0.256153136	3.09E-13	6.83E-12	ZMYM3	zinc finger MYM-type containing 3 [Source:HGNC Symbol;Acc:HGNC:13054]	-	32.93685778	32.61479987	33.7182853	27.3205573	27.5373914	28.27995101
ENSG00000248485	342.3136945	340.5350908	361.2763763	183.2799414	185.2068399	187.3616052	0.910271122	3.11E-13	6.88E-12	PCP4L1	Purkinje cell protein 4 like 1 [Source:HGNC Symbol;Acc:HGNC:20448]	-	11.4021108	11.30976113	12.01993791	6.092689004	6.165411054	6.23164846
ENSG00000253304	206.489494	211.3666081	255.3702991	81.23759566	92.60341997	105.0524607	1.275170621	3.42E-13	7.52E-12	TMEM200B	transmembrane protein 200B [Source:HGNC Symbol;Acc:HGNC:33785]	-	3.711329744	3.787900292	4.584623162	1.457208626	1.663422763	1.885381217
ENSG00000102935	1264.633434	1273.092394	1347.740241	904.5112785	927.221423	976.8795832	0.469079477	3.42E-13	7.52E-12	ZNF423	zinc finger protein 423 [Source:HGNC Symbol;Acc:HGNC:16762]	-	6.667114466	6.692120523	7.097103267	4.759050666	4.885406896	5.142515971
ENSG00000142089	2268.631241	2368.08885	2453.775483	1789.208509	1886.497876	1847.623691	0.361353322	3.45E-13	7.57E-12	IFITM3	interferon induced transmembrane protein 3 [Source:HGNC Symbol;Acc:HGNC:5414]	-	79.82611411	83.08251824	86.24175384	62.83116685	66.34091126	64.91663006
ENSG00000105372	18805.22765	19541.62576	19394.47743	16383.24536	17223.04889	16966.51391	0.191493349	3.56E-13	7.80E-12	RPS19	ribosomal protein S19 [Source:HGNC Symbol;Acc:HGNC:10402]	-	234.7903667	243.2724613	241.8696845	204.1430994	214.909565	211.5220568
ENSG00000111640	32243.56392	32930.1347	32611.38505	28835.38365	29390.90083	29622.62789	0.15465244	3.94E-13	8.62E-12	GAPDH	glyceraldehyde-3-phosphate dehydrogenase [Source:HGNC Symbol;Acc:HGNC:4141]	-	513.040955	522.4359836	518.2984589	457.8970234	467.3754816	470.645536
ENSG00000110651	6000.12583	6193.237327	5999.920907	4827.692728	5109.809225	5238.54384	0.261961054	3.95E-13	8.63E-12	CD81	CD81 molecule [Source:HGNC Symbol;Acc:HGNC:1701]	Tetraspannin	38.49035214	39.61319093	38.44489937	30.90752552	32.75972475	33.55548136
ENSG00000198785	288.1675605	223.1091974	269.0355994	117.8935839	119.9095566	114.7995963	1.147648817	4.22E-13	9.16E-12	GRIN3A	glutamate ionotropic receptor NMDA type subunit 3A [Source:HGNC Symbol;Acc:HGNC:16767]	Lig_chan	1.683086947	1.299300227	1.569541811	0.687202487	0.699937547	0.669519433
ENSG00000063438	1625.30175	1571.549873	1647.522766	1169.028816	1183.661663	1269.293649	0.420073637	4.52E-13	9.82E-12	AHRR	aryl-hydrocarbon receptor repressor [Source:HGNC Symbol;Acc:HGNC:346]	PAS	10.04053531	9.680139388	10.16613719	7.207442244	7.307931673	7.829721884
ENSG00000108828	5179.67424	5325.264265	5218.436547	4455.18863	4479.393635	4339.641341	0.24421526	5.12E-13	1.11E-11	VAT1	vesicle amine transport 1 [Source:HGNC Symbol;Acc:HGNC:16919]	ADH_N	70.17482022	71.93671544	70.61889953	60.23904084	60.65158045	58.70756448
ENSG00000135821	5474.265918	5372.234622	5488.326228	4643.422084	4497.201985	4677.54204	0.24114213	6.09E-13	1.31E-11	GLUL	glutamate-ammonia ligase [Source:HGNC Symbol;Acc:HGNC:4341]	-	28.74835065	28.13018532	28.78913647	24.33650989	23.60334037	24.5282242
ENSG00000269821	187.2171412	217.2379028	193.8764478	73.31197657	79.5439633	90.97326496	1.295729126	6.21E-13	1.34E-11	KCNQ1OT1	KCNQ1 opposite strand/antisense transcript 1 (non-protein coding) [Source:HGNC Symbol;Acc:HGNC:6295]	RVT_1	0.096873182	0.112078971	0.100203914	0.037858724	0.041134783	0.047003814
ENSG00000109452	175.2866371	194.7312732	188.7519602	61.42354794	60.54838998	88.80723484	1.405954618	6.62E-13	1.42E-11	INPP4B	inositol polyphosphate-4-phosphatase type II B [Source:HGNC Symbol;Acc:HGNC:6075]	-	0.587450496	0.650711898	0.631852362	0.205442577	0.202800535	0.297188622
ENSG00000198598	1444.508727	1481.523355	1541.616689	1040.237505	1176.538323	1019.117171	0.467371451	7.01E-13	1.51E-11	MMP17	matrix metallopeptidase 17 [Source:HGNC Symbol;Acc:HGNC:7163]	PG_binding_1	17.11612905	17.50348243	18.2458232	12.30129916	13.93270661	12.05787744
ENSG00000054148	3122.121149	3411.222203	3402.659771	2558.984263	2708.056422	2642.556744	0.329694413	7.21E-13	1.55E-11	PHPT1	phosphohistidine phosphatase 1 [Source:HGNC Symbol;Acc:HGNC:30033]	-	91.866186	100.0798217	100.0060188	75.14613356	79.63567682	77.64108949
ENSG00000166444	1186.626292	1192.851367	1222.190294	919.3718143	831.056333	816.5933545	0.487204841	7.56E-13	1.62E-11	ST5	suppression of tumorigenicity 5 [Source:HGNC Symbol;Acc:HGNC:11350]	DENN	3.946430938	3.955555216	4.060046875	3.051510126	2.76226306	2.711800558
ENSG00000067167	1949.260823	1859.243312	1761.969656	1434.537055	1421.106329	1303.950131	0.420884318	7.61E-13	1.63E-11	TRAM1	translocation associated membrane protein 1 [Source:HGNC Symbol;Acc:HGNC:20568]	LAG1	23.84147509	22.67409563	21.5259967	17.51088228	17.37135811	15.9252227
ENSG00000137507	153.2610911	183.967233	156.296872	64.3956551	60.54838998	55.23376801	1.451032663	7.76E-13	1.66E-11	LRRC32	leucine rich repeat containing 32 [Source:HGNC Symbol;Acc:HGNC:4161]	-	1.630292059	1.951212433	1.660678119	0.683633216	0.643694994	0.586677639
ENSG00000138316	271.648401	346.4063855	356.1518887	137.7076317	141.2795766	178.6974847	1.090409456	8.32E-13	1.78E-11	ADAMTS14	ADAM metallopeptidase with thrombospondin type 1 motif 14 [Source:HGNC Symbol;Acc:HGNC:14899]	TSP_1	2.445400107	3.109275761	3.20243042	1.237182799	1.271060406	1.606284904
ENSG00000164211	2139.231158	1962.969518	2003.674655	1600.975056	1574.258139	1459.9043	0.397512156	8.35E-13	1.78E-11	STARD4	StAR related lipid transfer domain containing 4 [Source:HGNC Symbol;Acc:HGNC:18058]	START	17.85149607	16.33281479	16.70112723	13.33320506	13.12915823	12.16473507
ENSG00000167460	4488.622734	4576.674195	4312.256322	3712.161841	3711.260139	3703.911502	0.265281914	8.44E-13	1.80E-11	TPM4	tropomyosin 4 [Source:HGNC Symbol;Acc:HGNC:12013]	-	24.66451872	25.07495233	23.66823023	20.35726981	20.38097563	20.32270469
ENSG00000161638	657.0954564	696.7269674	683.2650143	436.8997523	467.7659932	387.7193911	0.6575406	9.20E-13	1.96E-11	ITGA5	integrin subunit alpha 5 [Source:HGNC Symbol;Acc:HGNC:6141]	FG-GAP	4.11341142	4.348774457	4.272327591	2.72953441	2.926485403	2.423553278
ENSG00000090539	385.4470554	425.6688635	386.0447331	225.880144	218.4490933	226.3501473	0.834433249	1.01E-12	2.15E-11	CHRD	chordin [Source:HGNC Symbol;Acc:HGNC:1949]	VWC	2.761707729	3.040993174	2.762818093	1.615191903	1.564253953	1.619403706
ENSG00000144596	567.1578101	642.9067663	579.0670997	378.4483115	319.3630765	382.3043158	0.724639481	1.02E-12	2.16E-11	GRIP2	glutamate receptor interacting protein 2 [Source:HGNC Symbol;Acc:HGNC:23841]	PDZ	2.263475007	2.558293464	2.308353695	1.507340778	1.27379788	1.523499624
ENSG00000196154	117.4695788	98.83346026	122.1336213	26.74896443	27.30613666	37.90552706	1.881645075	1.18E-12	2.49E-11	S100A4	S100 calcium binding protein A4 [Source:HGNC Symbol;Acc:HGNC:10494]	-	5.435913266	4.560176857	5.645260903	1.235341895	1.262848923	1.751503506
ENSG00000162692	317.5349552	321.9426577	290.3876311	162.4751913	166.2112666	147.290048	0.965744736	1.20E-12	2.55E-11	VCAM1	vascular cell adhesion molecule 1 [Source:HGNC Symbol;Acc:HGNC:12663]	ig	2.489882935	2.517076942	2.274401738	1.27147415	1.302542429	1.153246528
ENSG00000082014	2151.161662	2354.389162	2277.834742	1755.524628	1666.861559	1809.718164	0.373719235	1.22E-12	2.57E-11	SMARCD3	SWI/SNF related, matrix associated, actin dependent regulator of chromatin, subfamily d, member 3 [Source:HGNC Symbol;Acc:HGNC:11108]	-	19.62943261	21.42118666	20.76149326	15.98728488	15.20121356	16.48948177
ENSG00000138639	153.2610911	169.2889963	203.2713418	72.32127419	52.23782665	66.0639186	1.458801554	1.27E-12	2.67E-11	ARHGAP24	Rho GTPase activating protein 24 [Source:HGNC Symbol;Acc:HGNC:25361]	RhoGAP	0.919255474	1.012426771	1.217817309	0.432915834	0.31313632	0.395667161
ENSG00000272734	441.4286516	435.4543546	450.1008282	239.7499774	286.1208232	232.8482377	0.810073909	1.38E-12	2.91E-11	ADIRF-AS1	ADIRF antisense RNA 1 [Source:HGNC Symbol;Acc:HGNC:45127]	-	3.642627243	3.582840125	3.709929885	1.974448807	2.359650656	1.918618079
ENSG00000104081	545.1322641	554.8373462	507.3242732	311.0805492	344.2947665	327.0705478	0.711224567	1.41E-12	2.97E-11	BMF	Bcl2 modifying factor [Source:HGNC Symbol;Acc:HGNC:24132]	-	4.746959037	4.817368421	4.412664571	2.703457485	2.996319014	2.843913611
ENSG00000130304	1786.822421	1936.548692	1933.639991	1488.034984	1397.361863	1417.666712	0.393805839	1.44E-12	3.01E-11	SLC27A1	solute carrier family 27 member 1 [Source:HGNC Symbol;Acc:HGNC:10995]	AMP-binding	10.27427208	11.10270162	11.10572627	8.539174734	8.030130199	8.139639582
ENSG00000143545	975.5481427	1081.296768	1015.502628	711.3243132	749.1379231	672.5523516	0.526795039	1.44E-12	3.03E-11	RAB13	RAB13, member RAS oncogene family [Source:HGNC Symbol;Acc:HGNC:9762]	Ras	16.82011995	18.58899307	17.4889248	12.23999175	12.90880964	11.57891436
ENSG00000101198	1107.701419	1141.966813	1028.313847	784.6362898	790.6907397	723.4540594	0.511258906	1.51E-12	3.17E-11	NKAIN4	sodium/potassium transporting ATPase interacting 4 [Source:HGNC Symbol;Acc:HGNC:16191]	-	19.69281764	20.24273588	18.26049339	13.9215191	14.04869007	12.84273346
ENSG00000083067	999.4091509	957.9995802	917.2832818	669.714813	668.4067364	668.2202914	0.51841681	1.53E-12	3.20E-11	TRPM3	transient receptor potential cation channel subfamily M member 3 [Source:HGNC Symbol;Acc:HGNC:17992]	Ion_trans	2.380671158	2.275369781	2.182535135	1.592132046	1.591259242	1.589414287
ENSG00000049323	1626.219482	1455.102529	1594.569727	1151.196173	1156.355526	1166.407219	0.429399571	1.58E-12	3.29E-11	LTBP1	latent transforming growth factor beta binding protein 1 [Source:HGNC Symbol;Acc:HGNC:6714]	EGF_CA	10.52459543	9.389672061	10.30792957	7.435474315	7.479312218	7.537682038
ENSG00000126561	222.0909224	210.388059	236.5805112	107.9865601	100.9139833	86.64120472	1.178306612	1.58E-12	3.31E-11	STAT5A	signal transducer and activator of transcription 5A [Source:HGNC Symbol;Acc:HGNC:11366]	STAT_bind	1.83076214	1.729230075	1.947967728	0.888390512	0.83137411	0.713159976
ENSG00000100219	1556.471919	1603.841994	1539.054445	1100.670351	1257.26951	1101.426315	0.443526503	1.65E-12	3.43E-11	XBP1	X-box binding protein 1 [Source:HGNC Symbol;Acc:HGNC:12801]	bZIP_2	24.38127379	25.04997291	24.08079175	17.20701192	19.68282889	17.22788302
ENSG00000141985	3294.654593	3256.611443	3296.753694	2560.965668	2785.225939	2652.303879	0.301276124	1.75E-12	3.64E-11	SH3GL1	SH3 domain containing GRB2 like 1, endophilin A2 [Source:HGNC Symbol;Acc:HGNC:10830]	SH3_1	42.40756835	41.79554601	42.38592434	32.8980629	35.82926864	34.08930327
ENSG00000008988	10380.4563	10431.33353	10085.84569	8733.041534	9198.606383	8860.146198	0.20597944	2.02E-12	4.17E-11	RPS20	ribosomal protein S20 [Source:HGNC Symbol;Acc:HGNC:10405]	Ribosomal_S10	164.012417	164.3352367	159.1747883	137.7079141	145.253415	139.7856328
ENSG00000183770	56.89932723	67.5198887	48.68263227	5.944214317	3.561669999	5.415075295	3.518217384	2.02E-12	4.18E-11	FOXL2	forkhead box L2 [Source:HGNC Symbol;Acc:HGNC:1092]	Fork_head	0.92521289	1.094704339	0.790697331	0.096463295	0.057880497	0.087922577
ENSG00000004975	2510.912247	2480.621998	2566.51421	1994.283903	2050.334696	2021.989115	0.317831114	2.12E-12	4.38E-11	DVL2	dishevelled segment polarity protein 2 [Source:HGNC Symbol;Acc:HGNC:3086]	DIX	22.26120789	21.92847143	22.72806906	17.64563389	18.16711575	17.90017876
ENSG00000138674	4799.733571	4696.057186	4594.10314	4018.288878	3783.680762	3945.42386	0.26147541	2.32E-12	4.79E-11	SEC31A	SEC31 homolog A, COPII coat complex component [Source:HGNC Symbol;Acc:HGNC:17052]	-	24.89455649	24.2857331	23.80069728	20.79991249	19.61307917	20.43347795
ENSG00000011304	5835.851966	5947.6215	5917.929106	5089.238158	5090.813651	4994.865452	0.222150538	2.37E-12	4.88E-11	PTBP1	polypyrimidine tract binding protein 1 [Source:HGNC Symbol;Acc:HGNC:9583]	RRM_1	40.21587013	40.86646798	40.73471085	35.00088838	35.06101098	34.36990733
ENSG00000186866	2716.48401	2690.031508	2714.270269	2277.624786	2101.385299	2041.483386	0.337987781	2.54E-12	5.21E-11	POFUT2	protein O-fucosyltransferase 2 [Source:HGNC Symbol;Acc:HGNC:14683]	-	21.98023399	21.70266684	21.93713586	18.39248576	16.9931887	16.49424239
ENSG00000157259	1966.697714	2020.703915	2053.211368	1601.965758	1474.531379	1596.364197	0.369350435	2.70E-12	5.52E-11	GATAD1	GATA zinc finger domain containing 1 [Source:HGNC Symbol;Acc:HGNC:29941]	-	16.28566797	16.68404008	16.98256557	13.23897256	12.20298322	13.19961628
ENSG00000041982	3418.548289	3390.672671	3409.492422	2805.669158	2814.906522	2843.997545	0.271794063	2.95E-12	6.03E-11	TNC	tenascin C [Source:HGNC Symbol;Acc:HGNC:5318]	Fibrinogen_C	16.82735667	16.64142934	16.7635343	13.78299914	13.84784489	13.97863492
ENSG00000074695	2504.488129	2514.871217	2366.659193	1942.767379	1918.552906	2001.411829	0.332562232	3.14E-12	6.42E-11	LMAN1	lectin, mannose binding 1 [Source:HGNC Symbol;Acc:HGNC:6631]	-	17.55471461	17.57604374	16.56960652	13.59028889	13.43979386	14.00788677
ENSG00000067082	1835.462169	1828.908289	1923.391015	1429.583543	1487.590836	1400.338471	0.373110055	3.17E-12	6.46E-11	KLF6	Kruppel like factor 6 [Source:HGNC Symbol;Acc:HGNC:2235]	-	14.18138922	14.08950858	14.84371471	11.02341021	11.48684776	10.80358078
ENSG00000121005	768.1409176	765.2254052	763.5486535	495.3511931	520.0038198	538.2584843	0.564868029	3.28E-12	6.68E-11	CRISPLD1	cysteine rich secretory protein LCCL domain containing 1 [Source:HGNC Symbol;Acc:HGNC:18206]	LCCL	8.019903369	7.966144758	7.96281504	5.161483447	5.425987655	5.611519598
ENSG00000152661	3179.938207	3170.499121	3129.353766	2614.463597	2513.351796	2633.892623	0.287815396	3.29E-12	6.68E-11	GJA1	gap junction protein alpha 1 [Source:HGNC Symbol;Acc:HGNC:4274]	Connexin	49.66436207	49.37241787	48.81828508	40.75133772	39.23046842	41.07576029
ENSG00000105516	627.7280617	739.7831283	683.2650143	437.8904547	445.2087498	435.3720537	0.636942245	3.34E-12	6.79E-11	DBP	D-box binding PAR bZIP transcription factor [Source:HGNC Symbol;Acc:HGNC:2697]	bZIP_2	4.549872487	5.346415197	4.946733826	3.167570211	3.225042222	3.151008644
ENSG00000154734	612.1266333	623.335784	645.6854386	403.2158712	427.4003998	379.0552706	0.638395763	3.39E-12	6.86E-11	ADAMTS1	ADAM metallopeptidase with thrombospondin type 1 motif 1 [Source:HGNC Symbol;Acc:HGNC:217]	TSP_1	4.110768709	4.173826613	4.331162072	2.702417685	2.868538758	2.541825136
ENSG00000105193	12594.9414	13374.80926	13265.59025	10902.67976	11615.79309	11262.2736	0.216302716	3.42E-12	6.93E-11	RPS16	ribosomal protein S16 [Source:HGNC Symbol;Acc:HGNC:10396]	-	229.5054249	243.0048714	241.4488048	198.2728048	211.5386379	204.9199504
ENSG00000113163	1413.30587	1354.31197	1311.014746	996.6466004	975.8975796	1041.860487	0.435596172	3.59E-12	7.26E-11	COL4A3BP	collagen type IV alpha 3 binding protein [Source:HGNC Symbol;Acc:HGNC:2205]	START	3.695878943	3.531269556	3.424449991	2.601092846	2.550526544	2.720523656
ENSG00000168646	968.206294	947.23554	948.0302074	702.4079918	654.1600564	660.639186	0.504196721	3.76E-12	7.60E-11	AXIN2	axin 2 [Source:HGNC Symbol;Acc:HGNC:904]	RGS	8.787583578	8.572157258	8.594595061	6.36244588	5.933755143	5.987248195
ENSG00000197406	60.57025157	71.43408514	80.28363919	5.944214317	14.24667999	12.99618071	2.699602465	3.96E-12	7.97E-11	DIO3	iodothyronine deiodinase 3 [Source:HGNC Symbol;Acc:HGNC:2885]	-	1.366776925	1.607216292	1.809535002	0.13386462	0.321289078	0.292829864
ENSG00000169439	1398.622173	1451.188332	1395.568792	1058.070148	1077.998786	1059.188728	0.409917912	3.98E-12	8.00E-11	SDC2	syndecan 2 [Source:HGNC Symbol;Acc:HGNC:10659]	-	14.62508287	15.13046527	14.57641929	11.04194242	11.26575313	11.05942737
ENSG00000064300	1124.220578	1095.975005	1206.816832	805.4410399	766.946273	860.9969719	0.494011706	4.01E-12	8.04E-11	NGFR	nerve growth factor receptor [Source:HGNC Symbol;Acc:HGNC:7809]	Death	12.84915022	12.4897603	13.77735698	9.18733855	8.760559608	9.826205987
ENSG00000213949	227.5973089	286.7148897	222.0611297	84.20970282	119.9095566	113.7165812	1.216370138	4.09E-12	8.20E-11	ITGA1	integrin subunit alpha 1 [Source:HGNC Symbol;Acc:HGNC:6134]	VWA	0.581459873	0.730354067	0.566665598	0.214707814	0.306161414	0.290093358
ENSG00000197043	2701.800312	2739.937512	2800.532478	2174.591738	2243.852099	2257.003383	0.304807972	4.15E-12	8.30E-11	ANXA6	annexin A6 [Source:HGNC Symbol;Acc:HGNC:544]	-	23.61371941	23.87714449	24.44856881	18.96801893	19.59969938	19.69721045
ENSG00000170891	291.8384848	289.650537	271.5978432	128.7913102	155.5262566	146.207033	0.989687171	4.23E-12	8.45E-11	CYTL1	cytokine like 1 [Source:HGNC Symbol;Acc:HGNC:24435]	-	13.801065	13.65761782	12.82915443	6.078405801	7.350515375	6.903982272
ENSG00000020577	451.5236935	464.810828	433.0192028	290.2757991	245.7552299	249.0934636	0.777692011	4.29E-12	8.56E-11	SAMD4A	sterile alpha motif domain containing 4A [Source:HGNC Symbol;Acc:HGNC:23023]	SAM_1	1.759790378	1.806288884	1.685734702	1.129078957	0.957254011	0.969402398
ENSG00000196235	5948.732889	6030.798174	6200.630005	5114.005717	5044.511941	5301.358714	0.233858149	4.38E-12	8.75E-11	SUPT5H	SPT5 homolog, DSIF elongation factor subunit [Source:HGNC Symbol;Acc:HGNC:11469]	KOW	32.93183898	33.28870402	34.28696223	28.25438208	27.90966996	29.3048883
ENSG00000155363	1281.152594	1466.845118	1333.220859	967.9162312	967.5870163	1021.283201	0.464250968	4.42E-12	8.81E-11	MOV10	Mov10 RISC complex RNA helicase [Source:HGNC Symbol;Acc:HGNC:7200]	-	9.335929449	10.6578975	9.704216513	7.039269029	7.046780841	7.431290747
ENSG00000115935	825.9579759	702.5982621	788.3170103	469.592931	540.1866165	498.1869271	0.622452399	4.61E-12	9.17E-11	WIPF1	WAS/WASL interacting protein family member 1 [Source:HGNC Symbol;Acc:HGNC:12736]	-	4.295230433	3.643058677	4.094784884	2.437155037	2.807478044	2.586915292
ENSG00000089327	152.34336	173.2031927	146.0478968	57.4607384	66.48450664	33.57346683	1.58450675	4.65E-12	9.25E-11	FXYD5	FXYD domain containing ion transport regulator 5 [Source:HGNC Symbol;Acc:HGNC:4029]	-	2.414280828	2.73684831	2.31185845	0.908800481	1.053000889	0.531277972
ENSG00000237187	492.8215923	500.038596	495.3671354	288.2943944	321.7375232	302.1612015	0.708133178	4.73E-12	9.38E-11	NR2F1-AS1	NR2F1 antisense RNA 1 [Source:HGNC Symbol;Acc:HGNC:48622]	-	3.02791305	3.063287633	3.040062689	1.767758605	1.975601823	1.853760974
ENSG00000099622	18447.31253	19262.73926	19592.62429	16439.7154	16913.1836	16967.59693	0.187655189	4.92E-12	9.75E-11	CIRBP	cold inducible RNA binding protein [Source:HGNC Symbol;Acc:HGNC:1982]	RRM_1	137.4045212	143.0594471	145.7680033	122.2067804	125.9033579	126.1971714
ENSG00000070404	717.665708	773.0537981	770.3813037	438.8811571	536.6249465	499.2699422	0.619546198	5.10E-12	1.01E-10	FSTL3	follistatin like 3 [Source:HGNC Symbol;Acc:HGNC:3973]	-	11.09888602	11.92058292	11.90048353	6.773875677	8.294153842	7.70999296
ENSG00000082293	89.01991518	57.73439758	70.88874524	14.86053579	10.68501	9.747135531	2.615819126	5.36E-12	1.06E-10	COL19A1	collagen type XIX alpha 1 chain [Source:HGNC Symbol;Acc:HGNC:2196]	Collagen	0.496109517	0.320815689	0.394611146	0.08265287	0.059512658	0.054241133
ENSG00000076928	1578.497465	1802.487463	1772.218631	1312.680662	1266.767296	1264.961589	0.422152164	5.53E-12	1.09E-10	ARHGEF1	Rho guanine nucleotide exchange factor 1 [Source:HGNC Symbol;Acc:HGNC:681]	RhoGEF	8.669663226	9.871000411	9.72248571	7.195326673	6.953432025	6.937404875
ENSG00000087460	31063.36174	31194.18858	31796.59152	27515.76807	27669.427	28807.11755	0.163296943	5.82E-12	1.14E-10	GNAS	GNAS complex locus [Source:HGNC Symbol;Acc:HGNC:4392]	G-alpha	110.6153001	110.756958	113.096455	97.78707995	98.47158876	102.4301755
ENSG00000138119	481.8088193	465.7893771	506.4701919	299.1921206	276.6230366	305.4102466	0.721839756	6.00E-12	1.18E-10	MYOF	myoferlin [Source:HGNC Symbol;Acc:HGNC:3656]	C2	2.697171186	2.599883717	2.831974464	1.671540901	1.547626446	1.707177719
ENSG00000152578	255.1292415	215.2808045	204.125423	100.060941	106.8501	96.38834025	1.154063178	6.93E-12	1.35E-10	GRIA4	glutamate ionotropic receptor AMPA type subunit 4 [Source:HGNC Symbol;Acc:HGNC:4574]	ANF_receptor	1.200166342	1.009757509	0.959135531	0.469763076	0.502342786	0.452758979
ENSG00000156076	119.305041	140.9110721	123.8417839	41.60950022	33.24225332	48.73567765	1.630160975	7.24E-12	1.41E-10	WIF1	WNT inhibitory factor 1 [Source:HGNC Symbol;Acc:HGNC:18081]	-	2.38972578	2.814264885	2.477753797	0.831792239	0.665462766	0.974759884
ENSG00000137154	14884.68046	14788.81272	14141.87763	11988.48957	12770.96139	12946.36202	0.216831865	7.39E-12	1.44E-10	RPS6	ribosomal protein S6 [Source:HGNC Symbol;Acc:HGNC:10429]	-	260.1361119	257.7062888	246.870889	209.1022418	223.0636236	225.9280949
ENSG00000106236	392.7889041	427.6259617	414.2294149	239.7499774	256.4402399	211.1879365	0.80460071	8.00E-12	1.56E-10	NPTX2	neuronal pentraxin 2 [Source:HGNC Symbol;Acc:HGNC:7953]	-	6.177302174	6.705548029	6.507021587	3.762974715	4.030601309	3.316424434
ENSG00000106991	391.871173	437.4114529	434.7273654	258.5733228	230.3213266	243.6783883	0.784838528	8.34E-12	1.62E-10	ENG	endoglin [Source:HGNC Symbol;Acc:HGNC:3349]	Zona_pellucida	4.723561266	5.257108788	5.234134661	3.110591938	2.774625804	2.93294969
ENSG00000197956	290.9207537	347.3849346	302.3447688	153.5588698	180.4579466	112.6335661	1.076616716	8.81E-12	1.71E-10	S100A6	S100 calcium binding protein A6 [Source:HGNC Symbol;Acc:HGNC:10496]	-	14.21105914	16.91972503	14.75216897	7.48617094	8.809916368	5.493902421
ENSG00000197355	1048.048898	974.6349151	977.9230518	714.2964204	699.2745431	724.5370745	0.488575438	9.05E-12	1.75E-10	UAP1L1	UDP-N-acetylglucosamine pyrophosphorylase 1 like 1 [Source:HGNC Symbol;Acc:HGNC:28082]	-	9.409616153	8.72494917	8.769942019	6.400323496	6.274543171	6.495496292
ENSG00000173848	1026.941083	998.1200938	1045.395472	767.7943492	732.5167964	661.722201	0.505719498	1.01E-11	1.94E-10	NET1	neuroepithelial cell transforming 1 [Source:HGNC Symbol;Acc:HGNC:14592]	RhoGEF	11.66702211	11.30649174	11.86306156	8.705475429	8.317180217	7.506743256
ENSG00000006016	233.1036954	225.0662957	232.3101049	104.0237505	115.1606633	110.467536	1.069024814	1.03E-11	2.00E-10	CRLF1	cytokine receptor like factor 1 [Source:HGNC Symbol;Acc:HGNC:2364]	-	3.663539644	3.526897014	3.646880349	1.631613669	1.808839056	1.73359549
ENSG00000106397	1681.283347	1746.710164	1743.179868	1377.076317	1171.78943	1314.780282	0.418494144	1.08E-11	2.09E-10	PLOD3	procollagen-lysine,2-oxoglutarate 5-dioxygenase 3 [Source:HGNC Symbol;Acc:HGNC:9083]	-	14.06216652	14.56675282	14.563146	11.4948266	9.795011113	10.98059495
ENSG00000105373	6724.215655	6981.947911	7311.789735	5659.882732	6126.072398	5788.71549	0.258928736	1.09E-11	2.10E-10	NOP53	NOP53 ribosome biogenesis factor [Source:HGNC Symbol;Acc:HGNC:4333]	-	59.7159063	61.82378317	64.85952521	50.16362556	54.37190524	51.33244655
ENSG00000087077	1395.868979	1361.161814	1378.487166	987.730279	993.7059296	1096.01124	0.426490291	1.19E-11	2.29E-10	TRIP6	thyroid hormone receptor interactor 6 [Source:HGNC Symbol;Acc:HGNC:12311]	LIM	23.62911726	22.97434703	23.30812001	16.68684757	16.8114338	18.52589566
ENSG00000135547	554.309575	474.5963191	554.2987429	275.4152633	343.1075432	322.7384876	0.754542225	1.19E-11	2.29E-10	HEY2	hes related family bHLH transcription factor with YRPW motif 2 [Source:HGNC Symbol;Acc:HGNC:4881]	HLH	9.592113687	8.188736205	9.580926475	4.756451051	5.933845507	5.576658633
ENSG00000091409	780.0714217	733.9118337	719.9905089	504.2675145	520.0038198	485.1907464	0.565945727	1.20E-11	2.30E-10	ITGA6	integrin subunit alpha 6 [Source:HGNC Symbol;Acc:HGNC:6142]	FG-GAP	5.663601419	5.312913962	5.221397568	3.653864143	3.773191783	3.517484464
ENSG00000163888	524.0244492	534.2878149	491.9508103	312.0712516	324.1119699	331.4026081	0.679978636	1.29E-11	2.47E-10	CAMK2N2	calcium/calmodulin dependent protein kinase II inhibitor 2 [Source:HGNC Symbol;Acc:HGNC:24197]	-	18.24926657	18.55238349	17.11264819	10.84627765	11.28061993	11.52420966
ENSG00000167157	159.6852087	137.9754247	187.0437977	58.45144078	71.23339997	43.32060236	1.492726061	1.33E-11	2.53E-10	PRRX2	paired related homeobox 2 [Source:HGNC Symbol;Acc:HGNC:21338]	Homeobox	5.777407102	4.977377712	6.759479718	2.110554598	2.575704201	1.565035279
ENSG00000182796	761.7168	830.7881957	815.6476109	570.6445744	506.9443631	554.5037102	0.55916188	1.34E-11	2.55E-10	TMEM198B	transmembrane protein 198B (pseudogene) [Source:HGNC Symbol;Acc:HGNC:43629]	-	8.254446558	8.97667127	8.828738856	6.171535169	5.490333885	6.000124286
ENSG00000021645	255.1292415	244.6372779	259.6407055	107.9865601	143.6540233	115.8826113	1.053124753	1.41E-11	2.69E-10	NRXN3	neurexin 3 [Source:HGNC Symbol;Acc:HGNC:8010]	Laminin_G_2	0.778968602	0.744754145	0.791834048	0.329050467	0.438350534	0.353296514
ENSG00000065357	809.4388164	800.4531732	819.9180172	558.7561458	568.6799765	564.2508457	0.522919392	1.43E-11	2.72E-10	DGKA	diacylglycerol kinase alpha [Source:HGNC Symbol;Acc:HGNC:2849]	C1_1	3.758517949	3.705946202	3.802810708	2.589333585	2.639031476	2.616171344
ENSG00000178882	518.5180627	589.0865651	556.8609867	343.773728	363.2903399	341.1497436	0.667633653	1.44E-11	2.73E-10	RFLNA	refilin A [Source:HGNC Symbol;Acc:HGNC:27051]	-	7.751125882	8.780325111	8.31475333	5.128692655	5.427486877	5.092221823
ENSG00000110811	1670.270574	1827.92974	1849.085945	1361.225079	1384.302406	1349.436764	0.385304921	1.45E-11	2.76E-10	P3H3	prolyl 3-hydroxylase 3 [Source:HGNC Symbol;Acc:HGNC:19318]	-	17.21890655	18.78922281	19.04046338	14.00495671	14.26243719	13.89097217
ENSG00000142552	328.5477282	354.2347784	350.1733199	195.1683701	195.8918499	185.1955751	0.841995596	1.50E-11	2.85E-10	RCN3	reticulocalbin 3 [Source:HGNC Symbol;Acc:HGNC:21145]	-	7.445608774	8.004302993	7.92659145	4.414121359	4.436721248	4.190768917
ENSG00000108381	68.82983133	64.58424136	65.76425763	5.944214317	10.68501	15.16221083	2.660301079	1.51E-11	2.86E-10	ASPA	aspartoacylase [Source:HGNC Symbol;Acc:HGNC:756]	-	0.5576927	0.521765543	0.532242871	0.048066866	0.086524126	0.122671069
ENSG00000124491	109.209999	100.7905585	119.5713775	38.63739306	33.24225332	22.74331624	1.797661031	1.52E-11	2.87E-10	F13A1	coagulation factor XIII A chain [Source:HGNC Symbol;Acc:HGNC:3531]	Transglut_core	1.104486808	1.016362329	1.207889036	0.389977037	0.335994847	0.229674767
ENSG00000161791	937.9211682	873.8443566	838.7078051	582.533003	607.8583464	640.0618999	0.53433839	1.66E-11	3.13E-10	FMNL3	formin like 3 [Source:HGNC Symbol;Acc:HGNC:23698]	FH2	3.314021844	3.078603035	2.960065972	2.054199665	2.1465225	2.258251823
ENSG00000102554	145.0015113	139.9325229	139.2152467	45.57230976	64.11005998	40.07155718	1.510035171	1.75E-11	3.30E-10	KLF5	Kruppel like factor 5 [Source:HGNC Symbol;Acc:HGNC:6349]	zf-C2H2	1.766684902	1.699948684	1.694240452	0.55414153	0.780650754	0.4875107
ENSG00000197587	50.47520964	59.6914958	46.12038847	0.990702386	1.187223333	4.332060236	4.587901914	1.75E-11	3.30E-10	DMBX1	diencephalon/mesencephalon homeobox 1 [Source:HGNC Symbol;Acc:HGNC:19026]	Homeobox	0.826704966	0.974799854	0.754513559	0.016193798	0.019433404	0.070848109
ENSG00000204103	287.2498294	347.3849346	331.383532	166.4380009	186.3940633	155.9541685	0.926784653	1.89E-11	3.55E-10	MAFB	MAF bZIP transcription factor B [Source:HGNC Symbol;Acc:HGNC:6408]	bZIP_Maf	4.015567145	4.842043327	4.627215351	2.322056023	2.604133356	2.176935013
ENSG00000127241	3380.003584	3311.410193	3306.148588	2708.580324	2835.089319	2742.194129	0.271542363	1.93E-11	3.61E-10	MASP1	mannan binding lectin serine peptidase 1 [Source:HGNC Symbol;Acc:HGNC:6901]	Trypsin	12.18145721	11.89941587	11.90162133	9.742196667	10.21157805	9.868284107
ENSG00000073756	57.81705832	71.43408514	53.80711988	10.89772625	9.497786663	3.249045177	2.945637499	2.13E-11	3.98E-10	PTGS2	prostaglandin-endoperoxide synthase 2 [Source:HGNC Symbol;Acc:HGNC:9605]	An_peroxidase	0.520473671	0.641178335	0.483820423	0.097906552	0.085449439	0.02920518
ENSG00000225968	806.6856232	860.144669	909.5965503	575.5980863	562.7438598	627.0657192	0.545477976	2.21E-11	4.12E-10	ELFN1	extracellular leucine rich repeat and fibronectin type III domain containing 1 [Source:HGNC Symbol;Acc:HGNC:33154]	-	9.95127998	10.57978175	11.20792225	7.08642279	6.937922196	7.724120701
ENSG00000182326	942.5098236	989.3131518	987.3179457	724.2034443	700.4617664	621.6506439	0.512018909	2.31E-11	4.30E-10	C1S	complement C1s [Source:HGNC Symbol;Acc:HGNC:1247]	Trypsin	6.918148886	7.240497029	7.238735808	5.305150328	5.138454149	4.556294327
ENSG00000169100	10496.09041	11082.06869	11437.00226	9215.513596	9723.359096	9318.261568	0.224955216	2.40E-11	4.45E-10	SLC25A6	solute carrier family 25 member 6 [Source:HGNC Symbol;Acc:HGNC:10992]	Mito_carr	230.0600867	242.1949771	250.3961227	201.588777	212.9972876	203.9435512
ENSG00000066230	666.2727673	669.3275923	638.8527884	409.1600855	470.1404398	422.375873	0.603074192	2.42E-11	4.50E-10	SLC9A3	solute carrier family 9 member A3 [Source:HGNC Symbol;Acc:HGNC:11073]	Na_H_Exchanger	5.608272594	5.617542401	5.371301412	3.437188916	3.955020084	3.550074923
ENSG00000273802	158.7674776	170.2675454	169.1080911	64.3956551	58.17394331	77.97708425	1.310547121	2.56E-11	4.74E-10	HIST1H2BG	histone cluster 1 H2B family member g [Source:HGNC Symbol;Acc:HGNC:4746]	Histone	4.909159672	5.249380655	5.222899592	1.987171127	1.797703848	2.407542536
ENSG00000170743	245.0341995	237.7874341	238.2886738	117.8935839	125.8456733	112.6335661	1.018230291	2.56E-11	4.74E-10	SYT9	synaptotagmin 9 [Source:HGNC Symbol;Acc:HGNC:19265]	C2	2.458736981	2.379057009	2.388308625	1.180615907	1.262024223	1.128533795
ENSG00000130164	1545.459146	1636.134114	1626.170734	1279.987483	1200.28279	1195.648625	0.386261916	2.68E-11	4.95E-10	LDLR	low density lipoprotein receptor [Source:HGNC Symbol;Acc:HGNC:6547]	Ldl_recept_a	9.497815464	10.02572243	9.98237811	7.850639061	7.372143989	7.337213074
ENSG00000154493	76.17168	78.28392892	50.39079481	12.87913102	11.87223333	8.664120472	2.610839571	2.72E-11	5.01E-10	C10orf90	chromosome 10 open reading frame 90 [Source:HGNC Symbol;Acc:HGNC:26563]	-	0.687530211	0.704533169	0.454308788	0.116016004	0.107096359	0.078087964
ENSG00000163703	2740.345018	3003.167223	2901.314067	2262.76425	2408.876142	2260.252428	0.319122971	2.73E-11	5.04E-10	CRELD1	cysteine rich with EGF like domains 1 [Source:HGNC Symbol;Acc:HGNC:14630]	EGF_CA	34.40442185	37.59404982	36.38358081	28.35185097	30.22508432	28.33526819
ENSG00000101160	362.5037783	395.3338411	385.1906518	206.0660963	241.0063366	207.9388913	0.806000978	2.92E-11	5.37E-10	CTSZ	cathepsin Z [Source:HGNC Symbol;Acc:HGNC:2547]	Peptidase_C1	8.436830623	9.174055501	8.954559124	4.786371751	5.605821771	4.832411188
ENSG00000214078	3874.660638	3729.250664	3800.661642	3150.433588	3128.333482	3259.875328	0.257791984	2.99E-11	5.49E-10	CPNE1	copine 1 [Source:HGNC Symbol;Acc:HGNC:2314]	C2	50.93755728	48.88285891	49.90744401	41.33404067	41.10186404	42.79241521
ENSG00000277443	17000.96834	16262.50768	16811.73568	14086.79723	15170.33975	14440.9228	0.196996728	3.19E-11	5.85E-10	MARCKS	myristoylated alanine rich protein kinase C substrate [Source:HGNC Symbol;Acc:HGNC:6759]	-	188.6290215	179.9090236	186.3155416	155.9840551	168.218669	159.9893831
ENSG00000197256	1298.589484	1380.732796	1413.504498	1080.856303	959.276453	969.2984778	0.44213854	3.20E-11	5.87E-10	KANK2	KN motif and ankyrin repeat domains 2 [Source:HGNC Symbol;Acc:HGNC:29300]	-	8.064235466	8.549319301	8.767791026	6.698728373	5.953592895	6.010494628
ENSG00000166619	8788.192864	9003.630375	9242.867482	7913.73066	7843.98456	7886.51566	0.193392442	3.22E-11	5.90E-10	BLCAP	bladder cancer associated protein [Source:HGNC Symbol;Acc:HGNC:1055]	-	52.97256548	54.11275721	55.64931596	47.60644833	47.25330497	47.46767513
ENSG00000125733	714.9125147	729.0190881	666.183389	435.9090499	485.5743432	486.2737615	0.584900492	3.25E-11	5.95E-10	TRIP10	thyroid hormone receptor interactor 10 [Source:HGNC Symbol;Acc:HGNC:12304]	SH3_1	8.515744375	8.65843089	7.926203039	5.182015315	5.780554232	5.783782027
ENSG00000128283	600.1961292	651.7137083	669.5997141	416.0950022	440.4598565	406.1306471	0.607002284	3.33E-11	6.09E-10	CDC42EP1	CDC42 effector protein 1 [Source:HGNC Symbol;Acc:HGNC:17014]	-	11.06431105	11.97894637	12.32957545	7.655204124	8.114869706	7.475811007
ENSG00000145358	249.6228549	240.7230814	222.0611297	95.10742907	104.4756533	133.2108523	1.098967317	3.33E-11	6.09E-10	DDIT4L	DNA damage inducible transcript 4 like [Source:HGNC Symbol;Acc:HGNC:30555]	-	3.954608745	3.802484819	3.513932365	1.503719073	1.654163005	2.107269821
ENSG00000135905	201.9008386	169.2889963	182.7733913	75.29338135	79.5439633	84.4751746	1.212548754	3.39E-11	6.19E-10	DOCK10	dedicator of cytokinesis 10 [Source:HGNC Symbol;Acc:HGNC:23479]	Ded_cyto	0.85011543	0.710720897	0.76869565	0.316395041	0.334727223	0.355165063
ENSG00000168010	1131.562427	1047.047549	1054.790366	821.2922781	740.8273597	763.5256166	0.473878203	3.48E-11	6.34E-10	ATG16L2	autophagy related 16 like 2 [Source:HGNC Symbol;Acc:HGNC:25464]	-	6.228642403	5.746611829	5.79939528	4.511757085	4.075453332	4.19662203
ENSG00000077150	660.7663807	656.6064538	712.3037775	424.0206213	438.0854098	481.9417013	0.595845324	3.61E-11	6.56E-10	NFKB2	nuclear factor kappa B subunit 2 [Source:HGNC Symbol;Acc:HGNC:7795]	RHD	6.989615839	6.925339905	7.526140002	4.476364434	4.631356262	5.090509346
ENSG00000183401	442.3463827	471.6606718	451.8089907	273.4338586	283.7463766	282.6669304	0.70185855	3.69E-11	6.72E-10	CCDC159	coiled-coil domain containing 159 [Source:HGNC Symbol;Acc:HGNC:26996]	-	5.162734046	5.488801395	5.267127349	3.184950259	3.309722858	3.294227893
ENSG00000153234	834.2175557	870.9087093	850.6649429	601.3563484	606.6711231	598.9073276	0.500167988	3.71E-11	6.73E-10	NR4A2	nuclear receptor subfamily 4 group A member 2 [Source:HGNC Symbol;Acc:HGNC:7981]	zf-C4	9.974430236	10.38274012	10.15942162	7.175856776	7.249467836	7.150390543
ENSG00000214655	3882.002487	4087.399639	4036.388072	3393.155672	3232.809135	3392.003165	0.260471154	3.82E-11	6.93E-10	ZSWIM8	zinc finger SWIM-type containing 8 [Source:HGNC Symbol;Acc:HGNC:23528]	-	23.15238839	24.30623377	24.04554256	20.19653492	19.26921784	20.20028994
ENSG00000165029	1639.985448	1407.153622	1477.560594	1178.935839	1010.327056	1074.350939	0.469858587	3.86E-11	6.99E-10	ABCA1	ATP binding cassette subfamily A member 1 [Source:HGNC Symbol;Acc:HGNC:29]	ABC_tran	6.853542422	5.863368673	6.167683618	4.916979201	4.219695631	4.483143525
ENSG00000183853	2969.777789	3039.37354	2933.769155	2502.514227	2456.365076	2402.127401	0.280299651	4.01E-11	7.25E-10	KIRREL1	kirre like nephrin family adhesion molecule 1 [Source:HGNC Symbol;Acc:HGNC:15734]	-	17.89409925	18.25999035	17.65686116	15.04858037	14.79186154	14.45251033
ENSG00000165124	225.7618468	234.8517868	233.1641861	106.9958577	109.2245466	122.3807017	1.035202319	4.04E-11	7.29E-10	SVEP1	sushi, von Willebrand factor type A, EGF and pentraxin domain containing 1 [Source:HGNC Symbol;Acc:HGNC:15985]	VWA	0.754638792	0.782731883	0.778488314	0.356934586	0.364882353	0.408472553
ENSG00000112320	1625.30175	1666.469137	1662.896229	1287.913102	1279.826753	1299.618071	0.357321124	4.45E-11	8.01E-10	SOBP	sine oculis binding protein homolog [Source:HGNC Symbol;Acc:HGNC:29256]	-	11.1661689	11.41558161	11.41134971	8.830592436	8.787501372	8.915532663
ENSG00000127863	963.6176386	887.5440442	914.721038	659.8077892	663.6578431	648.7260203	0.488290463	4.54E-11	8.16E-10	TNFRSF19	TNF receptor superfamily member 19 [Source:HGNC Symbol;Acc:HGNC:11915]	-	8.939226073	8.209480434	8.475894145	6.108656544	6.152950806	6.009216648
ENSG00000111077	1041.624781	1124.352929	1136.782168	792.5619089	765.7590497	836.0876255	0.463575282	4.66E-11	8.37E-10	TNS2	tensin 2 [Source:HGNC Symbol;Acc:HGNC:19737]	SH2	6.104818203	6.570443212	6.65488203	4.635832309	4.485363059	4.892992973
ENSG00000038427	8183.408079	7795.122222	7825.092577	7055.782394	6462.056601	6735.270652	0.23238341	4.70E-11	8.43E-10	VCAN	versican [Source:HGNC Symbol;Acc:HGNC:2464]	Xlink	26.1718695	24.85730522	24.99721921	22.52054031	20.65453048	21.50883827
ENSG00000166886	3570.891649	3646.07399	3716.961678	3018.670171	2983.492236	3124.498445	0.26064335	4.98E-11	8.91E-10	NAB2	NGFI-A binding protein 2 [Source:HGNC Symbol;Acc:HGNC:7627]	-	56.27054864	57.28758739	58.50516887	47.47371628	46.98653514	49.16388045
ENSG00000203930	401.966215	432.5187073	455.2253158	277.3966681	254.0657932	218.7690419	0.780562275	5.40E-11	9.65E-10	LINC00632	long intergenic non-protein coding RNA 632 [Source:HGNC Symbol;Acc:HGNC:27865]	-	6.338444514	6.8003085	7.170034134	4.365434444	4.003901355	3.444612471
ENSG00000108349	7782.359595	7720.75249	7802.032383	6864.576833	6754.113541	6856.568338	0.186650754	5.43E-11	9.70E-10	CASC3	cancer susceptibility 3 [Source:HGNC Symbol;Acc:HGNC:17040]	-	57.8577563	57.23220814	57.93749568	50.93275333	50.18370051	50.90008023
ENSG00000182263	473.5492395	473.61777	445.8304219	276.4059657	214.8874233	308.6592918	0.796272308	6.50E-11	1.15E-09	FIGN	fidgetin, microtubule severing factor [Source:HGNC Symbol;Acc:HGNC:13285]	-	2.25923994	2.252971929	2.124557993	1.316066141	1.024595027	1.470408259
ENSG00000049449	2346.638383	2266.319742	2274.418417	1819.920283	1918.552906	1795.638968	0.31639979	7.03E-11	1.24E-09	RCN1	reticulocalbin 1 [Source:HGNC Symbol;Acc:HGNC:9934]	-	23.80869147	22.92667727	23.04949408	18.42785611	19.45392194	18.19155162
ENSG00000142227	604.7847846	638.0140207	623.4793256	336.8388113	434.5237398	414.7947676	0.657389241	7.63E-11	1.34E-09	EMP3	epithelial membrane protein 3 [Source:HGNC Symbol;Acc:HGNC:3335]	-	17.20823107	18.10073348	17.71981186	9.56512365	12.35642716	11.78501138
ENSG00000188906	83.51352868	94.91926382	91.38669567	26.74896443	21.37001999	24.90934636	1.879672705	7.69E-11	1.35E-09	LRRK2	leucine rich repeat kinase 2 [Source:HGNC Symbol;Acc:HGNC:18618]	Pkinase	0.293618668	0.332745177	0.320930861	0.093857049	0.075088908	0.08744813
ENSG00000140836	708.4883971	638.9925698	608.1058628	463.6487167	403.6559332	363.8930598	0.665201701	8.17E-11	1.43E-09	ZFHX3	zinc finger homeobox 3 [Source:HGNC Symbol;Acc:HGNC:777]	Homeobox	1.487341138	1.337532165	1.275142484	0.971404252	0.846902121	0.762804041
ENSG00000026508	316.6172241	319.9855595	321.1345567	190.2148581	175.7090533	167.8673341	0.841839455	8.32E-11	1.46E-09	CD44	CD44 molecule (Indian blood group) [Source:HGNC Symbol;Acc:HGNC:1681]	Xlink	1.501176739	1.51271895	1.52084869	0.900066954	0.832598185	0.794739589
ENSG00000196476	1152.670242	1097.932103	1056.498528	799.4968256	819.1840997	813.3443093	0.443453617	8.48E-11	1.48E-09	C20orf96	chromosome 20 open reading frame 96 [Source:HGNC Symbol;Acc:HGNC:16227]	-	31.6031193	30.01448746	28.93313161	21.87634194	22.44659213	22.26694652
ENSG00000086062	683.7096579	635.0783734	684.1190956	483.4627644	416.7153898	423.4588881	0.595752786	8.49E-11	1.48E-09	B4GALT1	beta-1,4-galactosyltransferase 1 [Source:HGNC Symbol;Acc:HGNC:924]	-	6.616952005	6.128358628	6.61332186	4.669629144	4.030601309	4.092219184
ENSG00000116711	87.18445302	91.00506737	93.94893947	22.78615488	29.68058332	22.74331624	1.86247569	8.51E-11	1.48E-09	PLA2G4A	phospholipase A2 group IVA [Source:HGNC Symbol;Acc:HGNC:9035]	C2	1.438375147	1.497025773	1.548198642	0.375177909	0.489383798	0.374669446
ENSG00000069667	897.5410005	852.3162761	854.9353492	618.1982889	593.6116664	636.8128547	0.494044055	8.64E-11	1.50E-09	RORA	RAR related orphan receptor A [Source:HGNC Symbol;Acc:HGNC:10258]	zf-C4	2.498363801	2.365553324	2.377039142	1.717363667	1.651383122	1.770005304
ENSG00000130522	7024.31372	7520.149922	7722.602825	6106.689508	6477.490504	6238.16674	0.243014987	8.64E-11	1.50E-09	JUND	JunD proto-oncogene, AP-1 transcription factor subunit [Source:HGNC Symbol;Acc:HGNC:6206]	Jun	178.8389113	190.9040732	196.3918648	155.1661722	164.8196298	158.5902416
ENSG00000168487	1050.802092	1084.232416	1135.928086	834.1714091	775.2568364	781.9368726	0.451139431	9.00E-11	1.56E-09	BMP1	bone morphogenetic protein 1 [Source:HGNC Symbol;Acc:HGNC:1067]	Astacin	6.671341381	6.863493105	7.203519741	5.285433664	4.919057198	4.957072757
ENSG00000111961	1024.18789	950.1711873	922.4077694	704.3893965	674.3428531	695.2956679	0.481048841	9.06E-11	1.57E-09	SASH1	SAM and SH3 domain containing 1 [Source:HGNC Symbol;Acc:HGNC:19182]	SAM_2	4.359618416	4.032749789	3.921872504	2.992366207	2.868756143	2.955287451
ENSG00000117266	1374.761164	1396.389582	1413.504498	1044.200315	1073.249893	1090.596164	0.383965317	9.08E-11	1.57E-09	CDK18	cyclin dependent kinase 18 [Source:HGNC Symbol;Acc:HGNC:8751]	Pkinase	9.54583542	9.667715589	9.803599452	7.236083953	7.447861172	7.561570703
ENSG00000173482	1998.818302	1948.291281	2096.769513	1606.91927	1552.888119	1624.522588	0.337261714	9.45E-11	1.63E-09	PTPRM	protein tyrosine phosphatase, receptor type M [Source:HGNC Symbol;Acc:HGNC:9675]	Y_phosphatase	9.576550324	9.307225647	10.03432465	7.683567779	7.435667771	7.771822917
ENSG00000141668	86.26672193	85.1337727	91.38669567	15.85123818	17.80834999	31.40743671	2.016465771	9.57E-11	1.65E-09	CBLN2	cerebellin 2 precursor [Source:HGNC Symbol;Acc:HGNC:1544]	-	0.731592844	0.719877519	0.774124486	0.13415981	0.150936358	0.265962258
ENSG00000089009	23710.5003	22963.612	22723.68621	20650.20054	21094.58418	20448.40733	0.158214602	9.84E-11	1.69E-09	RPL6	ribosomal protein L6 [Source:HGNC Symbol;Acc:HGNC:10362]	-	252.8975143	244.2162856	242.0941546	219.8169646	224.8634366	217.7833605
ENSG00000113580	654.3422632	619.4215876	645.6854386	448.7881809	428.5876232	408.2966772	0.577727661	1.03E-10	1.77E-09	NR3C1	nuclear receptor subfamily 3 group C member 1 [Source:HGNC Symbol;Acc:HGNC:7978]	GCR	3.383856193	3.193918587	3.335259236	2.31622864	2.215085956	2.108356932
ENSG00000121570	145.9192424	192.774175	146.0478968	63.40495271	72.42062331	40.07155718	1.463733809	1.06E-10	1.82E-09	DPPA4	developmental pluripotency associated 4 [Source:HGNC Symbol;Acc:HGNC:19200]	-	1.385355104	1.824853371	1.384986457	0.600765266	0.687155193	0.379879735
ENSG00000134986	12618.80241	12464.75858	11921.26634	10937.35434	10885.65074	10822.56948	0.180594852	1.07E-10	1.84E-09	NREP	neuronal regeneration related protein [Source:HGNC Symbol;Acc:HGNC:16834]	-	64.10350169	63.13614537	60.49057062	55.45094936	55.26651015	54.89785309
ENSG00000139263	650.6713388	657.585003	666.183389	460.6766095	451.1448665	425.6249182	0.561727884	1.09E-10	1.87E-09	LRIG3	leucine rich repeats and immunoglobulin like domains 3 [Source:HGNC Symbol;Acc:HGNC:30991]	I-set	5.237164417	5.277363509	5.355869761	3.700528754	3.629063632	3.420762648
ENSG00000128595	5068.628779	4933.84462	4751.254094	4027.2052	4200.396152	4237.837926	0.243347811	1.10E-10	1.89E-09	CALU	calumenin [Source:HGNC Symbol;Acc:HGNC:1458]	-	52.98984856	51.43020316	49.61490073	42.01835462	43.88705885	44.23926478
ENSG00000065485	349.6555431	390.4410955	409.1049273	212.0103106	227.9468799	229.5991925	0.781058743	1.13E-10	1.92E-09	PDIA5	protein disulfide isomerase family A member 5 [Source:HGNC Symbol;Acc:HGNC:24811]	-	4.115345898	4.581967742	4.809526405	2.490324829	2.6812889	2.698346061
ENSG00000255794	275.3193253	277.9079477	234.0182674	136.7169293	137.7179066	128.878792	0.963672202	1.16E-10	1.98E-09	RMST	rhabdomyosarcoma 2 associated transcript (non-protein coding) [Source:HGNC Symbol;Acc:HGNC:29893]	-	2.033784809	2.046915185	1.726711331	1.007914488	1.016723231	0.950629142
ENSG00000111783	570.8287345	523.5237747	585.0456685	362.5970733	383.4731365	330.319593	0.643645857	1.17E-10	2.00E-09	RFX4	regulatory factor X4 [Source:HGNC Symbol;Acc:HGNC:9985]	RFX_DNA_binding	3.991673235	3.650195646	4.086397412	2.530501154	2.679958895	2.306454302
ENSG00000140682	392.7889041	458.9395333	417.64574	244.7034894	273.0613666	238.263313	0.7488034	1.28E-10	2.18E-09	TGFB1I1	transforming growth factor beta 1 induced transcript 1 [Source:HGNC Symbol;Acc:HGNC:11767]	LIM	3.44822198	4.01718704	3.662231027	2.143923364	2.395743377	2.088596497
ENSG00000168743	329.4654593	260.2940637	308.3233377	147.6146555	162.6495966	164.618289	0.922161299	1.32E-10	2.24E-09	NPNT	nephronectin [Source:HGNC Symbol;Acc:HGNC:27405]	EGF_CA	2.554714556	2.012460356	2.388034339	1.142339145	1.260461295	1.274594205
ENSG00000092841	6270.856499	6327.298555	6156.217779	5283.415825	5433.921195	5524.459816	0.207636758	1.35E-10	2.28E-09	MYL6	myosin light chain 6 [Source:HGNC Symbol;Acc:HGNC:7587]	-	64.53437776	64.92518113	63.28195914	54.26404284	55.88839426	56.76954945
ENSG00000242797	84.43125976	96.87636204	76.01323285	24.76755965	18.99557333	22.74331624	1.94372899	1.35E-10	2.29E-09	GLYCTK-AS1	GLYCTK antisense RNA 1 [Source:HGNC Symbol;Acc:HGNC:41043]	-	2.879036108	3.293762209	2.589015931	0.842869134	0.647351681	0.774388682
ENSG00000106829	964.5353697	1043.133353	963.4036702	745.0081944	688.5895331	709.3748636	0.469447088	1.43E-10	2.43E-09	TLE4	transducin like enhancer of split 4 [Source:HGNC Symbol;Acc:HGNC:11840]	-	5.588102197	6.025826071	5.575144849	4.30764913	3.98704035	4.103773112
ENSG00000168461	426.7449542	509.8240871	497.0752979	289.2850967	297.9930566	294.580096	0.701385109	1.52E-10	2.57E-09	RAB31	RAB31, member RAS oncogene family [Source:HGNC Symbol;Acc:HGNC:9771]	Ras	3.623584855	4.316392902	4.215934932	2.451484725	2.528833394	2.497668547
ENSG00000089169	304.68672	351.299131	357.00597	171.3915128	185.2068399	205.7728612	0.850453572	1.53E-10	2.57E-09	RPH3A	rabphilin 3A [Source:HGNC Symbol;Acc:HGNC:17056]	C2	1.393758804	1.602292323	1.631215177	0.782449829	0.846710902	0.939904131
ENSG00000100078	147.7547046	122.3186389	105.9060772	43.59090499	45.11448665	41.15457224	1.533462918	1.53E-10	2.59E-09	PLA2G3	phospholipase A2 group III [Source:HGNC Symbol;Acc:HGNC:17934]	-	2.598551593	2.144930597	1.860426791	0.765101408	0.792957804	0.722719017
ENSG00000186635	2259.45393	2304.483158	2306.873505	1794.162021	1926.863469	1827.046405	0.309542253	1.55E-10	2.60E-09	ARAP1	ArfGAP with RhoGAP domain, ankyrin repeat and PH domain 1 [Source:HGNC Symbol;Acc:HGNC:16925]	RhoGAP	11.83417669	12.0347944	12.06868679	9.378412004	10.08624548	9.555325831
ENSG00000126822	450.6059624	436.4329037	458.6416409	277.3966681	275.4358132	288.0820057	0.678619551	1.65E-10	2.76E-09	PLEKHG3	pleckstrin homology and RhoGEF domain containing G3 [Source:HGNC Symbol;Acc:HGNC:20364]	RhoGEF	1.794552404	1.733034766	1.824460101	1.102537935	1.096285452	1.145609766
ENSG00000106003	639.6585658	645.8424136	644.8313573	455.7230976	411.9664965	435.3720537	0.565161908	1.66E-10	2.78E-09	LFNG	LFNG O-fucosylpeptide 3-beta-N-acetylglucosaminyltransferase [Source:HGNC Symbol;Acc:HGNC:6560]	Fringe	8.876609894	8.936265326	8.93813149	6.311506658	5.713534368	6.032826379
ENSG00000159399	4648.307942	4594.288079	4704.279624	4039.093628	3895.279755	3999.574613	0.224585118	1.67E-10	2.80E-09	HK2	hexokinase 2 [Source:HGNC Symbol;Acc:HGNC:4923]	-	36.35855975	35.83113636	36.75416706	31.5303499	30.45050261	31.23826804
ENSG00000067445	7439.12817	7393.917087	7281.89689	6482.165712	6441.873804	6517.584625	0.185691815	1.83E-10	3.05E-09	TRO	trophinin [Source:HGNC Symbol;Acc:HGNC:12326]	MAGE	52.53906338	52.0673458	51.36963583	45.68919478	45.46911797	45.96299584
ENSG00000165633	408.3903325	363.0417204	427.040634	258.5733228	226.7596566	205.7728612	0.793181433	1.87E-10	3.12E-09	VSTM4	V-set and transmembrane domain containing 4 [Source:HGNC Symbol;Acc:HGNC:26470]	V-set	2.243802794	1.988823974	2.343581761	1.417836126	1.245142491	1.128908368
ENSG00000197976	3211.141064	3421.007694	3339.457758	2692.729085	2659.380266	2860.242771	0.279709154	1.95E-10	3.25E-09	AKAP17A	A-kinase anchoring protein 17A [Source:HGNC Symbol;Acc:HGNC:18783]	-	37.37685397	39.70342647	38.82585162	31.28017043	30.9362617	33.24356725
ENSG00000121413	3704.880388	3945.510018	3944.147295	3272.289981	3112.899579	3277.203569	0.262425621	2.03E-10	3.38E-09	ZSCAN18	zinc finger and SCAN domain containing 18 [Source:HGNC Symbol;Acc:HGNC:21037]	SCAN	21.15441175	22.46262417	22.49477037	18.64711437	17.76380121	18.68493302
ENSG00000129675	454.2768868	456.003886	424.4783902	280.3687753	270.6869199	280.5009003	0.681390117	2.18E-10	3.62E-09	ARHGEF6	Rac/Cdc42 guanine nucleotide exchange factor 6 [Source:HGNC Symbol;Acc:HGNC:685]	RhoGEF	3.348964599	3.351884444	3.125699176	2.062778757	1.994349268	2.064835887
ENSG00000096433	345.9846188	364.9988186	382.628408	220.9266321	181.6451699	224.1841172	0.800195499	2.20E-10	3.64E-09	ITPR3	inositol 1,4,5-trisphosphate receptor type 3 [Source:HGNC Symbol;Acc:HGNC:6182]	Ion_trans	1.662687424	1.748943811	1.836676661	1.059583	0.872412151	1.075771476
ENSG00000006116	123.8936964	91.00506737	106.7601585	18.82334534	43.92726332	28.15839153	1.841502872	2.25E-10	3.73E-09	CACNG3	calcium voltage-gated channel auxiliary subunit gamma 3 [Source:HGNC Symbol;Acc:HGNC:1407]	-	1.903017978	1.393765899	1.637964811	0.288551662	0.674329035	0.431879797
ENSG00000117407	139.4951248	135.0397774	143.485653	60.43284555	34.42947665	57.39979813	1.446915993	2.36E-10	3.91E-09	ARTN	artemin [Source:HGNC Symbol;Acc:HGNC:727]	-	2.489287313	2.402748349	2.557561886	1.076272218	0.614031214	1.022792948
ENSG00000150394	283.5789051	266.1653583	275.8682495	164.4565961	128.22012	141.8749727	0.921548592	2.40E-10	3.96E-09	CDH8	cadherin 8 [Source:HGNC Symbol;Acc:HGNC:1767]	Cadherin	0.994212449	0.930437884	0.966070169	0.57542624	0.449268	0.496675149
ENSG00000174348	148.6724357	146.7823667	126.4040277	53.49792885	51.05060331	60.6488433	1.350387968	2.78E-10	4.56E-09	PODN	podocan [Source:HGNC Symbol;Acc:HGNC:23174]	-	1.439147637	1.416704772	1.222186498	0.516826711	0.493878139	0.5862175
ENSG00000187079	2000.653764	1923.827553	1875.562464	1575.216794	1538.641439	1490.228721	0.332599419	2.79E-10	4.57E-09	TEAD1	TEA domain transcription factor 1 [Source:HGNC Symbol;Acc:HGNC:11714]	TEA	9.231920202	8.851499012	8.644767467	7.254266891	7.095803219	6.866483802
ENSG00000266524	168.8625195	170.2675454	163.1295222	52.50722646	75.9822933	81.22612942	1.266301813	2.85E-10	4.66E-09	GDF10	growth differentiation factor 10 [Source:HGNC Symbol;Acc:HGNC:4215]	-	3.258534765	3.27605774	3.14429536	1.011209783	1.465364018	1.565114867
ENSG00000102996	1725.334439	1710.503847	1764.5319	1280.978185	1402.110756	1391.674351	0.353433829	2.88E-10	4.71E-09	MMP15	matrix metallopeptidase 15 [Source:HGNC Symbol;Acc:HGNC:7161]	Hemopexin	18.51911643	18.30634339	18.91812809	13.72213838	15.04088268	14.91577962
ENSG00000089041	113.7986545	116.4473443	107.6142398	28.7303692	40.36559332	44.40361742	1.580023672	2.93E-10	4.77E-09	P2RX7	purinergic receptor P2X 7 [Source:HGNC Symbol;Acc:HGNC:8537]	-	0.973258565	0.993004631	0.919311147	0.245225373	0.345021755	0.379202178
ENSG00000185236	4570.3008	4926.016227	4935.735647	4124.294033	3908.339212	4084.049787	0.251772982	2.93E-10	4.77E-09	RAB11B	RAB11B, member RAS oncogene family [Source:HGNC Symbol;Acc:HGNC:9761]	Ras	87.76448401	94.31927107	94.67331566	79.04178311	75.00846896	78.31165662
ENSG00000114391	12148.00636	12245.56358	12140.76522	10327.08167	10983.00305	10936.28607	0.180517059	3.09E-10	5.02E-09	RPL24	ribosomal protein L24 [Source:HGNC Symbol;Acc:HGNC:10325]	-	214.841022	215.9342611	214.4667332	182.2732346	194.1231523	193.1271915
ENSG00000125354	1325.203686	1485.437551	1368.238191	1060.051553	1072.06267	1034.279381	0.399799639	3.12E-10	5.06E-09	Sep-06	septin 6 [Source:HGNC Symbol;Acc:HGNC:15848]	GTP_CDC	10.06517117	11.2492484	10.38010903	8.035235437	8.137719861	7.844003178
ENSG00000099282	403.8016771	377.7199571	365.5467827	212.0103106	241.0063366	230.6822076	0.748535004	3.14E-10	5.09E-09	TSPAN15	tetraspanin 15 [Source:HGNC Symbol;Acc:HGNC:23298]	Tetraspannin	7.238511205	6.751210395	6.545243006	3.79289836	4.317711553	4.129111359
ENSG00000182968	1076.498562	1123.37438	1103.472998	807.4224447	866.673033	764.6086316	0.438822695	3.16E-10	5.12E-09	SOX1	SRY-box 1 [Source:HGNC Symbol;Acc:HGNC:11189]	HMG_box	17.96637056	18.69398941	18.39544449	13.4487155	14.45593591	12.74228926
ENSG00000092068	1054.473016	1019.648174	1051.374041	779.6827779	790.6907397	748.3634058	0.431272673	3.17E-10	5.14E-09	SLC7A8	solute carrier family 7 member 8 [Source:HGNC Symbol;Acc:HGNC:11066]	-	8.348474471	8.04919738	8.31439359	6.160595356	6.256368738	5.916236955
ENSG00000175040	606.6202468	622.3572349	692.6599083	428.9741332	446.3959732	406.1306471	0.586100037	3.20E-10	5.18E-09	CHST2	carbohydrate sulfotransferase 2 [Source:HGNC Symbol;Acc:HGNC:1970]	Sulfotransfer_1	6.279611686	6.423714174	7.162054401	4.431799283	4.618279231	4.198005613
ENSG00000135299	523.1067181	516.6739309	506.4701919	332.8760017	303.9291732	356.3119544	0.637001227	3.24E-10	5.24E-09	ANKRD6	ankyrin repeat domain 6 [Source:HGNC Symbol;Acc:HGNC:17280]	-	2.978985628	2.933764427	2.880936443	1.891880438	1.729794576	2.026141948
ENSG00000176142	881.9395721	879.7156513	830.1669924	622.1610985	606.6711231	632.4807944	0.476685177	3.34E-10	5.39E-09	TMEM39A	transmembrane protein 39A [Source:HGNC Symbol;Acc:HGNC:25600]	-	7.844011439	7.801395327	7.375076463	5.522495001	5.392581831	5.617047488
ENSG00000205856	72.50075567	74.36973248	57.22344495	7.925619089	15.43390333	17.32824094	2.339445349	3.36E-10	5.42E-09	C22orf42	chromosome 22 open reading frame 42 [Source:HGNC Symbol;Acc:HGNC:27160]	-	1.673407378	1.711535627	1.31927345	0.182568325	0.356023736	0.399369586
ENSG00000063046	14048.62744	13314.13921	13851.49	11971.64763	12389.8627	12139.5158	0.175591044	3.36E-10	5.42E-09	EIF4B	eukaryotic translation initiation factor 4B [Source:HGNC Symbol;Acc:HGNC:3285]	RRM_1	108.4207262	102.4523887	106.7767225	92.20732692	95.56281673	93.54942992
ENSG00000178202	951.6871345	963.8708749	924.9700132	738.0732777	658.9089498	616.2355686	0.494651152	3.41E-10	5.49E-09	KDELC2	KDEL motif containing 2 [Source:HGNC Symbol;Acc:HGNC:28496]	-	9.040732194	9.129749092	8.776851223	6.99748503	6.255742224	5.845444379
ENSG00000196187	863.5849504	836.6594904	828.4588299	617.2075866	522.3782665	620.5676288	0.520154659	3.44E-10	5.53E-09	TMEM63A	transmembrane protein 63A [Source:HGNC Symbol;Acc:HGNC:29118]	-	3.9618452	3.827117157	3.796339512	2.825899956	2.395088518	2.842777823
ENSG00000175356	125.7291586	150.6965632	122.1336213	50.52582169	47.48893332	53.06773789	1.396440024	3.58E-10	5.75E-09	SCUBE2	signal peptide, CUB domain and EGF like domain containing 2 [Source:HGNC Symbol;Acc:HGNC:30425]	CUB	0.840059032	1.003939917	0.815099651	0.336914941	0.317110223	0.354050927
ENSG00000197530	4749.258362	5095.305224	5519.073153	4187.698986	4111.354402	4283.324558	0.288311223	3.81E-10	6.10E-09	MIB2	mindbomb E3 ubiquitin protein ligase 2 [Source:HGNC Symbol;Acc:HGNC:30577]	ZZ	25.69483078	27.48658269	29.82550414	22.61145518	22.23048372	23.13994452
ENSG00000156482	9149.778911	10050.67792	10300.22009	8249.578769	8531.38687	8252.574749	0.2371518	4.00E-10	6.38E-09	RPL30	ribosomal protein L30 [Source:HGNC Symbol;Acc:HGNC:10333]	-	107.7705112	118.0362157	121.1818349	96.97375362	100.4275831	97.05997471
ENSG00000150093	3937.984083	3834.933968	3743.438197	3349.564767	3169.886299	3027.02709	0.269915652	4.23E-10	6.74E-09	ITGB1	integrin subunit beta 1 [Source:HGNC Symbol;Acc:HGNC:6153]	-	31.07407438	30.17259847	29.50506589	26.37823386	24.9983855	23.8507432
ENSG00000058091	1022.352428	1037.262058	953.154695	723.2127419	774.069613	693.1296378	0.460287175	4.49E-10	7.14E-09	CDK14	cyclin dependent kinase 14 [Source:HGNC Symbol;Acc:HGNC:8883]	Pkinase	7.088461988	7.170846939	6.601102103	5.004383011	5.363835286	4.798739951
ENSG00000137076	2616.451322	2620.554521	2660.46315	2225.117559	2049.147473	2187.690419	0.288431377	4.79E-10	7.60E-09	TLN1	talin 1 [Source:HGNC Symbol;Acc:HGNC:11845]	Band_41	12.31673147	12.30004192	12.50955147	10.45367188	9.640511127	10.28324168
ENSG00000109861	906.7183114	856.2304726	833.5833175	652.8728725	547.3099565	615.1525535	0.513556543	4.86E-10	7.69E-09	CTSC	cathepsin C [Source:HGNC Symbol;Acc:HGNC:2528]	Peptidase_C1	3.765643719	3.545586615	3.457940628	2.706004749	2.271664658	2.551003393
ENSG00000132475	18922.69723	18903.61174	19064.80206	17290.72875	17345.33289	17065.06828	0.138073677	4.86E-10	7.69E-09	H3F3B	H3 histone family member 3B [Source:HGNC Symbol;Acc:HGNC:4765]	Histone	146.3222064	145.7479879	147.2519919	133.4361763	134.046004	131.7639469
ENSG00000146054	296.4271403	362.0631713	303.1988501	160.4937866	188.7685099	180.8635149	0.860609884	4.87E-10	7.70E-09	TRIM7	tripartite motif containing 7 [Source:HGNC Symbol;Acc:HGNC:16278]	SPRY	1.916069374	2.333502091	1.957593398	1.035343779	1.219457993	1.167362118
ENSG00000184113	255.1292415	253.4442199	298.0743625	152.5681675	144.8412466	125.6297468	0.931524936	4.87E-10	7.70E-09	CLDN5	claudin 5 [Source:HGNC Symbol;Acc:HGNC:2047]	-	3.529098054	3.495557551	4.118411974	2.106204358	2.002348991	1.735231154
ENSG00000187239	1727.169901	1618.52023	1638.127872	1313.671364	1267.95452	1332.108523	0.348257182	5.52E-10	8.68E-09	FNBP1	formin binding protein 1 [Source:HGNC Symbol;Acc:HGNC:17069]	-	12.41258107	11.59780353	11.75916579	9.422081573	9.106987591	9.559342188
ENSG00000187244	1512.420827	1551.000342	1538.200364	1188.842863	1212.155023	1216.225911	0.347497289	5.64E-10	8.86E-09	BCAM	basal cell adhesion molecule (Lutheran blood group) [Source:HGNC Symbol;Acc:HGNC:6722]	V-set	14.32163463	14.64409079	14.54904634	11.23511406	11.47155094	11.49993953
ENSG00000101439	1448.179651	1440.424292	1476.706512	1141.289149	1149.232186	1122.003601	0.355597477	6.13E-10	9.61E-09	CST3	cystatin C [Source:HGNC Symbol;Acc:HGNC:2475]	-	18.58998205	18.43646041	18.93443702	14.6212771	14.74376304	14.38176357
ENSG00000131469	9407.661346	10027.19275	9985.918185	8240.662448	8638.23697	8692.278863	0.202625414	6.14E-10	9.62E-09	RPL27	ribosomal protein L27 [Source:HGNC Symbol;Acc:HGNC:10328]	KOW	219.9229745	233.7216087	233.1731854	192.2578761	201.817151	202.9008846
ENSG00000178035	4585.902229	4658.87232	4640.223529	4014.326069	4044.869895	3871.778836	0.218895884	6.35E-10	9.95E-09	IMPDH2	inosine monophosphate dehydrogenase 2 [Source:HGNC Symbol;Acc:HGNC:6053]	CBS	78.44150078	79.45705964	79.27964222	68.52780772	69.14641871	66.12916038
ENSG00000215039	621.3039441	584.1938196	591.8783187	380.4297163	423.8387298	406.1306471	0.572368998	6.52E-10	1.02E-08	CD27-AS1	CD27 antisense RNA 1 [Source:HGNC Symbol;Acc:HGNC:43896]	-	8.639594586	8.099846516	8.22097564	5.279548409	5.890252664	5.639185494
ENSG00000068137	2001.571495	2089.202353	2194.988859	1638.621747	1725.035503	1657.01304	0.325298205	6.54E-10	1.02E-08	PLEKHH3	pleckstrin homology, MyTH4 and FERM domain containing H3 [Source:HGNC Symbol;Acc:HGNC:26105]	Band_41	19.7664871	20.57166628	21.65171903	16.14991311	17.02552275	16.33976011
ENSG00000150991	17647.05102	17417.19564	17501.83334	15355.88698	16139.11399	15740.54087	0.154601761	6.55E-10	1.02E-08	UBC	ubiquitin C [Source:HGNC Symbol;Acc:HGNC:12468]	-	214.7342299	211.3187077	212.7229556	186.4820929	196.2695191	191.2538354
ENSG00000118816	16054.78759	15555.01668	15206.06289	13419.06382	14232.43331	13706.63859	0.179080943	6.89E-10	1.07E-08	CCNI	cyclin I [Source:HGNC Symbol;Acc:HGNC:1595]	-	203.5578374	196.6456409	192.5758057	169.8003467	180.3459749	173.5304089
ENSG00000197712	751.6217581	792.6247803	821.6261798	588.4772174	525.9399365	548.0056198	0.507603004	7.20E-10	1.12E-08	FAM114A1	family with sequence similarity 114 member A1 [Source:HGNC Symbol;Acc:HGNC:25087]	-	7.319007405	7.695752057	7.99150892	5.718940614	5.118385876	5.328429442
ENSG00000103855	2797.244345	2945.432826	2899.605905	2342.020441	2483.671212	2268.916549	0.285342517	7.25E-10	1.13E-08	CD276	CD276 molecule [Source:HGNC Symbol;Acc:HGNC:19137]	V-set	23.94059036	25.13530456	24.78820638	20.00452401	21.24430786	19.3902915
ENSG00000109472	12576.58678	12693.73907	12668.58745	10923.48451	11580.17639	11260.10757	0.168637736	7.26E-10	1.13E-08	CPE	carboxypeptidase E [Source:HGNC Symbol;Acc:HGNC:2303]	-	201.6673515	202.951819	202.9096366	174.8103289	185.5803585	180.2921038
ENSG00000172572	234.9391576	208.4309608	193.8764478	101.0516434	112.7862166	97.47135531	1.035131509	7.32E-10	1.14E-08	PDE3A	phosphodiesterase 3A [Source:HGNC Symbol;Acc:HGNC:8778]	-	1.326937627	1.173783258	1.093759487	0.569602088	0.636641819	0.54970979
ENSG00000129654	480.8910882	497.1029487	471.4528599	328.9131922	302.7419499	302.1612015	0.6323089	7.56E-10	1.17E-08	FOXJ1	forkhead box J1 [Source:HGNC Symbol;Acc:HGNC:3816]	Fork_head	8.636729148	8.901833948	8.457510052	5.895449911	5.433994655	5.418793911
ENSG00000114251	521.2712559	565.6013865	569.6722057	377.4576091	376.3497965	301.0781864	0.65117581	7.66E-10	1.19E-08	WNT5A	Wnt family member 5A [Source:HGNC Symbol;Acc:HGNC:12784]	wnt	3.342559382	3.616232937	3.648732805	2.41555332	2.411854315	1.927773515
ENSG00000141750	970.0417562	961.9137766	983.9016207	712.3150156	709.9595531	738.6162702	0.432440363	7.69E-10	1.19E-08	STAC2	SH3 and cysteine rich domain 2 [Source:HGNC Symbol;Acc:HGNC:23990]	C1_1	13.68559528	13.53131445	13.86521525	10.02948083	10.01038781	10.40527344
ENSG00000112378	285.4143672	315.0928139	280.1386559	147.6146555	184.0196166	150.5390932	0.872177004	7.73E-10	1.20E-08	PERP	PERP, TP53 apoptosis effector [Source:HGNC Symbol;Acc:HGNC:17637]	-	3.155654959	3.473623604	3.093772663	1.62883183	2.033395386	1.661974439
ENSG00000184384	377.1874757	402.1836848	362.1304576	240.7406798	207.7640833	235.0142678	0.736376393	8.17E-10	1.26E-08	MAML2	mastermind like transcriptional coactivator 2 [Source:HGNC Symbol;Acc:HGNC:16259]	-	2.516632043	2.675577194	2.413399334	1.603042479	1.385405674	1.56573425
ENSG00000145632	1425.236374	1504.029984	1487.809569	1129.40072	1202.657236	1048.358577	0.386746722	8.23E-10	1.27E-08	PLK2	polo like kinase 2 [Source:HGNC Symbol;Acc:HGNC:19699]	Pkinase	14.17821714	14.91838458	14.78372073	11.21284648	11.95695587	10.41372111
ENSG00000105321	959.9467143	1029.433665	1057.35261	761.8501349	738.4529131	747.2803907	0.438649205	8.23E-10	1.27E-08	CCDC9	coiled-coil domain containing 9 [Source:HGNC Symbol;Acc:HGNC:24560]	-	11.84190996	12.66203686	13.02855188	9.37944772	9.104193261	9.20491068
ENSG00000164099	410.2257947	428.6045109	447.5385844	247.6755965	268.3124732	284.8329605	0.68549739	8.40E-10	1.30E-08	PRSS12	serine protease 12 [Source:HGNC Symbol;Acc:HGNC:9477]	Trypsin	3.398743942	3.540648363	3.703630416	2.047914349	2.221674221	2.356389558
ENSG00000124067	1405.04629	1483.480453	1518.556494	1142.279851	1138.547176	1147.995963	0.362280351	8.84E-10	1.36E-08	SLC12A4	solute carrier family 12 member 4 [Source:HGNC Symbol;Acc:HGNC:10913]	AA_permease	8.03134301	8.454928681	8.670221093	6.516331177	6.504180789	6.552382879
ENSG00000168505	50.47520964	42.0776118	58.07752622	0.990702386	1.187223333	1.083015059	5.538794587	8.97E-10	1.38E-08	GBX2	gastrulation brain homeobox 2 [Source:HGNC Symbol;Acc:HGNC:4186]	Homeobox	1.0341847	0.859610354	1.188583682	0.020257986	0.024310642	0.022157249
ENSG00000003137	1386.691668	1318.105653	1389.590223	1074.912089	1025.76096	1063.520788	0.371528795	9.27E-10	1.42E-08	CYP26B1	cytochrome P450 family 26 subfamily B member 1 [Source:HGNC Symbol;Acc:HGNC:20581]	p450	13.11535171	12.43027784	13.12769451	10.14626199	9.695946998	10.04401569
ENSG00000100196	379.9406689	384.5698008	397.1477896	254.6105132	223.1979866	229.5991925	0.713441621	9.29E-10	1.42E-08	KDELR3	KDEL endoplasmic reticulum protein retention receptor 3 [Source:HGNC Symbol;Acc:HGNC:6306]	ER_lumen_recept	9.342315458	9.428541143	9.754220556	6.24810281	5.484954753	5.637291149
ENSG00000101098	2869.745101	2847.577915	2878.253873	2328.150607	2398.191132	2446.531018	0.261539703	9.56E-10	1.46E-08	RIMS4	regulating synaptic membrane exocytosis 4 [Source:HGNC Symbol;Acc:HGNC:16183]	C2	26.14629349	25.86860462	26.19374427	21.169518	21.83708343	22.25762901
ENSG00000120149	148.6724357	142.8681703	128.9662715	58.45144078	58.17394331	56.31678307	1.280890491	9.58E-10	1.46E-08	MSX2	msh homeobox 2 [Source:HGNC Symbol;Acc:HGNC:7392]	Homeobox	3.106530141	2.976536252	2.691676955	1.218915012	1.214835993	1.175017456
ENSG00000107562	1410.552677	1424.767506	1332.366778	1109.586672	1069.688223	1021.283201	0.379827456	9.66E-10	1.47E-08	CXCL12	C-X-C motif chemokine ligand 12 [Source:HGNC Symbol;Acc:HGNC:10672]	-	11.00958745	11.08807912	10.38740843	8.643229757	8.344166901	7.959564172
ENSG00000151789	271.648401	238.7659832	223.7692922	143.651846	112.7862166	112.6335661	0.987291031	9.70E-10	1.48E-08	ZNF385D	zinc finger protein 385D [Source:HGNC Symbol;Acc:HGNC:26191]	-	0.945952071	0.829020006	0.778330671	0.499236444	0.392520226	0.39164373
ENSG00000162493	374.4342824	369.8915642	365.5467827	216.9638226	232.6957732	226.3501473	0.716484085	9.80E-10	1.49E-08	PDPN	podoplanin [Source:HGNC Symbol;Acc:HGNC:29602]	-	4.790975957	4.719037099	4.671894522	2.770567913	2.975643597	2.89194835
ENSG00000186350	1190.297216	1256.457059	1301.619852	896.5856594	1013.888726	879.4082279	0.428065281	1.00E-09	1.52E-08	RXRA	retinoid X receptor alpha [Source:HGNC Symbol;Acc:HGNC:10477]	Hormone_recep	5.220835689	5.494938502	5.702567674	3.924727292	4.444459296	3.851558478
ENSG00000154175	246.8696617	228.9804921	206.6876668	109.9679649	127.0328966	108.3015059	0.98507763	1.04E-09	1.58E-08	ABI3BP	ABI family member 3 binding protein [Source:HGNC Symbol;Acc:HGNC:17265]	fn3	1.06663411	0.986453933	0.891998216	0.47418414	0.548539592	0.467243863
ENSG00000126778	87.18445302	80.24102715	88.82445186	19.81404772	29.68058332	24.90934636	1.794518761	1.07E-09	1.63E-08	SIX1	SIX homeobox 1 [Source:HGNC Symbol;Acc:HGNC:10887]	-	0.759612151	0.697075652	0.773013483	0.172289635	0.258445705	0.216708802
ENSG00000067113	372.5988203	431.5401582	411.6671711	248.6662989	251.6913466	246.9274334	0.702005809	1.08E-09	1.64E-08	PLPP1	phospholipid phosphatase 1 [Source:HGNC Symbol;Acc:HGNC:9228]	-	8.76641286	10.12353618	9.67449616	5.838892306	5.91824256	5.801110677
ENSG00000126458	332.2186525	343.4707381	362.9845389	188.2334534	214.8874233	211.1879365	0.760595458	1.09E-09	1.65E-08	RRAS	RAS related [Source:HGNC Symbol;Acc:HGNC:10447]	Ras	13.5842916	14.00339389	14.82527599	7.681444253	8.781486001	8.62270353
ENSG00000167107	487.3152058	572.4512302	535.508955	363.5877757	349.0436599	305.4102466	0.646875533	1.11E-09	1.68E-08	ACSF2	acyl-CoA synthetase family member 2 [Source:HGNC Symbol;Acc:HGNC:26101]	AMP-binding	3.98728827	4.670213592	4.376592246	2.96899889	2.854246372	2.495241817
ENSG00000157020	2442.082416	2486.493292	2483.668327	2048.772535	1982.662966	2081.554943	0.277540636	1.12E-09	1.69E-08	SEC13	SEC13 homolog, nuclear pore and COPII coat complex component [Source:HGNC Symbol;Acc:HGNC:10697]	-	21.26932228	21.59291155	21.60670842	17.80820592	17.25783299	18.10266766
ENSG00000133112	14394.61206	13318.05341	13057.19442	11686.32535	11970.77287	11791.86796	0.201820587	1.15E-09	1.74E-08	TPT1	tumor protein, translationally-controlled 1 [Source:HGNC Symbol;Acc:HGNC:12022]	-	93.92825813	86.64981386	85.10358424	76.10397944	78.06610763	76.83167042
ENSG00000170581	2947.752243	2985.553339	2955.975268	2519.356168	2491.981776	2451.946094	0.252017796	1.17E-09	1.77E-08	STAT2	signal transducer and activator of transcription 2 [Source:HGNC Symbol;Acc:HGNC:11363]	STAT_alpha	22.88715579	23.11299686	22.92468201	19.52196395	19.33702867	19.00960661
ENSG00000171444	323.0413417	291.6076352	305.7610939	192.1962629	170.9601599	152.7051233	0.833476065	1.19E-09	1.79E-08	MCC	mutated in colorectal cancers [Source:HGNC Symbol;Acc:HGNC:6935]	-	1.425877584	1.28337509	1.348056319	0.846646593	0.754159287	0.673037261
ENSG00000198786	42523.06979	42994.51231	44170.52093	39668.71424	36155.69938	38675.55077	0.179547956	1.21E-09	1.83E-08	MT-ND5	mitochondrially encoded NADH:ubiquinone oxidoreductase core subunit 5 [Source:HGNC Symbol;Acc:HGNC:7461]	-	1113.108216	1122.164136	1154.906903	1036.320271	945.8746314	1010.905712
ENSG00000141503	5533.000708	5824.324312	5724.052658	4989.177217	4926.976831	4914.722338	0.203567912	1.23E-09	1.86E-08	MINK1	misshapen like kinase 1 [Source:HGNC Symbol;Acc:HGNC:17565]	Pkinase	33.573111	35.23765412	34.69254479	30.21293253	29.87826759	29.77770421
ENSG00000167526	30377.81662	30862.46043	30301.09522	26549.83325	27807.1449	28146.47837	0.150098583	1.53E-09	2.29E-08	RPL13	ribosomal protein L13 [Source:HGNC Symbol;Acc:HGNC:10303]	-	233.4541568	236.4864051	232.5975083	203.6291473	213.5725765	215.9884281
ENSG00000125355	88.1021841	77.30537981	88.82445186	14.86053579	14.24667999	34.65648189	1.995302698	1.59E-09	2.37E-08	TMEM255A	transmembrane protein 255A [Source:HGNC Symbol;Acc:HGNC:26086]	-	1.08316701	0.947652354	1.090794557	0.182337631	0.175051747	0.425455936
ENSG00000196923	2354.897962	2322.097042	2566.51421	1917.009117	1986.224636	1959.174242	0.306347782	1.64E-09	2.43E-08	PDLIM7	PDZ and LIM domain 7 [Source:HGNC Symbol;Acc:HGNC:22958]	PDZ	25.34545056	24.91947368	27.59137043	20.59136753	21.36487313	21.05534435
ENSG00000143196	63.32344482	70.45553603	53.80711988	7.925619089	15.43390333	15.16221083	2.297461414	1.83E-09	2.71E-08	DPT	dermatopontin [Source:HGNC Symbol;Acc:HGNC:3011]	-	1.6817214	1.865671682	1.427351517	0.210066018	0.409646572	0.402080872
ENSG00000069188	2179.611325	2266.319742	2167.658258	1833.790117	1741.656629	1816.216254	0.293588976	1.92E-09	2.85E-08	SDK2	sidekick cell adhesion molecule 2 [Source:HGNC Symbol;Acc:HGNC:19308]	fn3	8.906971114	9.234273821	8.847966699	7.478830762	7.113077771	7.411052848
ENSG00000086015	4772.201639	4852.625044	4910.113209	4290.732034	4125.601082	4146.864661	0.209932771	2.05E-09	3.03E-08	MAST2	microtubule associated serine/threonine kinase 2 [Source:HGNC Symbol;Acc:HGNC:19035]	Pkinase	28.73617187	29.13516223	29.53271058	25.78544374	24.82798024	24.93396543
ENSG00000176438	203.7363007	202.5596661	218.6448046	103.0330482	78.35673997	119.1316565	1.052236535	2.23E-09	3.30E-08	SYNE3	spectrin repeat containing nuclear envelope family member 3 [Source:HGNC Symbol;Acc:HGNC:19861]	-	0.532019923	0.527403527	0.57029599	0.26851535	0.20449367	0.31063331
ENSG00000163516	2932.150815	2957.175415	3029.426257	2535.207406	2470.611756	2493.100666	0.250000811	2.28E-09	3.36E-08	ANKZF1	ankyrin repeat and zinc finger domain containing 1 [Source:HGNC Symbol;Acc:HGNC:25527]	-	22.72881657	22.85589249	23.45592592	19.6126873	19.13987313	19.29708448
ENSG00000116962	2528.349137	2613.704677	2623.737655	2205.303512	1954.169606	2142.203787	0.300007336	2.31E-09	3.40E-08	NID1	nidogen 1 [Source:HGNC Symbol;Acc:HGNC:7821]	EGF_CA	20.45097679	21.07968439	21.19820539	17.80239651	15.79731568	17.30211354
ENSG00000143032	97.27949494	98.83346026	88.82445186	26.74896443	35.61669999	31.40743671	1.609189542	2.32E-09	3.41E-08	BARHL2	BarH like homeobox 2 [Source:HGNC Symbol;Acc:HGNC:954]	Homeobox	2.331559406	2.361890489	2.126470642	0.639830946	0.853145075	0.751655839
ENSG00000183801	159.6852087	147.7609158	156.296872	71.3305718	70.04617664	66.0639186	1.160714439	2.33E-09	3.41E-08	OLFML1	olfactomedin like 1 [Source:HGNC Symbol;Acc:HGNC:24473]	-	2.204359927	2.033798721	2.15511168	0.9827128	0.96637633	0.910633267
ENSG00000184232	1028.776546	1085.210965	1065.893422	812.3759566	785.9418464	803.5971738	0.40408229	2.46E-09	3.61E-08	OAF	out at first homolog [Source:HGNC Symbol;Acc:HGNC:28752]	-	15.36425594	16.15977204	15.90032267	12.10822911	11.73072688	11.98368111
ENSG00000164125	99.11495711	106.6618532	109.3224023	27.73966681	42.74003998	38.98854212	1.534675825	2.47E-09	3.61E-08	FAM198B	family with sequence similarity 198 member B [Source:HGNC Symbol;Acc:HGNC:25312]	-	0.596600966	0.640153992	0.657287841	0.166639934	0.257112808	0.234338214
ENSG00000168488	8344.92875	8639.610106	8987.497182	7717.571588	7390.465247	7559.445112	0.196184063	2.47E-09	3.61E-08	ATXN2L	ataxin 2 like [Source:HGNC Symbol;Acc:HGNC:31326]	-	60.81995034	62.78387986	65.42803423	56.13544694	53.83184182	55.01418841
ENSG00000156218	117.4695788	146.7823667	133.2366778	44.58160738	55.79949665	58.48281319	1.326759645	2.78E-09	4.05E-08	ADAMTSL3	ADAMTS like 3 [Source:HGNC Symbol;Acc:HGNC:14633]	I-set	0.571233453	0.711692986	0.64716302	0.21636003	0.271183046	0.283973517
ENSG00000076984	1708.815279	1839.67233	1809.798207	1437.509162	1463.846369	1353.768824	0.332731139	2.82E-09	4.11E-08	MAP2K7	mitogen-activated protein kinase kinase 7 [Source:HGNC Symbol;Acc:HGNC:6847]	Pkinase	15.75363257	16.91050776	16.66546453	13.22602395	13.48730334	12.46210672
ENSG00000087085	1085.675873	1145.88101	1145.32298	872.8088022	836.9924497	860.9969719	0.392802702	3.03E-09	4.40E-08	ACHE	acetylcholinesterase (Cartwright blood group) [Source:HGNC Symbol;Acc:HGNC:108]	COesterase	13.61240362	14.32533318	14.34380203	10.92161438	10.48818172	10.77947524
ENSG00000125378	200.0653764	152.6536614	174.2325787	69.34916703	71.23339997	94.22231013	1.167422884	3.04E-09	4.41E-08	BMP4	bone morphogenetic protein 4 [Source:HGNC Symbol;Acc:HGNC:1071]	TGFb_propeptide	3.079004145	2.342481349	2.678362644	1.065154673	1.095635369	1.447949617
ENSG00000151491	813.1097408	805.3459188	825.8965861	599.3749436	565.1183065	611.9035083	0.459735514	3.07E-09	4.44E-08	EPS8	epidermal growth factor receptor pathway substrate 8 [Source:HGNC Symbol;Acc:HGNC:3420]	SH3_1	4.43711228	4.381918495	4.50172128	3.264246359	3.082014394	3.334230057
ENSG00000070756	17878.31925	17026.75454	17030.38048	15669.93964	15392.35051	15587.83574	0.154726743	3.08E-09	4.45E-08	PABPC1	poly(A) binding protein cytoplasmic 1 [Source:HGNC Symbol;Acc:HGNC:8554]	RRM_1	178.4519215	169.4560169	169.7933074	156.0971429	153.5477712	155.360899
ENSG00000186468	10998.08932	11957.87014	11097.07791	9870.367873	9555.960606	10147.8511	0.203022502	3.16E-09	4.57E-08	RPS23	ribosomal protein S23 [Source:HGNC Symbol;Acc:HGNC:10410]	Ribosomal_S12	124.0867778	134.521802	125.060044	111.1411009	107.7523245	114.3256596
ENSG00000108679	2789.902496	2952.282669	2965.370162	2364.806596	2391.067792	2487.68559	0.265740314	3.18E-09	4.59E-08	LGALS3BP	galectin 3 binding protein [Source:HGNC Symbol;Acc:HGNC:6564]	SRCR	36.92257633	38.95753656	39.19977386	31.23429368	31.62560868	32.87455072
ENSG00000197769	73.41848675	71.43408514	111.8846461	14.86053579	26.11891332	27.07537647	1.929287195	3.22E-09	4.64E-08	MAP1LC3C	microtubule associated protein 1 light chain 3 gamma [Source:HGNC Symbol;Acc:HGNC:13353]	-	2.946177611	2.858179904	4.484620163	0.595142622	1.047496624	1.084899138
ENSG00000186352	438.6754583	536.2449131	509.886517	315.0433588	335.9842032	293.497081	0.653314899	3.33E-09	4.79E-08	ANKRD37	ankyrin repeat domain 37 [Source:HGNC Symbol;Acc:HGNC:29593]	-	8.064818631	9.829807891	9.363246809	5.780357316	6.173254153	5.387861422
ENSG00000237172	456.1123489	458.9395333	438.9977717	289.2850967	305.1163966	285.9159756	0.62176647	3.34E-09	4.80E-08	B3GNT9	UDP-GlcNAc:betaGal beta-1,3-N-acetylglucosaminyltransferase 9 [Source:HGNC Symbol;Acc:HGNC:28714]	Galactosyl_T	7.416625909	7.440816448	7.130147859	4.694547025	4.958429262	4.64231205
ENSG00000224243	157.8497465	136.9968756	140.9234092	61.42354794	66.48450664	61.73185836	1.202206455	3.47E-09	4.98E-08	SOX1-OT	SOX1 overlapping transcript [Source:HGNC Symbol;Acc:HGNC:42733]	-	13.737837	11.88818928	12.25065439	5.335098703	5.782810387	5.364696847
ENSG00000115884	926.9083952	901.2437317	942.0516385	668.7241106	687.4023097	703.9597883	0.428142743	3.52E-09	5.05E-08	SDC1	syndecan 1 [Source:HGNC Symbol;Acc:HGNC:10658]	-	12.22950541	11.85618353	12.41504974	8.805462046	9.064150266	9.274303286
ENSG00000164463	869.0913369	814.1528608	883.9741123	610.2726699	629.2283664	637.8958697	0.452688846	3.53E-09	5.05E-08	CREBRF	CREB3 regulatory factor [Source:HGNC Symbol;Acc:HGNC:24050]	-	3.342471107	3.122042225	3.395810637	2.342390252	2.418547191	2.449702782
ENSG00000165655	713.9947836	701.619713	801.9823106	514.1745384	543.7482865	497.1039121	0.514058936	3.56E-09	5.09E-08	ZNF503	zinc finger protein 503 [Source:HGNC Symbol;Acc:HGNC:23589]	-	10.11836401	9.913970473	11.35224423	7.272084504	7.701178564	7.03434728
ENSG00000112837	283.5789051	293.5647335	280.9927371	170.4008104	151.9645866	168.9503492	0.801997735	3.63E-09	5.19E-08	TBX18	T-box 18 [Source:HGNC Symbol;Acc:HGNC:11595]	T-box	1.588227681	1.639356095	1.571938718	0.952453069	0.850599777	0.944842233
ENSG00000153904	1497.73713	1453.145431	1439.126936	1133.36353	1202.657236	1112.256466	0.349193668	3.69E-09	5.27E-08	DDAH1	dimethylarginine dimethylaminohydrolase 1 [Source:HGNC Symbol;Acc:HGNC:2715]	-	15.55179323	15.04473478	14.92607626	11.74484259	12.48046532	11.53217384
ENSG00000089157	29418.78764	30428.96317	29307.79871	25734.48518	27176.72931	27166.34974	0.155036785	3.71E-09	5.30E-08	RPLP0	ribosomal protein lateral stalk subunit P0 [Source:HGNC Symbol;Acc:HGNC:10371]	-	348.7604203	359.6832005	347.0462036	304.4745488	321.9909324	321.5844739
ENSG00000198355	1547.294608	1649.833802	1594.569727	1265.126947	1295.260656	1245.467318	0.332397304	3.74E-09	5.34E-08	PIM3	Pim-3 proto-oncogene, serine/threonine kinase [Source:HGNC Symbol;Acc:HGNC:19310]	Pkinase	29.82169821	31.70517352	30.69760902	24.33473128	24.94942635	23.96917348
ENSG00000136295	15170.09482	16423.96829	16722.05714	14302.77035	13580.6477	14191.82933	0.199369178	4.04E-09	5.75E-08	TTYH3	tweety family member 3 [Source:HGNC Symbol;Acc:HGNC:22222]	-	117.4004189	126.733091	129.2625536	110.4675206	105.0378603	109.6682959
ENSG00000154783	172.5334439	182.9886839	172.5244161	83.21900043	77.16951664	92.05628001	1.062685621	4.05E-09	5.77E-08	FGD5	FYVE, RhoGEF and PH domain containing 5 [Source:HGNC Symbol;Acc:HGNC:19117]	RhoGEF	1.011194557	1.069341062	1.009982096	0.486762392	0.452013332	0.538736273
ENSG00000100650	10381.37403	10541.90958	10304.4905	9356.193335	9413.493806	9294.435236	0.154030148	4.07E-09	5.79E-08	SRSF5	serine and arginine rich splicing factor 5 [Source:HGNC Symbol;Acc:HGNC:10787]	RRM_1	91.91876157	93.067745	91.13339009	82.67640869	83.29984612	82.17386153
ENSG00000119865	906.7183114	982.463308	877.1414622	660.7984915	649.4111631	708.2918486	0.453475386	4.07E-09	5.79E-08	CNRIP1	cannabinoid receptor interacting protein 1 [Source:HGNC Symbol;Acc:HGNC:24546]	-	12.12159439	13.09586771	11.71274474	8.816363626	8.676631293	9.454987723
ENSG00000167680	4782.296681	5356.577837	5681.348594	4316.490296	4415.283575	4237.837926	0.286999977	4.17E-09	5.91E-08	SEMA6B	semaphorin 6B [Source:HGNC Symbol;Acc:HGNC:10739]	Sema	51.41288607	57.41871475	61.00825215	46.31261754	47.43928145	45.49264377
ENSG00000144642	296.4271403	247.5729252	245.1213239	137.7076317	142.4667999	150.5390932	0.873985995	4.37E-09	6.19E-08	RBMS3	RNA binding motif single stranded interacting protein 3 [Source:HGNC Symbol;Acc:HGNC:13427]	RRM_1	0.766678503	0.638453171	0.63325422	0.355456468	0.368258706	0.38878185
ENSG00000168994	398.2952906	385.5483499	333.9457758	235.7871679	214.8874233	225.2671323	0.722912263	4.37E-09	6.19E-08	PXDC1	PX domain containing 1 [Source:HGNC Symbol;Acc:HGNC:21361]	-	7.636185126	7.370224287	6.395123094	4.511537101	4.117430784	4.312513541
ENSG00000152932	1727.169901	1647.876704	1561.260558	1298.810828	1316.630676	1287.704905	0.338555434	4.46E-09	6.31E-08	RAB3C	RAB3C, member RAS oncogene family [Source:HGNC Symbol;Acc:HGNC:30269]	Ras	8.484158559	8.07103086	7.660388232	6.367261786	6.46370782	6.316135373
ENSG00000166145	122.0582342	107.6404023	102.4897522	39.62809545	39.17836999	45.48663248	1.417573855	4.98E-09	7.03E-08	SPINT1	serine peptidase inhibitor, Kunitz type 1 [Source:HGNC Symbol;Acc:HGNC:11246]	Kunitz_BPTI	1.634517213	1.437236725	1.370896082	0.529613084	0.524339784	0.60822962
ENSG00000069812	41.2978988	39.14196446	43.55814466	6.934916703	3.561669999	2.166030118	3.26674235	4.99E-09	7.04E-08	HES2	hes family bHLH transcription factor 2 [Source:HGNC Symbol;Acc:HGNC:16005]	-	0.362278498	0.34236377	0.381667915	0.060714013	0.031225709	0.018973194
ENSG00000149972	55.98159615	55.77729936	52.09895734	8.916321475	15.43390333	6.498090354	2.426226015	5.06E-09	7.13E-08	CNTN5	contactin 5 [Source:HGNC Symbol;Acc:HGNC:2175]	I-set	0.291696828	0.289784059	0.271154701	0.046366599	0.080372271	0.033809095
ENSG00000148204	1294.000829	1313.212908	1375.070841	1035.283994	1047.13098	1029.947321	0.356200519	5.16E-09	7.27E-08	CRB2	crumbs 2, cell polarity complex component [Source:HGNC Symbol;Acc:HGNC:18688]	EGF	9.667188789	9.78208352	10.26106397	7.718950124	7.818270382	7.68319794
ENSG00000110492	5357.714071	5632.528686	5571.172111	4587.94275	4862.866772	4856.239525	0.211616613	5.31E-09	7.45E-08	MDK	midkine [Source:HGNC Symbol;Acc:HGNC:6972]	-	115.7225964	121.3033032	120.1951348	98.89850271	104.972379	104.7369928
ENSG00000145050	1053.555285	1097.932103	1159.842362	842.0970282	790.6907397	863.163002	0.407351893	5.84E-09	8.18E-08	MANF	mesencephalic astrocyte derived neurotrophic factor [Source:HGNC Symbol;Acc:HGNC:15461]	-	23.67227891	24.59737722	26.0305523	18.88330308	17.75552113	19.3658659
ENSG00000109083	928.7438574	903.2008299	877.1414622	655.8449796	683.8406397	675.8013968	0.427096607	6.03E-09	8.41E-08	IFT20	intraflagellar transport 20 [Source:HGNC Symbol;Acc:HGNC:30989]	-	13.65110985	13.23691906	12.87784888	9.62069165	10.04548584	9.918647506
ENSG00000147403	25116.46432	24512.65524	23639.26133	20389.64581	22505.0055	21417.70581	0.188320389	6.11E-09	8.52E-08	RPL10	ribosomal protein L10 [Source:HGNC Symbol;Acc:HGNC:10298]	-	246.9062923	240.267257	232.118221	200.0398068	221.1041072	210.2364274
ENSG00000222009	246.8696617	265.1868092	248.537649	141.6704412	125.8456733	151.6221083	0.856953445	6.11E-09	8.52E-08	BTBD19	BTB domain containing 19 [Source:HGNC Symbol;Acc:HGNC:27145]	-	3.326565131	3.562958839	3.345200643	1.905200318	1.69476946	2.040103516
ENSG00000100292	206.489494	198.6454696	232.3101049	122.8470959	103.28843	97.47135531	0.975976002	6.17E-09	8.60E-08	HMOX1	heme oxygenase 1 [Source:HGNC Symbol;Acc:HGNC:5013]	-	4.072432098	3.906295875	4.576417835	2.417986522	2.035877298	1.919527157
ENSG00000060339	2805.503925	2835.835325	2750.995764	2377.685727	2355.451092	2333.897452	0.247571667	6.26E-09	8.71E-08	CCAR1	cell division cycle and apoptosis regulator 1 [Source:HGNC Symbol;Acc:HGNC:24236]	SAP	21.96245581	22.13510602	21.51105043	18.57622919	18.42842175	18.24370975
ENSG00000110719	232.1859643	269.1010057	273.3060057	144.6425484	143.6540233	140.7919577	0.852214131	6.52E-09	9.05E-08	TCIRG1	T cell immune regulator 1, ATPase H+ transporting V0 subunit a3 [Source:HGNC Symbol;Acc:HGNC:11647]	-	2.512096914	2.902995256	2.953597277	1.561814972	1.553324715	1.521036511
ENSG00000157554	44.05109205	37.18486624	37.57957579	3.962809545	0	0	4.795213526	7.34E-09	1.02E-07	ERG	ERG, ETS transcription factor [Source:HGNC Symbol;Acc:HGNC:3446]	Ets	0.275359668	0.231761051	0.23463738	0.024721792	0	0
ENSG00000110446	155.0965533	160.4820543	150.3183032	82.22829805	66.48450664	60.6488433	1.148968378	7.40E-09	1.02E-07	SLC15A3	solute carrier family 15 member 3 [Source:HGNC Symbol;Acc:HGNC:18068]	-	1.202440641	1.240562226	1.164059129	0.63623256	0.51514084	0.469510584
ENSG00000005893	2986.296949	2869.105995	2883.378361	2558.984263	2356.638316	2318.735241	0.271622043	7.56E-09	1.04E-07	LAMP2	lysosomal associated membrane protein 2 [Source:HGNC Symbol;Acc:HGNC:6501]	-	25.63262491	24.55484874	24.72085023	21.92102195	20.21608515	19.87342036
ENSG00000130158	1090.264528	1170.344737	1172.653581	913.4276	821.5585464	868.5780773	0.397545855	7.75E-09	1.07E-07	DOCK6	dedicator of cytokinesis 6 [Source:HGNC Symbol;Acc:HGNC:19189]	Ded_cyto	4.158694954	4.451122716	4.467829525	3.477221873	3.131898887	3.30822783
ENSG00000196104	126.6468896	135.0397774	169.1080911	69.34916703	46.30170998	60.6488433	1.283150509	7.82E-09	1.08E-07	SPOCK3	SPARC/osteonectin, cwcv and kazal like domains proteoglycan 3 [Source:HGNC Symbol;Acc:HGNC:13565]	-	1.340274172	1.424923051	1.787578754	0.73244237	0.489711364	0.640889279
ENSG00000165458	3335.034761	3390.672671	3472.694435	2795.762134	2919.382176	2949.050006	0.235937779	8.87E-09	1.22E-07	INPPL1	inositol polyphosphate phosphatase like 1 [Source:HGNC Symbol;Acc:HGNC:6080]	SH2	24.26556212	24.598376	25.23819197	20.30127433	21.22877702	21.42562465
ENSG00000164889	1401.375366	1416.939114	1549.30342	1091.75403	1162.291643	1155.577068	0.358804808	9.81E-09	1.35E-07	SLC4A2	solute carrier family 4 member 2 [Source:HGNC Symbol;Acc:HGNC:11028]	Band_3_cyto	8.757571173	8.828988756	9.670910251	6.809058885	7.259193007	7.210900046
ENSG00000138759	169.7802506	216.2593536	227.1856173	112.940072	91.41619663	95.30532519	1.02970366	9.88E-09	1.35E-07	FRAS1	Fraser extracellular matrix complex subunit 1 [Source:HGNC Symbol;Acc:HGNC:19185]	VWC	0.424736721	0.539433754	0.567695105	0.281977068	0.228559786	0.238073563
ENSG00000182158	673.6146159	657.585003	634.5823821	461.6673119	471.3276632	464.6134603	0.492165676	1.03E-08	1.41E-07	CREB3L2	cAMP responsive element binding protein 3 like 2 [Source:HGNC Symbol;Acc:HGNC:23720]	bZIP_1	3.635736716	3.538860168	3.421138148	2.486813062	2.542423453	2.503998567
ENSG00000132002	2658.666951	2592.176596	2722.811082	2233.043178	2188.052603	2261.335443	0.254983577	1.03E-08	1.41E-07	DNAJB1	DnaJ heat shock protein family (Hsp40) member B1 [Source:HGNC Symbol;Acc:HGNC:5270]	DnaJ_C	34.3425261	33.38592885	35.13075524	28.78713938	28.24685434	29.16719424
ENSG00000081791	1602.358473	1814.230053	1766.240062	1357.262269	1294.073433	1415.500682	0.349066425	1.03E-08	1.41E-07	KIAA0141	KIAA0141 [Source:HGNC Symbol;Acc:HGNC:28969]	-	12.5687094	14.18907025	13.8382895	10.62497385	10.14457733	11.08670396
ENSG00000122420	279.9079807	263.229711	260.4947867	146.6239531	140.0923533	168.9503492	0.817605342	1.13E-08	1.54E-07	PTGFR	prostaglandin F receptor [Source:HGNC Symbol;Acc:HGNC:9600]	7tm_1	2.816415174	2.640869128	2.618075142	1.472378301	1.408769228	1.697469002
ENSG00000140464	1371.09024	1487.39465	1426.315717	1130.391423	1091.058243	1150.161993	0.344904158	1.14E-08	1.55E-07	PML	promyelocytic leukemia [Source:HGNC Symbol;Acc:HGNC:9113]	zf-B_box	5.13814353	5.557724128	5.338970696	4.227680275	4.086317984	4.303884111
ENSG00000178695	2195.212754	2144.001103	2219.757215	1826.8552	1755.903309	1835.710525	0.2752945	1.16E-08	1.57E-07	KCTD12	potassium channel tetramerization domain containing 12 [Source:HGNC Symbol;Acc:HGNC:14678]	K_tetra	16.72662167	16.28872906	16.89424429	13.8921298	13.37138045	13.96680851
ENSG00000155366	1027.858814	1070.532728	1122.262786	827.2364924	770.507943	840.4196858	0.400898066	1.19E-08	1.61E-07	RHOC	ras homolog family member C [Source:HGNC Symbol;Acc:HGNC:669]	Ras	12.1036115	12.56932738	13.20011605	9.721746333	9.067815239	9.88186898
ENSG00000150457	368.0101648	420.776118	358.7141325	240.7406798	222.0107632	249.0934636	0.686147752	1.31E-08	1.77E-07	LATS2	large tumor suppressor kinase 2 [Source:HGNC Symbol;Acc:HGNC:6515]	Pkinase	3.129336582	3.567583309	3.046790737	2.04303137	1.886733342	2.11502818
ENSG00000108797	2162.174435	2378.85289	2347.015324	1888.278748	1886.497876	1869.283992	0.287264442	1.31E-08	1.78E-07	CNTNAP1	contactin associated protein 1 [Source:HGNC Symbol;Acc:HGNC:8011]	Laminin_G_2	16.96545046	18.6111338	18.39468136	14.78678855	14.7936391	14.64573994
ENSG00000149380	63.32344482	82.19812537	71.74282651	19.81404772	14.24667999	24.90934636	1.873545396	1.34E-08	1.82E-07	P4HA3	prolyl 4-hydroxylase subunit alpha 3 [Source:HGNC Symbol;Acc:HGNC:30135]	-	0.749202898	0.969677699	0.847842291	0.233959783	0.168458379	0.294278553
ENSG00000110400	3626.873245	3802.641847	3822.867755	3142.507969	3200.754105	3280.452614	0.225827519	1.46E-08	1.96E-07	NECTIN1	nectin cell adhesion molecule 1 [Source:HGNC Symbol;Acc:HGNC:9706]	V-set	22.33861416	23.3528479	23.51878059	19.31671742	19.7024481	20.17525265
ENSG00000123358	946.180748	875.8014548	955.7169388	719.2499323	628.0411431	698.544713	0.439887461	1.55E-08	2.09E-07	NR4A1	nuclear receptor subfamily 4 group A member 1 [Source:HGNC Symbol;Acc:HGNC:7980]	Hormone_recep	6.152048965	5.677823877	6.206926982	4.667223471	4.081105328	4.535250193
ENSG00000137834	202.8185696	195.7098223	208.3958294	96.09813145	121.09678	97.47135531	0.95285408	1.56E-08	2.09E-07	SMAD6	SMAD family member 6 [Source:HGNC Symbol;Acc:HGNC:6772]	MH2	1.123447401	1.080906751	1.153017047	0.531242806	0.670380936	0.53911746
ENSG00000141540	914.06016	916.9005175	935.2189884	720.2406347	696.9000964	660.639186	0.412501048	1.62E-08	2.17E-07	TTYH2	tweety family member 2 [Source:HGNC Symbol;Acc:HGNC:13877]	-	8.066168391	8.067617513	8.243421312	6.343124179	6.146205265	5.821276105
ENSG00000198832	889.2814208	924.7289104	800.2741481	564.7003601	667.2195131	641.1449149	0.482218465	1.66E-08	2.23E-07	SELENOM	selenoprotein M [Source:HGNC Symbol;Acc:HGNC:30397]	-	13.23512746	13.72252159	11.89677844	8.387645435	9.924341036	9.528103703
ENSG00000135245	1169.189401	1177.194581	1225.606619	950.0835883	912.974743	918.39677	0.360624916	1.72E-08	2.30E-07	HILPDA	hypoxia inducible lipid droplet associated [Source:HGNC Symbol;Acc:HGNC:28859]	-	26.79078857	26.89548992	28.05132641	21.72678832	20.90756338	21.01320701
ENSG00000223745	1315.108644	1213.400898	1315.285153	1023.395565	974.7103563	997.4568693	0.359633188	1.76E-08	2.36E-07	CCDC18-AS1	CCDC18 antisense RNA 1 [Source:HGNC Symbol;Acc:HGNC:52262]	-	13.03346561	11.99038612	13.02026647	10.12219964	9.654235544	9.870832174
ENSG00000130702	5232.902643	5497.488909	5661.704725	4747.445834	4657.477135	4801.005756	0.206496338	1.78E-08	2.38E-07	LAMA5	laminin subunit alpha 5 [Source:HGNC Symbol;Acc:HGNC:6485]	Laminin_G_2	17.3680479	18.19295702	18.76969631	15.72539132	15.44909759	15.91116371
ENSG00000104549	4401.438281	4293.873501	4247.346145	3729.003781	3776.557422	3747.232104	0.201926033	1.80E-08	2.40E-07	SQLE	squalene epoxidase [Source:HGNC Symbol;Acc:HGNC:11279]	-	48.49449409	47.17127781	46.74306105	41.00376448	41.58511827	41.22586484
ENSG00000115677	9983.996467	9880.410379	10096.09467	9026.28944	8626.364737	9102.741571	0.16295121	1.85E-08	2.46E-07	HDLBP	high density lipoprotein binding protein [Source:HGNC Symbol;Acc:HGNC:4857]	KH_1	38.8737821	38.35817524	39.26516875	35.0747612	33.56790412	35.39043939
ENSG00000164442	1970.368638	2001.132933	2003.674655	1618.807699	1688.231579	1614.775453	0.280456201	1.87E-08	2.49E-07	CITED2	Cbp/p300 interacting transactivator with Glu/Asp rich carboxy-terminal domain 2 [Source:HGNC Symbol;Acc:HGNC:1987]	-	36.86722888	37.33357046	37.44741901	30.22883151	31.56959863	30.1693888
ENSG00000173209	4509.730549	4294.852051	4237.951251	3666.589531	3883.407522	3544.708288	0.233868193	1.89E-08	2.51E-07	AHSA2P	activator of HSP90 ATPase homolog 2, pseudogene [Source:HGNC Symbol;Acc:HGNC:20437]	-	23.55007271	22.36250468	22.10544652	19.1089596	20.26742887	18.48347069
ENSG00000177822	133.0710072	130.1470318	146.9019781	52.50722646	55.79949665	70.39597883	1.200548561	1.89E-08	2.51E-07	AC098864.1	-	-	1.137059495	1.10882904	1.25380231	0.447766825	0.476512237	0.600632684
ENSG00000144560	2415.468214	2462.029565	2481.106083	2053.726046	2045.585803	2078.305898	0.252392662	1.92E-08	2.55E-07	VGLL4	vestigial like family member 4 [Source:HGNC Symbol;Acc:HGNC:28966]	-	15.83338387	16.09148988	16.24498911	13.43532001	13.40090557	13.60326782
ENSG00000142694	677.2855403	725.1048916	703.7629648	426.002026	505.7571398	535.0094391	0.524058903	1.93E-08	2.56E-07	EVA1B	eva-1 homolog B [Source:HGNC Symbol;Acc:HGNC:25558]	-	26.52764109	28.31771735	27.53308748	16.65219868	19.79761542	20.92423736
ENSG00000083845	10107.89016	10750.34054	10177.23239	9076.815262	8945.727813	9414.649908	0.177450324	1.99E-08	2.64E-07	RPS5	ribosomal protein S5 [Source:HGNC Symbol;Acc:HGNC:10426]	-	132.5509906	140.5643743	133.3072692	118.7925076	117.2417185	123.2786878
ENSG00000229520	123.8936964	148.739465	142.6315717	43.59090499	51.05060331	75.81105413	1.286723212	2.04E-08	2.70E-07	LINC00404	long intergenic non-protein coding RNA 404 [Source:HGNC Symbol;Acc:HGNC:42734]	-	13.73018579	16.43554072	15.78863367	4.821211445	5.654212342	8.389210719
ENSG00000129353	5825.756924	5921.200674	5911.096455	5335.923052	5119.307011	5055.514295	0.186595654	2.07E-08	2.73E-07	SLC44A2	solute carrier family 44 member 2 [Source:HGNC Symbol;Acc:HGNC:17292]	-	52.97680342	53.68757007	53.69120025	48.42571455	46.52523732	45.9050111
ENSG00000185559	7421.691279	7800.993517	7676.482436	6625.817558	6847.904184	6813.247736	0.174967975	2.08E-08	2.74E-07	DLK1	delta like non-canonical Notch ligand 1 [Source:HGNC Symbol;Acc:HGNC:2907]	EGF	66.26982002	69.45338249	68.4662976	59.04531848	61.11032776	60.74750576
ENSG00000111144	2030.93889	1941.441437	1852.50227	1580.170306	1614.623733	1528.134248	0.302488765	2.13E-08	2.80E-07	LTA4H	leukotriene A4 hydrolase [Source:HGNC Symbol;Acc:HGNC:6710]	-	13.10631161	12.49218786	11.9410924	10.17701981	10.41355456	9.847058245
ENSG00000172987	43.13336097	35.22776802	32.45508818	2.972107158	4.748893332	3.249045177	3.352020738	2.16E-08	2.85E-07	HPSE2	heparanase 2 (inactive) [Source:HGNC Symbol;Acc:HGNC:18374]	-	0.462768466	0.376847956	0.347804285	0.031823505	0.050919825	0.034807078
ENSG00000144589	1319.697299	1419.874761	1397.276954	1054.107339	1107.67937	1103.592345	0.341896654	2.22E-08	2.92E-07	STK11IP	serine/threonine kinase 11 interacting protein [Source:HGNC Symbol;Acc:HGNC:19184]	-	10.99329387	11.7932669	11.62619714	8.763375811	9.221713143	9.179595688
ENSG00000127586	1982.299142	2129.322867	2054.065449	1603.947163	1688.231579	1737.156155	0.294282734	2.24E-08	2.94E-07	CHTF18	chromosome transmission fidelity factor 18 [Source:HGNC Symbol;Acc:HGNC:18435]	AAA	15.89322385	17.02216922	16.44972953	12.83411584	13.527541	13.90730665
ENSG00000244038	3761.779715	3946.488567	3792.12083	3298.048243	3331.348672	3285.867689	0.213787375	2.34E-08	3.07E-07	DDOST	dolichyl-diphosphooligosaccharide--protein glycosyltransferase non-catalytic subunit [Source:HGNC Symbol;Acc:HGNC:2728]	-	65.57462126	68.59364129	66.02771597	57.37629816	58.03721347	57.1944472
ENSG00000173376	446.017307	451.1111404	464.6202098	313.061954	316.9886299	254.5085389	0.622953411	2.36E-08	3.08E-07	NDNF	neuron derived neurotrophic factor [Source:HGNC Symbol;Acc:HGNC:26256]	-	5.949232357	5.999614566	6.190261469	4.167471147	4.225683219	3.389791154
ENSG00000102226	9380.129413	9450.827319	9353.043965	8576.510557	8410.29009	8408.528918	0.150046343	2.36E-08	3.08E-07	USP11	ubiquitin specific peptidase 11 [Source:HGNC Symbol;Acc:HGNC:12609]	UCH	84.44065707	84.82877203	84.10027705	77.05245674	75.66547829	75.58300601
ENSG00000102158	1055.390747	1051.940295	1017.21079	775.7199683	753.8868164	845.8347611	0.394702474	2.39E-08	3.12E-07	MAGT1	magnesium transporter 1 [Source:HGNC Symbol;Acc:HGNC:28880]	-	10.29601817	10.23240421	9.912167974	7.55255817	7.350319183	8.239538957
ENSG00000142534	23106.63324	23810.05698	24044.94994	20578.86996	22022.99283	21241.17435	0.152810503	2.49E-08	3.23E-07	RPS11	ribosomal protein S11 [Source:HGNC Symbol;Acc:HGNC:10384]	-	788.4839243	810.1159545	819.561835	700.8269354	751.0633004	723.7624712
ENSG00000180573	508.4230207	534.2878149	462.9120472	329.9038946	332.4225332	349.8138641	0.571829244	2.66E-08	3.45E-07	HIST1H2AC	histone cluster 1 H2A family member c [Source:HGNC Symbol;Acc:HGNC:4733]	Histone	14.45773076	15.14888868	13.14846596	9.36257821	9.447337113	9.932836987
ENSG00000148498	1045.295705	1044.111902	1092.369942	839.124921	784.754623	822.0084298	0.378812578	2.75E-08	3.57E-07	PARD3	par-3 family cell polarity regulator [Source:HGNC Symbol;Acc:HGNC:16051]	PDZ	7.612530756	7.581716116	7.946233313	6.098873191	5.711731832	5.977609354
ENSG00000101444	2476.038466	2478.6649	2548.578504	2082.456416	2097.823629	2135.705696	0.248861779	2.85E-08	3.69E-07	AHCY	adenosylhomocysteinase [Source:HGNC Symbol;Acc:HGNC:343]	-	30.16007468	30.10394559	31.00806871	25.31535581	25.53806747	25.97633016
ENSG00000114735	1383.020744	1422.810408	1400.693279	1118.502994	1120.738826	1126.335661	0.321662398	2.97E-08	3.83E-07	HEMK1	HemK methyltransferase family member 1 [Source:HGNC Symbol;Acc:HGNC:24923]	-	3.37705893	3.464077158	3.416289504	2.725713379	2.7350067	2.746244144
ENSG00000100360	1875.842336	1920.891906	1896.060415	1596.021544	1523.207536	1560.6247	0.28184662	3.14E-08	4.04E-07	IFT27	intraflagellar transport 27 [Source:HGNC Symbol;Acc:HGNC:18626]	Ras	11.10935928	11.34295434	11.2162202	9.433318939	9.015623987	9.228954805
ENSG00000111145	235.8568887	231.9161394	240.8509176	113.9307744	154.3390333	120.2146715	0.873143334	3.25E-08	4.19E-07	ELK3	ELK3, ETS transcription factor [Source:HGNC Symbol;Acc:HGNC:3325]	Ets	2.406874348	2.359752226	2.455018873	1.160323244	1.574072243	1.224965032
ENSG00000105221	4760.271135	5017.999844	5144.985558	4334.322939	4239.574522	4355.886567	0.206796236	3.55E-08	4.55E-07	AKT2	AKT serine/threonine kinase 2 [Source:HGNC Symbol;Acc:HGNC:392]	Pkinase	15.01755496	15.78442485	16.21262647	13.64651938	13.36699684	13.72162246
ENSG00000175390	6791.210024	7005.433089	6726.744066	6009.600674	6169.999661	6034.559909	0.172233783	3.61E-08	4.62E-07	EIF3F	eukaryotic translation initiation factor 3 subunit F [Source:HGNC Symbol;Acc:HGNC:3275]	Mov34	34.1554797	35.13005222	33.79246003	30.16420839	31.01290149	30.30541217
ENSG00000164438	33.95605012	29.35647335	39.28773832	2.972107158	3.561669999	0	3.983914686	3.72E-08	4.76E-07	TLX3	T cell leukemia homeobox 3 [Source:HGNC Symbol;Acc:HGNC:13532]	Homeobox	1.078768684	0.929920078	1.246722709	0.094234237	0.113086008	0
ENSG00000084234	10696.15579	10593.77268	10993.73408	9878.293492	9557.14783	9595.513423	0.153123018	3.79E-08	4.85E-07	APLP2	amyloid beta precursor like protein 2 [Source:HGNC Symbol;Acc:HGNC:598]	Kunitz_BPTI	68.09012459	67.2415378	69.90420706	62.75833661	60.80352318	60.99384202
ENSG00000198171	1994.229646	2014.832621	2035.275661	1714.90583	1645.491539	1639.684799	0.273104934	3.82E-08	4.88E-07	DDRGK1	DDRGK domain containing 1 [Source:HGNC Symbol;Acc:HGNC:16110]	-	51.63220488	52.01337742	52.63448999	44.31174673	42.57799323	42.39037299
ENSG00000167693	1985.970067	2122.473023	2063.460343	1753.543223	1633.619306	1675.424296	0.284650554	3.91E-08	4.99E-07	NXN	nucleoredoxin [Source:HGNC Symbol;Acc:HGNC:18008]	-	16.02014139	17.0712925	16.62614064	14.11702591	13.17008371	13.49521537
ENSG00000071082	16938.56262	17073.7249	16758.78264	15317.24959	15477.83059	15664.72981	0.128012669	3.94E-08	5.02E-07	RPL31	ribosomal protein L31 [Source:HGNC Symbol;Acc:HGNC:10334]	Ribosomal_L31e	138.7375311	139.4364334	137.1076075	125.2077717	126.6985161	128.1155013
ENSG00000257935	189.9703345	216.2593536	186.1897164	96.09813145	105.6628766	109.384521	0.929500522	3.96E-08	5.05E-07	LHX5-AS1	LHX5 antisense RNA 1 (head to head) [Source:HGNC Symbol;Acc:HGNC:49570]	-	17.26180701	19.59322602	16.89887668	8.714620966	9.59548501	9.924707197
ENSG00000119655	825.9579759	884.6083968	782.3384414	626.123908	605.4838998	609.7374782	0.435485432	4.01E-08	5.10E-07	NPC2	NPC intracellular cholesterol transporter 2 [Source:HGNC Symbol;Acc:HGNC:14537]	-	14.25129021	15.21871095	13.48318769	10.78175875	10.44101847	10.50510716
ENSG00000138131	85.34899085	68.49843781	74.30507031	26.74896443	23.74446666	20.57728612	1.680279364	4.02E-08	5.11E-07	LOXL4	lysyl oxidase like 4 [Source:HGNC Symbol;Acc:HGNC:17171]	SRCR	1.108203942	0.88681401	0.96369904	0.346626182	0.308125578	0.266790746
ENSG00000059728	1352.735618	1395.411033	1449.375912	1163.084601	1098.181583	1040.777472	0.345684148	4.03E-08	5.13E-07	MXD1	MAX dimerization protein 1 [Source:HGNC Symbol;Acc:HGNC:6761]	HLH	10.10280069	10.39110158	10.81213789	8.669084887	8.196851132	7.761543699
ENSG00000185664	94.52630169	107.6404023	89.67853313	40.61879783	34.42947665	33.57346683	1.420648303	4.17E-08	5.29E-07	PMEL	premelanosome protein [Source:HGNC Symbol;Acc:HGNC:10880]	-	1.149337796	1.304971156	1.089143728	0.492895868	0.418378612	0.40761727
ENSG00000104774	1022.352428	1112.61034	1176.069906	819.3108733	847.6774597	857.7479267	0.392093984	4.36E-08	5.51E-07	MAN2B1	mannosidase alpha class 2B member 1 [Source:HGNC Symbol;Acc:HGNC:6826]	-	9.023477569	9.79144932	10.3683136	7.216973636	7.47735461	7.559522284
ENSG00000141349	1345.39377	1355.290519	1445.959587	1111.568077	1076.811563	1105.758375	0.332136753	4.41E-08	5.57E-07	G6PC3	glucose-6-phosphatase catalytic subunit 3 [Source:HGNC Symbol;Acc:HGNC:24861]	-	14.02211579	14.08403565	15.05296212	11.56200873	11.21625513	11.507626
ENSG00000205922	33.95605012	40.12051357	28.18468184	0.990702386	3.561669999	3.249045177	3.744748838	4.44E-08	5.60E-07	ONECUT3	one cut homeobox 3 [Source:HGNC Symbol;Acc:HGNC:13399]	CUT	0.193628474	0.228112518	0.160533942	0.005638043	0.020297837	0.018499891
ENSG00000151135	1943.754437	1816.187151	1764.5319	1448.406889	1542.203109	1479.398571	0.306174399	4.46E-08	5.62E-07	TMEM263	transmembrane protein 263 [Source:HGNC Symbol;Acc:HGNC:28281]	-	19.33642235	18.01465307	17.53339095	14.37998382	15.33275979	14.6953957
ENSG00000171604	2590.754851	2523.678159	2533.205041	2084.43782	2189.239826	2173.611223	0.247037045	4.49E-08	5.66E-07	CXXC5	CXXC finger protein 5 [Source:HGNC Symbol;Acc:HGNC:26943]	zf-CXXC	31.9014934	30.98483883	31.15707748	25.61572949	26.94151824	26.72562843
ENSG00000105640	15860.2286	16330.02757	16602.48577	13291.26321	14824.85776	14626.11837	0.191435243	4.55E-08	5.73E-07	RPL18A	ribosomal protein L18a [Source:HGNC Symbol;Acc:HGNC:10311]	-	213.292191	218.9691887	223.0182	178.3876816	199.2508027	196.4065472
ENSG00000111962	266.1420145	273.9937512	252.8080553	125.819203	169.7729366	157.0371836	0.813347243	4.82E-08	6.04E-07	UST	uronyl 2-sulfotransferase [Source:HGNC Symbol;Acc:HGNC:17223]	-	2.766520824	2.839826061	2.624901967	1.305270502	1.763733632	1.629987844
ENSG00000114654	109.209999	90.02651826	93.94893947	42.6002026	22.55724332	37.90552706	1.496376053	4.89E-08	6.13E-07	EFCC1	EF-hand and coiled-coil domain containing 1 [Source:HGNC Symbol;Acc:HGNC:25692]	-	1.758928058	1.445728379	1.511399354	0.684747457	0.363091205	0.609606483
ENSG00000128272	7141.783299	7121.880434	7386.948886	6353.374402	6530.915554	6402.785029	0.167299178	4.95E-08	6.20E-07	ATF4	activating transcription factor 4 [Source:HGNC Symbol;Acc:HGNC:786]	bZIP_1	134.7449096	133.977218	139.2106528	119.6308636	123.1469895	120.6246272
ENSG00000167996	14333.12408	15593.18009	15421.29137	12715.66513	13763.4801	13328.66633	0.18827358	4.97E-08	6.21E-07	FTH1	ferritin heavy chain 1 [Source:HGNC Symbol;Acc:HGNC:3976]	-	334.9004992	363.2789283	359.9128514	296.5152992	321.4010014	310.973223
ENSG00000123146	143.1660492	206.4738625	154.5887095	80.24689328	68.85895331	84.4751746	1.105384388	5.07E-08	6.33E-07	ADGRE5	adhesion G protein-coupled receptor E5 [Source:HGNC Symbol;Acc:HGNC:1711]	7tm_2	1.261732585	1.814357815	1.360838939	0.705811283	0.606501288	0.743391757
ENSG00000109851	33.03831904	29.35647335	39.28773832	1.981404772	3.561669999	3.249045177	3.55206394	5.19E-08	6.47E-07	DBX1	developing brain homeobox 1 [Source:HGNC Symbol;Acc:HGNC:33185]	Homeobox	1.135559327	1.006065708	1.348809423	0.067967012	0.12234595	0.111508764
ENSG00000137497	6918.774645	7283.341037	7316.914222	6307.802092	6355.206501	6409.283119	0.174238934	5.22E-08	6.50E-07	NUMA1	nuclear mitotic apparatus protein 1 [Source:HGNC Symbol;Acc:HGNC:8059]	-	21.5561592	22.62577278	22.77046176	19.61342079	19.78863763	19.93944278
ENSG00000152953	194.5589899	215.2808045	226.331536	118.8842863	109.2245466	118.0486414	0.876854665	5.34E-08	6.64E-07	STK32B	serine/threonine kinase 32B [Source:HGNC Symbol;Acc:HGNC:14217]	Pkinase	1.733341873	1.912356304	2.01409371	1.057037684	0.972517015	1.050159543
ENSG00000135824	1122.385116	980.5062098	1053.082203	790.5805041	810.8735364	805.7632039	0.391630296	5.38E-08	6.69E-07	RGS8	regulator of G protein signaling 8 [Source:HGNC Symbol;Acc:HGNC:16810]	RGS	7.963637075	6.936661271	7.463344886	5.598204398	5.749985106	5.708714922
ENSG00000136732	312.9462998	295.5218317	284.4090622	169.410108	201.8279666	164.618289	0.739544377	5.73E-08	7.10E-07	GYPC	glycophorin C (Gerbich blood group) [Source:HGNC Symbol;Acc:HGNC:4704]	-	3.89392786	3.666386362	3.5347865	2.103732372	2.509825093	2.0453024
ENSG00000022267	5926.707343	5967.192482	5730.031227	5244.778432	5204.787091	5134.574395	0.177094464	5.83E-08	7.21E-07	FHL1	four and a half LIM domains 1 [Source:HGNC Symbol;Acc:HGNC:3702]	LIM	46.87598496	47.05844248	45.26844632	41.39969671	41.14186022	40.55110925
ENSG00000173113	2202.554602	2324.05414	2179.615396	1711.933723	1917.365683	1863.868917	0.288769398	6.04E-08	7.46E-07	TRMT112	tRNA methyltransferase subunit 11-2 [Source:HGNC Symbol;Acc:HGNC:26940]	-	64.29012805	67.63857143	63.54759965	49.86980203	55.93280365	54.32432479
ENSG00000159167	649.7536077	680.0916325	676.4323642	493.3697883	499.8210231	462.4474302	0.463076635	6.06E-08	7.47E-07	STC1	stanniocalcin 1 [Source:HGNC Symbol;Acc:HGNC:11373]	-	7.428074267	7.752210334	7.724201469	5.629025024	5.710657169	5.278995263
ENSG00000124145	412.978988	393.3767428	420.2079838	246.6848941	269.4996966	288.0820057	0.610908323	6.20E-08	7.63E-07	SDC4	syndecan 4 [Source:HGNC Symbol;Acc:HGNC:10661]	-	7.496516797	7.119849624	7.618992379	4.468967628	4.88915578	5.221665638
ENSG00000185920	446.9350381	491.231654	479.1395913	326.9317874	290.8697166	334.6516532	0.571284606	6.26E-08	7.70E-07	PTCH1	patched 1 [Source:HGNC Symbol;Acc:HGNC:9585]	-	1.277740946	1.400281437	1.368239563	0.932800237	0.831076398	0.955328531
ENSG00000162733	1541.788222	1344.526479	1296.495365	1089.772625	940.2808796	1109.00742	0.412447499	6.68E-08	8.19E-07	DDR2	discoidin domain receptor tyrosine kinase 2 [Source:HGNC Symbol;Acc:HGNC:2731]	Pkinase_Tyr	6.815472568	5.926130195	5.724583516	4.807731823	4.154061169	4.895161976
ENSG00000175899	431.3336097	397.2909393	426.1865527	302.1642278	264.7508032	251.2594937	0.615287815	6.74E-08	8.26E-07	A2M	alpha-2-macroglobulin [Source:HGNC Symbol;Acc:HGNC:7]	A2M_comp	3.204729617	2.943183452	3.162856683	2.240547897	1.9658909	1.864068805
ENSG00000169860	211.9958805	195.7098223	170.8162536	97.08883384	102.1012066	103.9694457	0.932112235	6.92E-08	8.47E-07	P2RY1	purinergic receptor P2Y1 [Source:HGNC Symbol;Acc:HGNC:8539]	7tm_1	1.490347983	1.371840005	1.199474809	0.681181174	0.717356716	0.729839484
ENSG00000210196	1157.258897	1203.615407	1185.4648	909.4647905	981.8336963	878.3252128	0.357727614	6.96E-08	8.50E-07	MT-TP	mitochondrially encoded tRNA proline [Source:HGNC Symbol;Acc:HGNC:7494]	-	807.2212539	837.1058491	825.9474173	633.1127211	684.4536196	611.7567551
ENSG00000182087	7440.963632	8034.866755	8409.284164	6841.790679	6864.525311	6982.198085	0.207474899	6.97E-08	8.51E-07	TMEM259	transmembrane protein 259 [Source:HGNC Symbol;Acc:HGNC:17039]	-	87.55629105	94.26868127	98.83684629	80.34540555	80.72586678	82.03736529
ENSG00000115844	76.17168	80.24102715	70.88874524	26.74896443	15.43390333	28.15839153	1.680170939	7.24E-08	8.84E-07	DLX2	distal-less homeobox 2 [Source:HGNC Symbol;Acc:HGNC:2915]	Homeobox	1.216488639	1.277737323	1.130820021	0.426338533	0.246339656	0.449038657
ENSG00000139438	225.7618468	178.0959383	213.520317	98.07953623	123.4712266	103.9694457	0.928943715	7.39E-08	9.01E-07	FAM222A	family with sequence similarity 222 member A [Source:HGNC Symbol;Acc:HGNC:25915]	-	2.877035049	2.262972086	2.717912594	1.247401027	1.572549765	1.323005642
ENSG00000174721	1260.96251	1326.912595	1316.993315	1028.349077	1035.258746	1048.358577	0.327491286	7.51E-08	9.15E-07	FGFBP3	fibroblast growth factor binding protein 3 [Source:HGNC Symbol;Acc:HGNC:23428]	-	23.50094686	24.65789964	24.51706244	19.12743955	19.2830677	19.50987122
ENSG00000107816	2621.957708	2828.006932	2946.580374	2254.838631	2425.497269	2271.082579	0.273537872	7.57E-08	9.22E-07	LZTS2	leucine zipper tumor suppressor 2 [Source:HGNC Symbol;Acc:HGNC:29381]	Fez1	18.99565677	20.42865055	21.3230144	16.30336262	17.561979	16.42944609
ENSG00000125968	526.7776424	563.6442882	552.5905804	329.9038946	423.8387298	363.8930598	0.559563879	7.61E-08	9.26E-07	ID1	inhibitor of DNA binding 1, HLH protein [Source:HGNC Symbol;Acc:HGNC:5360]	HLH	20.26446909	21.6193974	21.23308265	12.66567758	16.29493255	13.97793552
ENSG00000165801	2394.360399	2559.884476	2486.230571	1995.274606	1968.416286	2185.524389	0.274620132	7.69E-08	9.35E-07	ARHGEF40	Rho guanine nucleotide exchange factor 40 [Source:HGNC Symbol;Acc:HGNC:25516]	RhoGEF	13.8685042	14.78396911	14.38411612	11.53389163	11.39465244	12.64029247
ENSG00000178573	889.2814208	915.9219684	987.3179457	666.7427059	739.6401364	698.544713	0.410004424	7.84E-08	9.52E-07	MAF	MAF bZIP transcription factor [Source:HGNC Symbol;Acc:HGNC:6776]	bZIP_Maf	6.046495298	6.209456008	6.705377121	4.524346556	5.026075434	4.742639071
ENSG00000092421	2202.554602	2014.832621	2121.53787	1793.171319	1727.409949	1705.748718	0.278321564	7.85E-08	9.52E-07	SEMA6A	semaphorin 6A [Source:HGNC Symbol;Acc:HGNC:10738]	Sema	9.53554747	8.69738111	9.174267818	7.747718316	7.474091278	7.373868129
ENSG00000114646	1325.203686	1360.183265	1333.220859	1047.172422	1127.862166	1013.702095	0.334700221	7.89E-08	9.57E-07	CSPG5	chondroitin sulfate proteoglycan 5 [Source:HGNC Symbol;Acc:HGNC:2467]	-	14.39692944	14.73381616	14.46741761	11.35372909	12.24580393	10.99661321
ENSG00000197756	18733.64463	19451.59924	18073.21371	15984.983	17377.38792	16496.48538	0.174375209	8.28E-08	1.00E-06	RPL37A	ribosomal protein L37a [Source:HGNC Symbol;Acc:HGNC:10348]	-	129.8893847	134.473675	125.1665964	110.6105752	120.4148115	114.2100108
ENSG00000135272	635.0699104	571.4726811	625.1874881	412.1321926	452.3320898	438.6210989	0.493545469	8.44E-08	1.02E-06	MDFIC	MyoD family inhibitor domain containing [Source:HGNC Symbol;Acc:HGNC:28870]	-	5.735453874	5.146029926	5.639728662	3.71463276	4.082702041	3.955461283
ENSG00000008394	156.0142843	137.9754247	113.5928086	53.49792885	74.79506997	43.32060236	1.253573818	8.69E-08	1.05E-06	MGST1	microsomal glutathione S-transferase 1 [Source:HGNC Symbol;Acc:HGNC:7061]	-	0.994631937	0.877062121	0.723353441	0.340383183	0.476557207	0.275774362
ENSG00000173267	241.3632752	257.3584163	241.7049988	121.8563935	161.4623733	139.7089426	0.812156219	9.03E-08	1.08E-06	SNCG	synuclein gamma [Source:HGNC Symbol;Acc:HGNC:11141]	-	9.180698167	9.760531621	9.18315317	4.625790175	6.137901046	5.306279095
ENSG00000122406	23036.88568	22792.36591	22715.1454	20691.81004	21502.98901	20479.81477	0.129356186	9.20E-08	1.10E-06	RPL5	ribosomal protein L5 [Source:HGNC Symbol;Acc:HGNC:10360]	-	293.9694356	290.0002672	289.5313593	263.5178169	274.2339859	260.9551065
ENSG00000130309	2456.766113	2737.001865	2737.330464	2226.108262	2171.431476	2188.773434	0.267785197	9.65E-08	1.15E-06	COLGALT1	collagen beta(1-O)galactosyltransferase 1 [Source:HGNC Symbol;Acc:HGNC:26182]	-	23.78147052	26.41682165	26.46694409	21.5057337	21.00704923	21.15617085
ENSG00000125691	14439.58088	14074.47187	13509.00341	11898.33566	12864.75204	12519.65408	0.172937766	9.68E-08	1.15E-06	RPL23	ribosomal protein L23 [Source:HGNC Symbol;Acc:HGNC:10316]	-	114.5505046	111.3281789	107.0452516	94.20234748	101.9971109	99.17360784
ENSG00000177363	168.8625195	163.4177016	152.880547	65.38635748	70.04617664	97.47135531	1.059233831	9.73E-08	1.16E-06	LRRN4CL	LRRN4 C-terminal like [Source:HGNC Symbol;Acc:HGNC:33724]	-	3.098444276	2.989785983	2.801975475	1.197376305	1.284514147	1.785865692
ENSG00000134574	1437.166878	1526.536614	1444.251424	1169.028816	1168.22776	1212.976866	0.311689622	9.81E-08	1.17E-06	DDB2	damage specific DNA binding protein 2 [Source:HGNC Symbol;Acc:HGNC:2718]	WD40	13.92028311	14.74275581	13.97286135	11.30053942	11.3086932	11.73153257
ENSG00000259417	58.7347894	47.94890647	64.91017636	12.87913102	18.99557333	10.83015059	2.019425877	9.96E-08	1.19E-06	CTXND1	cortexin domain containing 1 [Source:HGNC Symbol;Acc:HGNC:50507]	-	0.404340428	0.329125124	0.446340419	0.088485356	0.130691755	0.07444707
ENSG00000140044	535.9549533	602.7862527	562.8395556	393.3088473	401.2814865	406.1306471	0.50269264	1.01E-07	1.20E-06	JDP2	Jun dimerization protein 2 [Source:HGNC Symbol;Acc:HGNC:17546]	bZIP_1	4.077207399	4.572233824	4.276818331	2.986079186	3.050897873	3.085045986
ENSG00000177108	411.1435258	391.4196446	453.5171533	284.3315848	255.2530166	285.9159756	0.605057276	1.02E-07	1.21E-06	ZDHHC22	zinc finger DHHC-type containing 22 [Source:HGNC Symbol;Acc:HGNC:20106]	-	5.049543978	4.793270073	5.563576932	3.485113278	3.133095394	3.506376036
ENSG00000119950	2628.381826	2511.935569	2464.878539	2169.638226	2072.891939	2155.199967	0.248654428	1.04E-07	1.23E-06	MXI1	MAX interactor 1, dimerization protein [Source:HGNC Symbol;Acc:HGNC:7534]	HLH	27.0608364	25.78646644	25.3483655	22.2932391	21.3291454	22.1565275
ENSG00000091436	631.398986	616.4859403	567.1099619	448.7881809	428.5876232	412.6287375	0.491099259	1.04E-07	1.23E-06	MAP3K20	mitogen-activated protein kinase kinase kinase 20 [Source:HGNC Symbol;Acc:HGNC:17797]	Pkinase_Tyr	2.170337318	2.112891094	1.947118176	1.539564395	1.472336284	1.416263925
ENSG00000151952	67.91210024	72.41263425	69.1805827	27.73966681	16.62112666	18.411256	1.726052603	1.05E-07	1.24E-06	TMEM132D	transmembrane protein 132D [Source:HGNC Symbol;Acc:HGNC:29411]	-	0.455293751	0.48404914	0.463265993	0.185600379	0.111365076	0.123250676
ENSG00000133226	5042.014578	4753.791584	5002.353986	4363.053309	4099.482168	4374.297823	0.204794658	1.05E-07	1.25E-06	SRRM1	serine and arginine repetitive matrix 1 [Source:HGNC Symbol;Acc:HGNC:16638]	-	29.27920904	27.52491327	29.01558567	25.28592542	23.7918535	25.36442118
ENSG00000228474	1534.446373	1693.868512	1567.239127	1186.861459	1370.055726	1227.056062	0.343028752	1.06E-07	1.25E-06	OST4	oligosaccharyltransferase complex subunit 4, non-catalytic [Source:HGNC Symbol;Acc:HGNC:32483]	-	101.2264012	111.4172295	103.2711526	78.14032245	90.32840593	80.82912018
ENSG00000173757	1874.006874	1818.144249	1834.566564	1495.960603	1488.778059	1574.703896	0.277550604	1.08E-07	1.27E-06	STAT5B	signal transducer and activator of transcription 5B [Source:HGNC Symbol;Acc:HGNC:11367]	STAT_bind	13.78746687	13.33743197	13.48181778	10.98415236	10.94680278	11.56840723
ENSG00000168264	4203.208366	4095.228032	4200.371676	3562.565781	3756.374625	3560.953514	0.200963835	1.08E-07	1.28E-06	IRF2BP2	interferon regulatory factor 2 binding protein 2 [Source:HGNC Symbol;Acc:HGNC:21729]	-	42.20287168	40.99866837	42.12602504	35.69908341	37.69415513	35.70168814
ENSG00000174791	270.7306699	270.0795548	296.3662	173.3729176	174.5218299	158.1201986	0.727360128	1.08E-07	1.28E-06	RIN1	Ras and Rab interactor 1 [Source:HGNC Symbol;Acc:HGNC:18749]	VPS9	2.348013053	2.335529388	2.567399176	1.500643034	1.512714045	1.369341482
ENSG00000139926	589.1833562	578.3225249	655.0803325	427.9834308	435.7109632	435.3720537	0.48991673	1.10E-07	1.29E-06	FRMD6	FERM domain containing 6 [Source:HGNC Symbol;Acc:HGNC:19839]	Band_41	2.96793915	2.904726246	3.296102891	2.151615025	2.193547494	2.18991085
ENSG00000172216	896.6232694	932.5573033	941.1975573	693.4916703	725.3934564	708.2918486	0.381989883	1.13E-07	1.33E-06	CEBPB	CCAAT/enhancer binding protein beta [Source:HGNC Symbol;Acc:HGNC:1834]	bZIP_2	21.74263261	22.54801048	22.79736172	16.78326535	17.58003711	17.1504583
ENSG00000172830	429.4981475	499.0600469	461.2038847	314.0526564	301.5547266	322.7384876	0.565275314	1.15E-07	1.35E-06	SSH3	slingshot protein phosphatase 3 [Source:HGNC Symbol;Acc:HGNC:30581]	DSPc	5.595148126	6.482367894	6.00129433	4.083060872	3.926091938	4.198193165
ENSG00000130529	1462.863348	1517.729672	1680.831935	1118.502994	1281.013976	1241.135258	0.358724536	1.19E-07	1.40E-06	TRPM4	transient receptor potential cation channel subfamily M member 4 [Source:HGNC Symbol;Acc:HGNC:17993]	Ion_trans	10.50673229	10.86898304	12.05840526	8.017411021	9.195213296	8.901114448
ENSG00000148411	589.1833562	557.7729936	573.9426121	367.5505853	428.5876232	418.0438128	0.505868032	1.22E-07	1.42E-06	NACC2	NACC family member 2 [Source:HGNC Symbol;Acc:HGNC:23846]	BTB	3.874946622	3.657659852	3.770382414	2.412489673	2.817078256	2.745354418
ENSG00000078295	1143.492931	1126.310027	1172.653581	913.4276	904.6641797	904.3175743	0.338779827	1.25E-07	1.45E-06	ADCY2	adenylate cyclase 2 [Source:HGNC Symbol;Acc:HGNC:233]	Guanylate_cyc	3.092604553	3.037242272	3.167833284	2.465460941	2.445244739	2.442155097
ENSG00000069399	249.6228549	253.4442199	248.537649	134.7355245	124.65845	170.0333643	0.806086534	1.26E-07	1.46E-06	BCL3	B cell CLL/lymphoma 3 [Source:HGNC Symbol;Acc:HGNC:998]	-	3.652097033	3.697182863	3.632050051	1.967311675	1.822735769	2.484010767
ENSG00000197958	11561.5762	10657.37837	10407.83433	9127.341083	9692.49129	9657.245281	0.196475178	1.26E-07	1.47E-06	RPL12	ribosomal protein L12 [Source:HGNC Symbol;Acc:HGNC:10302]	-	223.6493048	205.556621	201.1002239	176.2089149	187.3829008	186.5370623
ENSG00000161714	954.4403277	990.2917009	1094.932185	796.5247184	781.192953	725.6200895	0.400731306	1.28E-07	1.49E-06	PLCD3	phospholipase C delta 3 [Source:HGNC Symbol;Acc:HGNC:9061]	PI-PLC-X	6.716760411	6.948719707	7.696618756	5.594270005	5.494313355	5.098961564
ENSG00000140945	575.4173899	578.3225249	491.0967291	379.4390139	373.9753499	384.4703459	0.530035537	1.29E-07	1.50E-06	CDH13	cadherin 13 [Source:HGNC Symbol;Acc:HGNC:1753]	Cadherin	2.439721858	2.444882661	2.079821449	1.605581692	1.584690095	1.627726924
ENSG00000149243	308.3576443	346.4063855	372.3794328	199.1311796	214.8874233	229.5991925	0.676222342	1.37E-07	1.59E-06	KLHL35	kelch like family member 35 [Source:HGNC Symbol;Acc:HGNC:26597]	BACK	2.90140927	3.249905571	3.499787196	1.86993552	2.020734727	2.157178065
ENSG00000162975	310.1931065	319.0070104	335.6539383	197.1497748	219.6363166	191.6936654	0.667610351	1.44E-07	1.67E-06	KCNF1	potassium voltage-gated channel modifier subfamily F member 1 [Source:HGNC Symbol;Acc:HGNC:6246]	Ion_trans	6.427725504	6.591070927	6.947340803	4.077129961	4.548554088	3.966379874
ENSG00000157005	89.93764627	85.1337727	101.6356709	32.69317874	34.42947665	38.98854212	1.385303987	1.45E-07	1.68E-06	SST	somatostatin [Source:HGNC Symbol;Acc:HGNC:11329]	-	6.902779727	6.51500803	7.791666085	2.504221479	2.640930368	2.988001821
ENSG00000246763	164.2738641	146.7823667	132.3825965	65.38635748	66.48450664	80.14311437	1.064000555	1.47E-07	1.70E-06	RGMB-AS1	RGMB antisense RNA 1 [Source:HGNC Symbol;Acc:HGNC:48666]	-	3.324159378	2.961541546	2.675752482	1.320485387	1.344552756	1.619350816
ENSG00000259275	26.61420145	39.14196446	38.43365706	6.934916703	2.374446666	0	3.438388176	1.48E-07	1.71E-06	AC087477.2	-	-	0.23804704	0.349078051	0.343370304	0.061904709	0.021225396	0
ENSG00000188487	34.87378121	49.90600469	35.01733199	1.981404772	8.31056333	7.581105413	2.773069019	1.56E-07	1.80E-06	INSC	INSC, spindle orientation adaptor protein [Source:HGNC Symbol;Acc:HGNC:33116]	-	0.481552087	0.687112125	0.482979793	0.027305525	0.114688197	0.104529321
ENSG00000130876	55.98159615	45.01325913	66.6183389	15.85123818	11.87223333	14.07919577	1.999161266	1.56E-07	1.80E-06	SLC7A10	solute carrier family 7 member 10 [Source:HGNC Symbol;Acc:HGNC:11058]	-	0.853524984	0.684292844	1.014533607	0.241194413	0.180903686	0.214343429
ENSG00000115594	145.0015113	136.9968756	141.7774905	65.38635748	62.92283664	75.81105413	1.053383501	1.59E-07	1.83E-06	IL1R1	interleukin 1 receptor type 1 [Source:HGNC Symbol;Acc:HGNC:5993]	TIR	0.971015717	0.914734316	0.948336994	0.436992482	0.421120182	0.506929576
ENSG00000233508	56.89932723	48.92745558	42.7040634	11.88842863	11.87223333	9.747135531	2.14720163	1.60E-07	1.84E-06	AL021395.1	-	-	1.209160394	1.036716455	0.906457946	0.252135691	0.25214667	0.206830771
ENSG00000102287	216.5845359	222.1306483	209.2499106	117.8935839	104.4756533	137.5429125	0.84563508	1.63E-07	1.87E-06	GABRE	gamma-aminobutyric acid type A receptor epsilon subunit [Source:HGNC Symbol;Acc:HGNC:4085]	Neur_chan_LBD	1.068770985	1.092939879	1.031392973	0.580604598	0.515248027	0.677730126
ENSG00000105323	9718.772183	9668.065222	10201.14666	8840.037391	8823.44381	8944.621372	0.153400795	1.66E-07	1.90E-06	HNRNPUL1	heterogeneous nuclear ribonucleoprotein U like 1 [Source:HGNC Symbol;Acc:HGNC:17011]	SPRY	70.45396741	69.88181917	73.86602361	63.95599267	63.92580539	64.74666118
ENSG00000136826	257.8824347	212.3451572	258.7866242	151.5774651	123.4712266	138.6259276	0.815394117	1.66E-07	1.90E-06	KLF4	Kruppel like factor 4 [Source:HGNC Symbol;Acc:HGNC:6348]	zf-C2H2	3.342953416	2.74461544	3.350827455	1.960994126	1.599625643	1.794379885
ENSG00000174444	35265.65238	35382.37877	34648.36888	32449.46596	32862.34185	32491.53478	0.106501114	1.66E-07	1.90E-06	RPL4	ribosomal protein L4 [Source:HGNC Symbol;Acc:HGNC:10353]	-	296.7391579	296.8523856	291.210754	272.4981645	276.3538241	272.9948965
ENSG00000103196	89.93764627	90.02651826	113.5928086	32.69317874	33.24225332	46.56964754	1.385696442	1.66E-07	1.91E-06	CRISPLD2	cysteine rich secretory protein LCCL domain containing 2 [Source:HGNC Symbol;Acc:HGNC:25248]	LCCL	0.535582909	0.534547404	0.675674777	0.194301177	0.19784254	0.27691693
ENSG00000138722	97.27949494	91.00506737	83.69996426	27.73966681	42.74003998	31.40743671	1.425525338	1.68E-07	1.92E-06	MMRN1	multimerin 1 [Source:HGNC Symbol;Acc:HGNC:7178]	EGF	0.837414894	0.781115989	0.719691416	0.238316276	0.367703979	0.269968586
ENSG00000178209	5848.700201	6242.164782	6365.46769	5353.755695	5359.126125	5473.558108	0.189448599	1.69E-07	1.93E-06	PLEC	plectin [Source:HGNC Symbol;Acc:HGNC:9069]	CH	16.32718798	17.37472102	17.74941433	14.9157011	14.95168169	15.25749126
ENSG00000124155	1479.382508	1519.68677	1562.96872	1254.229221	1235.89949	1224.890032	0.296351164	1.69E-07	1.93E-06	PIGT	phosphatidylinositol glycan anchor biosynthesis class T [Source:HGNC Symbol;Acc:HGNC:14938]	-	3.567361261	3.653854704	3.764597729	3.018398783	2.97847389	2.949341604
ENSG00000196576	9113.987399	9397.007118	9801.436631	8510.133497	8435.22178	8352.212135	0.162574723	1.79E-07	2.04E-06	PLXNB2	plexin B2 [Source:HGNC Symbol;Acc:HGNC:9104]	Sema	59.56926934	61.239831	63.98899107	55.51154466	55.10035372	54.51006876
ENSG00000228253	576.335121	523.5237747	574.7966933	327.9224898	441.6470798	363.8930598	0.567877313	1.83E-07	2.08E-06	MT-ATP8	mitochondrially encoded ATP synthase membrane subunit 8 [Source:HGNC Symbol;Acc:HGNC:7415]	-	132.0613439	119.6100341	131.5577887	74.99027042	101.1393183	83.25987682
ENSG00000105722	1583.086121	1768.238245	1773.072712	1366.17859	1429.416893	1331.025507	0.313053522	1.87E-07	2.13E-06	ERF	ETS2 repressor factor [Source:HGNC Symbol;Acc:HGNC:3444]	Ets	22.78872853	25.37972496	25.49434017	19.62709925	20.56451615	19.1321288
ENSG00000101670	1169.189401	1112.61034	1182.902556	885.6879332	864.2985863	962.8003874	0.353079394	1.88E-07	2.14E-06	LIPG	lipase G, endothelial type [Source:HGNC Symbol;Acc:HGNC:6623]	Lipase	4.229479281	4.013060452	4.274178732	3.197538995	3.124711073	3.477760356
ENSG00000204381	179.8752925	171.2460945	181.0652288	97.08883384	102.1012066	82.30914448	0.920369683	1.97E-07	2.23E-06	LAYN	layilin [Source:HGNC Symbol;Acc:HGNC:29471]	-	2.713688213	2.575963406	2.728507612	1.4618096	1.539442037	1.239932053
ENSG00000131094	286.3320983	330.7495997	334.799857	204.0846915	206.5768599	181.9465299	0.684096985	1.99E-07	2.25E-06	C1QL1	complement C1q like 1 [Source:HGNC Symbol;Acc:HGNC:24182]	Collagen	10.48748228	12.07900357	12.24864773	7.460101275	7.561829964	6.654360811
ENSG00000109113	682.7919268	669.3275923	702.0548022	532.9978837	496.2593531	481.9417013	0.442105279	2.00E-07	2.26E-06	RAB34	RAB34, member RAS oncogene family [Source:HGNC Symbol;Acc:HGNC:16519]	Ras	9.740196092	9.520256068	10.00350086	7.588184772	7.075091483	6.864915461
ENSG00000139631	1242.607888	1134.13842	1244.396407	919.3718143	917.7236363	999.6228994	0.352887129	2.00E-07	2.26E-06	CSAD	cysteine sulfinic acid decarboxylase [Source:HGNC Symbol;Acc:HGNC:18966]	-	13.42581191	12.21808363	13.42971751	9.913584834	9.909743222	10.78459928
ENSG00000197702	696.557893	651.7137083	730.2394841	509.2210265	510.5060331	511.1831078	0.442214717	2.04E-07	2.30E-06	PARVA	parvin alpha [Source:HGNC Symbol;Acc:HGNC:14652]	CH	3.983493925	3.716159757	4.171324054	2.9063396	2.917775359	2.91907195
ENSG00000096384	39582.6594	37722.0897	38296.14997	35672.22082	35341.26417	35551.05233	0.117421843	2.06E-07	2.32E-06	HSP90AB1	heat shock protein 90 alpha family class B member 1 [Source:HGNC Symbol;Acc:HGNC:5258]	HATPase_c	630.0277487	598.6610874	608.8516684	566.6539833	562.1870283	565.0261308
ENSG00000167601	817.6983962	866.0159637	822.480261	656.835682	633.9772598	609.7374782	0.398038741	2.08E-07	2.34E-06	AXL	AXL receptor tyrosine kinase [Source:HGNC Symbol;Acc:HGNC:905]	Pkinase_Tyr	7.525228718	7.946630765	7.56055573	6.032764686	5.831016502	5.60313147
ENSG00000151414	702.0642795	665.4133958	616.6466754	480.4906573	489.1360131	474.3605958	0.458075001	2.10E-07	2.36E-06	NEK7	NIMA related kinase 7 [Source:HGNC Symbol;Acc:HGNC:13386]	Pkinase	6.071153557	5.737417564	5.326383246	4.146793203	4.227348106	4.096041147
ENSG00000069431	52.31067181	49.90600469	46.12038847	12.87913102	8.31056333	12.99618071	2.10632818	2.11E-07	2.37E-06	ABCC9	ATP binding cassette subfamily C member 9 [Source:HGNC Symbol;Acc:HGNC:60]	ABC_membrane	0.213601681	0.203187857	0.188108752	0.052484857	0.033914769	0.052989702
ENSG00000092445	1398.622173	1398.34668	1460.478968	1136.335637	1182.47444	1130.667722	0.304642682	2.17E-07	2.44E-06	TYRO3	TYRO3 protein tyrosine kinase [Source:HGNC Symbol;Acc:HGNC:12446]	Pkinase_Tyr	6.061158143	6.042277134	6.321966506	4.914676352	5.121427159	4.892733543
ENSG00000128791	1096.688646	1167.40909	1076.996479	903.5205761	873.796373	837.1706406	0.352598383	2.25E-07	2.52E-06	TWSG1	twisted gastrulation BMP signaling modulator 1 [Source:HGNC Symbol;Acc:HGNC:12429]	-	11.72899215	12.44890054	11.50517711	9.643806449	9.339671857	8.94031255
ENSG00000235750	42.21562988	41.09906268	42.7040634	7.925619089	10.68501	5.415075295	2.400919017	2.31E-07	2.58E-06	KIAA0040	KIAA0040 [Source:HGNC Symbol;Acc:HGNC:28950]	-	0.41864303	0.406380712	0.423001074	0.078439872	0.105898438	0.053621191
ENSG00000135535	2700.882581	2793.757713	2572.492779	2185.489464	2383.944452	2182.275344	0.257278046	2.33E-07	2.60E-06	CD164	CD164 molecule [Source:HGNC Symbol;Acc:HGNC:1632]	-	17.77798022	18.33563827	16.91346371	14.3568288	15.68255713	14.34325187
ENSG00000247809	83.51352868	83.17667448	94.80302074	38.63739306	22.55724332	33.57346683	1.454386969	2.34E-07	2.61E-06	NR2F2-AS1	NR2F2 antisense RNA 1 [Source:HGNC Symbol;Acc:HGNC:44222]	-	0.65334149	0.648807013	0.740810717	0.301664573	0.17636543	0.262265375
ENSG00000111087	99.11495711	95.89781293	97.36526454	38.63739306	46.30170998	33.57346683	1.307175133	2.40E-07	2.68E-06	GLI1	GLI family zinc finger 1 [Source:HGNC Symbol;Acc:HGNC:4317]	-	1.11827203	1.078816415	1.097271224	0.435060016	0.522094751	0.378238575
ENSG00000188483	627.7280617	768.1610526	729.3854028	482.472062	547.3099565	486.2737615	0.488727603	2.55E-07	2.83E-06	IER5L	immediate early response 5 like [Source:HGNC Symbol;Acc:HGNC:23679]	-	10.98279806	13.40060225	12.74677146	8.424550055	9.570151997	8.495396545
ENSG00000118298	501.9989032	497.1029487	490.2426478	330.894597	350.2308832	364.9760749	0.510475377	2.56E-07	2.84E-06	CA14	carbonic anhydrase 14 [Source:HGNC Symbol;Acc:HGNC:1372]	-	6.212049697	6.133509903	6.059613427	4.08653214	4.33142326	4.509806557
ENSG00000187773	241.3632752	212.3451572	261.348868	140.6797388	146.0284699	126.7127619	0.79287999	2.65E-07	2.95E-06	FAM69C	family with sequence similarity 69 member C [Source:HGNC Symbol;Acc:HGNC:31729]	-	2.979008747	2.613205281	3.221980355	1.732867	1.801283848	1.56164498
ENSG00000174059	110.1277301	110.5760496	128.9662715	53.49792885	53.42504998	49.81869271	1.158948161	2.83E-07	3.14E-06	CD34	CD34 molecule [Source:HGNC Symbol;Acc:HGNC:1662]	-	0.566609492	0.567255619	0.66277326	0.274699087	0.274711048	0.255941581
ENSG00000181163	11788.25578	10985.19233	10747.75868	9533.529062	10314.59632	9466.634631	0.193764403	2.93E-07	3.24E-06	NPM1	nucleophosmin 1 [Source:HGNC Symbol;Acc:HGNC:7910]	-	146.0658176	135.7179486	133.0205155	117.8924052	127.7307055	117.1267312
ENSG00000185338	124.8114275	157.546407	127.2581089	66.37705987	58.17394331	68.22994872	1.083005916	2.95E-07	3.26E-06	SOCS1	suppressor of cytokine signaling 1 [Source:HGNC Symbol;Acc:HGNC:19383]	SH2	3.296241253	4.148620619	3.357003408	1.749507231	1.535455291	1.799289515
ENSG00000163909	223.0086535	232.8946885	255.3702991	141.6704412	137.7179066	139.7089426	0.763460769	2.99E-07	3.30E-06	HEYL	hes related family bHLH transcription factor with YRPW motif-like [Source:HGNC Symbol;Acc:HGNC:4882]	HLH	2.889302139	3.008578904	3.304785721	1.831823305	1.783223127	1.807410552
ENSG00000106018	102.7858814	127.2113845	143.485653	48.54441692	56.98671998	60.6488433	1.172268691	3.01E-07	3.32E-06	VIPR2	vasoactive intestinal peptide receptor 2 [Source:HGNC Symbol;Acc:HGNC:12695]	7tm_2	0.93361446	1.152101289	1.301799979	0.440054518	0.5173111	0.55007004
ENSG00000100842	2183.28225	2305.461707	2399.114282	1921.962629	1844.945059	1974.336453	0.262483904	3.05E-07	3.36E-06	EFS	embryonal Fyn-associated substrate [Source:HGNC Symbol;Acc:HGNC:16898]	-	31.99176176	33.68346529	35.11404698	28.10646984	27.01815835	28.88755606
ENSG00000124440	2581.57754	2495.300234	2576.763185	2210.257023	2128.691436	2188.773434	0.229296192	3.09E-07	3.40E-06	HIF3A	hypoxia inducible factor 3 alpha subunit [Source:HGNC Symbol;Acc:HGNC:15825]	PAS	14.62779295	14.09765948	14.58377026	12.49883399	12.05453259	12.38385344
ENSG00000165804	2549.456952	2686.117311	2628.008061	2214.219833	2218.920409	2276.497654	0.22879798	3.10E-07	3.41E-06	ZNF219	zinc finger protein 219 [Source:HGNC Symbol;Acc:HGNC:13011]	-	18.10536199	19.02020017	18.64180234	15.6932667	15.74872087	16.14314324
ENSG00000172638	1839.133093	2000.154384	1915.704284	1574.226092	1612.249286	1589.866107	0.268896658	3.18E-07	3.49E-06	EFEMP2	EGF containing fibulin extracellular matrix protein 2 [Source:HGNC Symbol;Acc:HGNC:3219]	EGF_CA	16.16336252	17.52720439	16.81700687	13.80761759	14.16102794	13.95212857
ENSG00000044090	4130.707611	4233.203456	4353.252223	3745.845722	3664.958429	3739.650999	0.189620209	3.25E-07	3.56E-06	CUL7	cullin 7 [Source:HGNC Symbol;Acc:HGNC:21024]	Cullin	34.81299106	35.57268152	36.64649056	31.50647817	30.86952653	31.4709115
ENSG00000167004	5043.85004	4828.161316	4588.978653	4104.479986	4344.050175	4014.736824	0.214740509	3.27E-07	3.58E-06	PDIA3	protein disulfide isomerase family A member 3 [Source:HGNC Symbol;Acc:HGNC:4606]	-	56.42444316	53.85393804	51.27702616	45.82435366	48.56730225	44.8459844
ENSG00000170624	345.0668877	351.299131	298.9284438	191.2055605	207.7640833	228.5161774	0.665523	3.29E-07	3.60E-06	SGCD	sarcoglycan delta [Source:HGNC Symbol;Acc:HGNC:10807]	-	1.546409212	1.569743868	1.338104586	0.855174513	0.930541283	1.02258509
ENSG00000092096	11377.11225	11827.72311	12097.20708	10216.12301	10637.52106	10808.49029	0.157332541	3.33E-07	3.63E-06	SLC22A17	solute carrier family 22 member 17 [Source:HGNC Symbol;Acc:HGNC:23095]	Sugar_tr	126.1427328	130.7560883	133.9729079	113.0444891	117.8730869	119.6620925
ENSG00000160741	1348.146963	1265.264001	1346.88616	1108.59597	1026.948183	1034.279381	0.320588528	3.51E-07	3.82E-06	CRTC2	CREB regulated transcription coactivator 2 [Source:HGNC Symbol;Acc:HGNC:27301]	-	17.70355435	16.56666007	17.66671479	14.52879568	13.47770026	13.56196009
ENSG00000135924	7307.892625	7810.779008	8018.114943	6705.073749	6925.073701	6791.587435	0.180451303	3.55E-07	3.87E-06	DNAJB2	DnaJ heat shock protein family (Hsp40) member B2 [Source:HGNC Symbol;Acc:HGNC:5228]	DnaJ	58.89017872	62.75894632	64.5393622	53.92465356	55.77237597	54.64914543
ENSG00000119681	325.794535	314.1142648	326.2590444	224.8894417	197.0790733	196.0257257	0.642607418	3.56E-07	3.87E-06	LTBP2	latent transforming growth factor beta binding protein 2 [Source:HGNC Symbol;Acc:HGNC:6715]	EGF_CA	1.699820684	1.634095945	1.700292156	1.171012338	1.027646761	1.02125395
ENSG00000158604	2867.909639	3056.008875	2946.580374	2486.662989	2588.146866	2534.255238	0.221541468	3.58E-07	3.89E-06	TMED4	transmembrane p24 trafficking protein 4 [Source:HGNC Symbol;Acc:HGNC:22301]	-	36.09194597	38.34687913	37.03947341	31.2316447	32.55200802	31.84612182
ENSG00000105137	454.2768868	449.1540422	476.5773475	309.0991445	305.1163966	341.1497436	0.530853526	3.63E-07	3.93E-06	SYDE1	synapse defective Rho GTPase homolog 1 [Source:HGNC Symbol;Acc:HGNC:25824]	RhoGAP	5.434360209	5.357395045	5.694595143	3.690274513	3.647853255	4.075061752
ENSG00000104518	31.20285687	68.49843781	12.81121902	1.981404772	2.374446666	4.332060236	3.693121741	3.63E-07	3.94E-06	GSDMD	gasdermin D [Source:HGNC Symbol;Acc:HGNC:25697]	-	0.289290915	0.633215711	0.118640391	0.018333557	0.022001226	0.040104794
ENSG00000168615	1497.73713	1543.171949	1428.02388	1250.266411	1113.615486	1221.640987	0.315608545	3.83E-07	4.14E-06	ADAM9	ADAM metallopeptidase domain 9 [Source:HGNC Symbol;Acc:HGNC:216]	-	10.27637661	10.55721374	9.786819133	8.561306974	7.63631279	8.369690041
ENSG00000000971	211.0781494	211.3666081	167.3999285	99.07023861	94.97786663	121.2976866	0.900922198	4.02E-07	4.34E-06	CFH	complement factor H [Source:HGNC Symbol;Acc:HGNC:4883]	Sushi	1.229201727	1.227288996	0.97372614	0.575779479	0.552772369	0.70533229
ENSG00000129474	599.2783981	581.2581723	678.1405267	426.002026	442.8343032	466.7794904	0.47860718	4.08E-07	4.40E-06	AJUBA	ajuba LIM protein [Source:HGNC Symbol;Acc:HGNC:20250]	LIM	4.75412988	4.597715236	5.373580943	3.372773473	3.510974749	3.697562715
ENSG00000131171	1698.720237	1573.506971	1553.573826	1284.940995	1385.489629	1172.905309	0.329260275	4.18E-07	4.51E-06	SH3BGRL	SH3 domain binding glutamate rich protein like [Source:HGNC Symbol;Acc:HGNC:10823]	-	34.97118578	32.29890116	31.94641069	26.40005142	28.50596903	24.11086625
ENSG00000169696	1464.698811	1497.180141	1556.990151	1201.721994	1291.698986	1176.154354	0.30174947	4.26E-07	4.59E-06	ASPSCR1	ASPSCR1, UBX domain containing tether for SLC2A4 [Source:HGNC Symbol;Acc:HGNC:13825]	UBX	5.743037085	5.853261512	6.097907527	4.702517188	5.061726117	4.604886992
ENSG00000145425	19280.61235	18706.92337	17575.28433	16265.35178	16884.69024	16645.94146	0.158094492	4.30E-07	4.64E-06	RPS3A	ribosomal protein S3A [Source:HGNC Symbol;Acc:HGNC:10421]	-	390.6522965	377.9222871	355.6915888	328.901693	341.9059733	336.7745666
ENSG00000169302	173.4511749	202.5596661	210.1039919	107.9865601	115.1606633	100.7204005	0.85741232	4.35E-07	4.68E-06	STK32A	serine/threonine kinase 32A [Source:HGNC Symbol;Acc:HGNC:28317]	Pkinase	1.058015345	1.231964721	1.280120054	0.65738156	0.702041701	0.613470281
ENSG00000179833	1194.885872	1145.88101	1123.970949	928.2881358	902.289733	930.3099357	0.326971067	4.36E-07	4.69E-06	SERTAD2	SERTA domain containing 2 [Source:HGNC Symbol;Acc:HGNC:30784]	-	9.033434174	8.637669017	8.487567106	7.003938886	6.817364356	7.022883782
ENSG00000067048	4180.265089	4223.417965	4174.749238	3790.427329	3508.244949	3686.583261	0.194404275	4.40E-07	4.73E-06	DDX3Y	DEAD-box helicase 3, Y-linked [Source:HGNC Symbol;Acc:HGNC:2699]	DEAD	34.5552669	34.81008389	34.47009652	31.27027447	28.98306888	30.4295717
ENSG00000253846	1227.924191	1177.194581	1320.40964	931.260243	983.0209196	1026.698276	0.342741349	4.46E-07	4.78E-06	PCDHGA10	protocadherin gamma subfamily A, 10 [Source:HGNC Symbol;Acc:HGNC:8697]	Cadherin	8.767550486	8.380801465	9.417097854	6.636068686	7.014771228	7.319997234
ENSG00000129187	1486.724357	1515.772574	1457.916724	1236.396578	1216.903916	1204.312746	0.285667127	4.53E-07	4.85E-06	DCTD	dCMP deaminase [Source:HGNC Symbol;Acc:HGNC:2710]	-	20.34571096	20.68269069	19.92860085	16.88625325	16.6434262	16.4567117
ENSG00000182916	518.5180627	465.7893771	448.3926657	315.0433588	345.4819899	331.4026081	0.531601021	4.54E-07	4.85E-06	TCEAL7	transcription elongation factor A like 7 [Source:HGNC Symbol;Acc:HGNC:28336]	-	20.89577096	18.71607029	18.04906407	12.67062181	13.91438301	13.33557652
ENSG00000167074	925.9906641	1003.991388	974.5067267	785.6269922	714.7084464	748.3634058	0.367488186	4.59E-07	4.90E-06	TEF	TEF, PAR bZIP transcription factor [Source:HGNC Symbol;Acc:HGNC:11722]	bZIP_2	9.315279357	10.07047235	9.792098951	7.88748891	7.185586501	7.517322502
ENSG00000137693	1952.931748	1844.565075	1910.579796	1558.374853	1537.454216	1649.431935	0.266588642	4.66E-07	4.97E-06	YAP1	Yes associated protein 1 [Source:HGNC Symbol;Acc:HGNC:16262]	WW	14.71273181	13.8557747	14.37716016	11.71686091	11.57583897	12.40800661
ENSG00000163902	4007.731645	4193.082943	4056.886023	3401.081292	3616.282272	3649.760749	0.200966336	4.80E-07	5.11E-06	RPN1	ribophorin I [Source:HGNC Symbol;Acc:HGNC:10381]	-	47.61886872	49.67575442	48.14763096	40.33021546	42.94244757	43.30182498
ENSG00000182307	2357.651156	2454.201172	2273.564335	2042.82832	2012.343549	1886.612233	0.253229242	4.85E-07	5.16E-06	C8orf33	chromosome 8 open reading frame 33 [Source:HGNC Symbol;Acc:HGNC:26104]	-	33.10479275	34.35991373	31.88748388	28.6270296	28.23953134	26.45180653
ENSG00000112238	32.12058795	17.61388401	37.57957579	1.981404772	1.187223333	2.166030118	4.021242823	4.93E-07	5.24E-06	PRDM13	PR/SET domain 13 [Source:HGNC Symbol;Acc:HGNC:13998]	-	0.46506169	0.254280344	0.543476324	0.028630793	0.017179224	0.031315037
ENSG00000127083	37.62697446	44.03471002	37.57957579	6.934916703	9.497786663	6.498090354	2.386745746	4.94E-07	5.25E-06	OMD	osteomodulin [Source:HGNC Symbol;Acc:HGNC:8134]	-	0.728754897	0.850369953	0.727002221	0.134046823	0.183843648	0.125669329
ENSG00000058262	6927.034225	6984.883558	7029.942916	6255.294866	6351.644831	6300.981613	0.147625352	5.01E-07	5.31E-06	SEC61A1	Sec61 translocon alpha 1 subunit [Source:HGNC Symbol;Acc:HGNC:18276]	-	69.951615	70.32992612	70.90941257	63.04218959	64.1033387	63.53601742
ENSG00000244716	2081.414099	2350.474966	2258.190872	1861.529784	1911.429566	1731.741079	0.281438978	5.04E-07	5.34E-06	BX679664.3	-	-	177.883834	200.2922742	192.7703846	158.774615	163.2601986	147.782263
ENSG00000101180	153.2610911	185.9243312	185.3356351	80.24689328	97.3523133	99.63738543	0.923296129	5.09E-07	5.39E-06	HRH3	histamine receptor H3 [Source:HGNC Symbol;Acc:HGNC:5184]	7tm_1	2.721629461	3.292030807	3.287438916	1.42219256	1.727775821	1.766773072
ENSG00000100439	1053.555285	1044.111902	968.5281578	750.9524087	817.9968764	818.7593846	0.361440885	5.10E-07	5.39E-06	ABHD4	abhydrolase domain containing 4 [Source:HGNC Symbol;Acc:HGNC:20154]	Abhydrolase_1	12.2781771	12.13260862	11.27432348	8.734178589	9.527352642	9.527834798
ENSG00000171956	29.3673947	35.22776802	33.30916945	4.953511931	2.374446666	5.415075295	2.922769721	5.13E-07	5.43E-06	FOXB1	forkhead box B1 [Source:HGNC Symbol;Acc:HGNC:3799]	-	0.385325802	0.460869934	0.436544129	0.064864784	0.031136452	0.070946101
ENSG00000272668	74.33621783	79.26247803	87.9703706	31.70247636	27.30613666	31.40743671	1.415422836	5.30E-07	5.60E-06	AL590560.2	-	-	0.494240498	0.525455681	0.584219388	0.210360476	0.181443811	0.208512322
ENSG00000125991	4429.887944	4646.151182	4454.887894	3851.850877	4056.742128	3976.831297	0.187371633	5.42E-07	5.72E-06	ERGIC3	ERGIC and golgi 3 [Source:HGNC Symbol;Acc:HGNC:15927]	-	34.94980374	36.54903511	35.10673628	30.32875311	31.98699442	31.32928855
ENSG00000154277	12909.72316	12313.08347	13018.76077	11549.60842	11638.35033	11562.26877	0.138414783	5.44E-07	5.74E-06	UCHL1	ubiquitin C-terminal hydrolase L1 [Source:HGNC Symbol;Acc:HGNC:12513]	-	268.3318728	255.1835849	270.2879321	239.5828254	241.7635311	239.9715502
ENSG00000184588	796.5905812	789.689133	792.5874166	644.9472534	592.4244431	562.0848156	0.401387023	5.70E-07	6.00E-06	PDE4B	phosphodiesterase 4B [Source:HGNC Symbol;Acc:HGNC:8781]	-	4.371106433	4.320588987	4.344152515	3.5319415	3.248876592	3.079778137
ENSG00000182240	390.9534419	474.5963191	400.5641147	272.4431562	296.8058332	278.3348702	0.578971072	5.76E-07	6.06E-06	BACE2	beta-site APP-cleaving enzyme 2 [Source:HGNC Symbol;Acc:HGNC:934]	Asp	1.927818256	2.333436526	1.972944026	1.340756899	1.462707579	1.37047157
ENSG00000134853	854.4076395	845.4664324	801.1282293	654.8542772	607.8583464	650.8920505	0.384522666	5.84E-07	6.14E-06	PDGFRA	platelet derived growth factor receptor alpha [Source:HGNC Symbol;Acc:HGNC:8803]	Pkinase_Tyr	4.164223159	4.108618525	3.900071637	3.185272782	2.96084238	3.167664692
ENSG00000103966	167.0270574	196.6883714	200.709098	106.9958577	108.0373233	95.30532519	0.863378537	5.85E-07	6.15E-06	EHD4	EH domain containing 4 [Source:HGNC Symbol;Acc:HGNC:3245]	-	1.005510713	1.180617278	1.206892554	0.64283561	0.65000653	0.572899448
ENSG00000266709	71.58302458	67.5198887	42.7040634	21.79545249	15.43390333	11.91316565	1.876028452	5.89E-07	6.19E-06	AC005224.4	-	-	2.055279896	1.932961596	1.224705893	0.624539497	0.442874563	0.341546213
ENSG00000150893	186.2994101	171.2460945	205.8335856	100.060941	115.1606633	94.22231013	0.868732961	5.94E-07	6.24E-06	FREM2	FRAS1 related extracellular matrix protein 2 [Source:HGNC Symbol;Acc:HGNC:25396]	-	0.54469236	0.499218945	0.601115215	0.291969494	0.336502267	0.275077404
ENSG00000172986	224.8441157	212.3451572	214.3743983	142.6611436	86.6673033	124.5467318	0.873020147	6.05E-07	6.35E-06	GXYLT2	glucoside xylosyltransferase 2 [Source:HGNC Symbol;Acc:HGNC:33383]	Glyco_transf_8	2.908315975	2.738627732	2.769712287	1.841615042	1.120364599	1.608621106
ENSG00000005243	176.2043682	178.0959383	182.7733913	104.0237505	94.97786663	97.47135531	0.855662413	6.07E-07	6.36E-06	COPZ2	coatomer protein complex subunit zeta 2 [Source:HGNC Symbol;Acc:HGNC:19356]	-	4.515244001	4.550395519	4.678204482	2.660297165	2.432377603	2.494037176
ENSG00000082641	7514.382119	7464.372623	7870.358884	6947.795834	6817.036377	6719.025426	0.157778385	6.52E-07	6.82E-06	NFE2L1	nuclear factor, erythroid 2 like 1 [Source:HGNC Symbol;Acc:HGNC:7781]	bZIP_Maf	61.18829033	60.60367108	64.01345322	56.46185997	55.47721948	54.63144548
ENSG00000099866	101.8681504	99.81200938	78.57547665	41.60950022	39.17836999	31.40743671	1.317622232	6.62E-07	6.92E-06	MADCAM1	mucosal vascular addressin cell adhesion molecule 1 [Source:HGNC Symbol;Acc:HGNC:6765]	-	1.822634831	1.780633836	1.404267826	0.742996613	0.700570168	0.561119165
ENSG00000116350	3478.20081	3738.057606	3679.382102	3108.824088	3158.014065	3197.060454	0.203321607	6.68E-07	6.98E-06	SRSF4	serine and arginine rich splicing factor 4 [Source:HGNC Symbol;Acc:HGNC:10786]	RRM_1	18.55142744	19.87921581	19.60194871	16.54824409	16.83374608	17.02687285
ENSG00000110108	446.9350381	480.4676138	489.3885665	333.8667041	296.8058332	351.9798942	0.526166017	6.69E-07	6.98E-06	TMEM109	transmembrane protein 109 [Source:HGNC Symbol;Acc:HGNC:28771]	-	8.756299065	9.385791026	9.57704832	6.528033626	5.811558942	6.885815844
ENSG00000140553	2233.757459	2370.045948	2498.187709	1972.488451	1950.607936	2032.819266	0.254149691	6.92E-07	7.22E-06	UNC45A	unc-45 myosin chaperone A [Source:HGNC Symbol;Acc:HGNC:30594]	-	14.13063089	14.94902542	15.78527966	12.4529744	12.33217148	12.84061038
ENSG00000063180	1443.590996	1459.016725	1593.715646	1260.173435	1191.972226	1190.23355	0.303817613	6.95E-07	7.24E-06	CA11	carbonic anhydrase 11 [Source:HGNC Symbol;Acc:HGNC:1370]	-	32.99871557	33.25398681	36.38860314	28.74857229	27.23096547	27.16729655
ENSG00000128422	35.79151229	37.18486624	35.01733199	6.934916703	3.561669999	7.581105413	2.562203972	7.04E-07	7.32E-06	KRT17	keratin 17 [Source:HGNC Symbol;Acc:HGNC:6427]	Filament	0.669160896	0.693182049	0.653935984	0.12939719	0.066550024	0.141528663
ENSG00000171243	208.3249562	164.3962507	212.6662357	109.9679649	118.7223333	84.4751746	0.905728902	7.09E-07	7.37E-06	SOSTDC1	sclerostin domain containing 1 [Source:HGNC Symbol;Acc:HGNC:21748]	-	3.995656588	3.143904484	4.074244396	2.104971082	2.275743502	1.617846517
ENSG00000102900	2024.514772	1895.449629	2194.988859	1644.565961	1717.912163	1663.511131	0.284383274	7.36E-07	7.64E-06	NUP93	nucleoporin 93 [Source:HGNC Symbol;Acc:HGNC:28958]	-	8.623085658	8.049790471	9.338470413	6.990788082	7.312851199	7.075038794
ENSG00000185049	1949.260823	2013.854072	2104.456244	1706.980211	1722.661056	1660.262085	0.25399805	7.51E-07	7.79E-06	NELFA	negative elongation factor complex member A [Source:HGNC Symbol;Acc:HGNC:12768]	-	15.57830504	16.04755323	16.79932478	13.61481754	13.75922957	13.24915753
ENSG00000087076	658.0131875	727.0619899	659.3507388	512.1931336	521.1910431	486.2737615	0.42738897	7.62E-07	7.89E-06	HSD17B14	hydroxysteroid 17-beta dehydrogenase 14 [Source:HGNC Symbol;Acc:HGNC:23238]	-	24.36444036	26.84255563	24.38596896	18.92730082	19.28691729	17.97893835
ENSG00000150760	936.0857061	931.5787542	930.948582	750.9524087	676.7172997	748.3634058	0.361371532	7.62E-07	7.89E-06	DOCK1	dedicator of cytokinesis 1 [Source:HGNC Symbol;Acc:HGNC:2987]	Ded_cyto	5.453251005	5.411155671	5.417104905	4.366016563	3.939954308	4.353251731
ENSG00000165792	1276.563938	1219.272193	1193.151531	972.8697432	1010.327056	988.7927489	0.31218173	7.65E-07	7.92E-06	METTL17	methyltransferase like 17 [Source:HGNC Symbol;Acc:HGNC:19280]	-	13.60978105	12.96103891	12.7059121	10.35133475	10.76501358	10.52628693
ENSG00000068323	1982.299142	2142.044005	2034.42158	1741.654795	1722.661056	1710.080778	0.250676468	7.66E-07	7.93E-06	TFE3	transcription factor binding to IGHM enhancer 3 [Source:HGNC Symbol;Acc:HGNC:11752]	HLH	21.95290971	23.65276217	22.50430105	19.24943858	19.06631508	18.91040751
ENSG00000100979	2844.966362	3151.906688	2983.305869	2550.067942	2565.589622	2560.247599	0.226102275	7.70E-07	7.96E-06	PLTP	phospholipid transfer protein [Source:HGNC Symbol;Acc:HGNC:9093]	-	53.1059819	58.66380624	55.62445472	47.50629365	47.86273696	47.72101137
ENSG00000117984	1171.942595	1240.800273	1121.408705	973.8604456	945.029773	860.9969719	0.345167927	7.80E-07	8.05E-06	CTSD	cathepsin D [Source:HGNC Symbol;Acc:HGNC:2529]	Asp	17.78231659	18.7721691	16.99603429	14.74727625	14.33083586	13.04502714
ENSG00000247315	2216.320569	2187.057264	2139.473576	1795.152724	1888.872323	1866.034947	0.237952772	8.19E-07	8.44E-06	ZCCHC3	zinc finger CCHC-type containing 3 [Source:HGNC Symbol;Acc:HGNC:16230]	-	31.34299484	30.83888354	30.22153493	25.33625413	26.69651361	26.35051158
ENSG00000184221	9.177310844	23.48517868	23.9142755	0	0	0	6.563677507	8.37E-07	8.62E-06	OLIG1	oligodendrocyte transcription factor 1 [Source:HGNC Symbol;Acc:HGNC:16983]	HLH	0.191171604	0.487789434	0.497584504	0	0	0
ENSG00000128016	235.8568887	254.422769	205.8335856	159.5030842	106.8501	121.2976866	0.836721369	8.63E-07	8.86E-06	ZFP36	ZFP36 ring finger protein [Source:HGNC Symbol;Acc:HGNC:12862]	zf-CCCH	5.565747248	5.986341226	4.851687626	3.75644548	2.519961349	2.858174876
ENSG00000232480	111.9631923	100.7905585	109.3224023	39.62809545	48.67615665	55.23376801	1.170455201	8.84E-07	9.06E-06	TGFB2-AS1	TGFB2 antisense RNA 1 (head to head) [Source:HGNC Symbol;Acc:HGNC:50628]	-	9.534349107	8.557880293	9.298793869	3.367844783	4.142629459	4.696580959
ENSG00000184557	113.7986545	129.1684827	149.4642219	70.33986941	60.54838998	56.31678307	1.066110315	8.98E-07	9.18E-06	SOCS3	suppressor of cytokine signaling 3 [Source:HGNC Symbol;Acc:HGNC:19391]	SH2	1.974283833	2.234393188	2.590069302	1.217887323	1.049830277	0.975599717
ENSG00000135929	574.4996588	583.2152705	578.2130184	424.0206213	408.4048265	442.9531591	0.44404799	9.56E-07	9.76E-06	CYP27A1	cytochrome P450 family 27 subfamily A member 1 [Source:HGNC Symbol;Acc:HGNC:2605]	p450	9.134977757	9.246495958	9.183479512	6.728802588	6.490118357	7.032939585
ENSG00000135046	346.9023499	371.8486624	409.9590086	243.712787	254.0657932	258.8405991	0.578628522	1.00E-06	1.02E-05	ANXA1	annexin A1 [Source:HGNC Symbol;Acc:HGNC:533]	-	3.607598037	3.855739656	4.258464305	2.52942791	2.640590939	2.687847724
ENSG00000176641	499.2457099	448.1754931	481.7018351	349.7179423	351.4181065	283.7499455	0.537776124	1.01E-06	1.03E-05	RNF152	ring finger protein 152 [Source:HGNC Symbol;Acc:HGNC:26811]	-	2.22725707	1.993584681	2.146525154	1.557065954	1.566838271	1.2640177
ENSG00000211459	19184.25059	18968.19598	17351.51504	14307.72386	15838.74648	14635.86551	0.309724383	1.02E-06	1.04E-05	MT-RNR1	mitochondrially encoded 12S RNA [Source:HGNC Symbol;Acc:HGNC:7470]	-	953.8222221	940.3276449	861.7110767	709.9475051	787.0230231	726.6116754
ENSG00000170266	1513.338558	1564.700029	1499.766706	1296.829423	1200.28279	1264.961589	0.281611721	1.02E-06	1.04E-05	GLB1	galactosidase beta 1 [Source:HGNC Symbol;Acc:HGNC:4298]	-	16.4483496	16.95695625	16.28214492	14.0670223	13.038086	13.72855832
ENSG00000181195	103.7036125	100.7905585	87.9703706	33.68388113	43.92726332	46.56964754	1.239856333	1.02E-06	1.04E-05	PENK	proenkephalin [Source:HGNC Symbol;Acc:HGNC:8831]	-	1.423694496	1.379664059	1.206315808	0.461506834	0.602699873	0.638391706
ENSG00000047648	162.4384019	140.9110721	126.4040277	80.24689328	47.48893332	74.72803907	1.076613145	1.03E-06	1.04E-05	ARHGAP6	Rho GTPase activating protein 6 [Source:HGNC Symbol;Acc:HGNC:676]	RhoGAP	0.97714268	0.84517175	0.759507145	0.481759839	0.285499743	0.448863431
ENSG00000120896	1641.82091	1720.289338	1734.639055	1425.620734	1390.238523	1428.496863	0.26373814	1.04E-06	1.05E-05	SORBS3	sorbin and SH3 domain containing 3 [Source:HGNC Symbol;Acc:HGNC:30907]	SH3_1	12.77263671	13.3440252	13.47924523	11.06857903	10.80906498	11.09674056
ENSG00000150347	795.6728501	740.7616774	791.7333354	624.1425033	557.9949665	585.9111469	0.395834756	1.04E-06	1.06E-05	ARID5B	AT-rich interaction domain 5B [Source:HGNC Symbol;Acc:HGNC:17362]	ARID	4.127330953	3.831279536	4.102186139	3.231108959	2.892737784	3.034784657
ENSG00000124159	50.47520964	60.67004492	78.57547665	25.75826204	16.62112666	14.07919577	1.740004556	1.07E-06	1.08E-05	MATN4	matrilin 4 [Source:HGNC Symbol;Acc:HGNC:6910]	VWA	0.970465173	1.163072314	1.509004462	0.494255453	0.319378968	0.270296881
ENSG00000220785	468.042853	521.5666764	538.0711988	331.8852994	376.3497965	371.4741652	0.502943301	1.08E-06	1.09E-05	MTMR9LP	myotubularin related protein 9-like, pseudogene [Source:HGNC Symbol;Acc:HGNC:27920]	-	7.497529497	8.33053665	8.60942185	5.305834154	6.025155814	5.941861776
ENSG00000115318	1127.891503	1050.961746	1178.63215	930.2695406	873.796373	838.2536557	0.345591198	1.08E-06	1.09E-05	LOXL3	lysyl oxidase like 3 [Source:HGNC Symbol;Acc:HGNC:13869]	SRCR	12.2617677	11.39208577	12.79869588	10.09317145	9.493798919	9.099605819
ENSG00000141696	1828.12032	1971.77646	1972.927729	1579.179603	1589.692043	1652.68098	0.259876989	1.09E-06	1.10E-05	P3H4	prolyl 3-hydroxylase family member 4 (non-enzymatic) [Source:HGNC Symbol;Acc:HGNC:16946]	-	23.1848423	24.93375146	24.99264519	19.98775356	20.14913481	20.92906195
ENSG00000172349	72.50075567	82.19812537	60.63977002	30.71177397	23.74446666	19.49427106	1.533616759	1.11E-06	1.11E-05	IL16	interleukin 16 [Source:HGNC Symbol;Acc:HGNC:5980]	PDZ	0.284343655	0.321435248	0.237552842	0.120209558	0.093069517	0.076343027
ENSG00000225792	37.62697446	68.49843781	61.49385129	17.83264295	13.05945666	14.07919577	1.890084775	1.11E-06	1.12E-05	AC004540.2	-	-	2.023492905	3.672938298	3.303206751	0.957086502	0.701893996	0.756034474
ENSG00000101158	2272.302165	2427.780346	2294.916367	2045.800427	1835.447273	1981.917558	0.252970173	1.11E-06	1.12E-05	NELFCD	negative elongation factor complex member C/D [Source:HGNC Symbol;Acc:HGNC:15934]	-	17.11332501	18.23090742	17.26381829	15.37675416	13.81510725	14.90442636
ENSG00000072682	1322.450493	1263.306903	1270.872927	1044.200315	1073.249893	1019.117171	0.298644582	1.12E-06	1.13E-05	P4HA2	prolyl 4-hydroxylase subunit alpha 2 [Source:HGNC Symbol;Acc:HGNC:8547]	-	7.377841052	7.027313352	7.081963379	5.813889612	5.984043715	5.677215174
ENSG00000065320	484.5620125	484.3818102	459.4957221	331.8852994	326.4864165	356.3119544	0.492614793	1.12E-06	1.13E-05	NTN1	netrin 1 [Source:HGNC Symbol;Acc:HGNC:8029]	NTR	3.600770919	3.588926236	3.410588139	2.461315201	2.424684728	2.643856538
ENSG00000095203	260.635628	202.5596661	234.0182674	136.7169293	150.7773633	118.0486414	0.784559819	1.13E-06	1.13E-05	EPB41L4B	erythrocyte membrane protein band 4.1 like 4B [Source:HGNC Symbol;Acc:HGNC:19818]	Band_41	1.569038694	1.215859585	1.407185361	0.821401057	0.90715197	0.709614089
ENSG00000166450	596.5252048	574.4083285	637.1446259	423.0299189	458.2682065	449.4512495	0.444452654	1.14E-06	1.14E-05	PRTG	protogenin [Source:HGNC Symbol;Acc:HGNC:26373]	I-set	1.942493013	1.865013472	2.072384655	1.374785177	1.491400989	1.461418575
ENSG00000132692	1108.61915	1076.404023	1129.095436	912.4368976	876.1708197	864.2460171	0.320872692	1.14E-06	1.14E-05	BCAN	brevican [Source:HGNC Symbol;Acc:HGNC:23059]	Xlink	10.66395604	10.32385415	10.84846516	8.759350385	8.423038523	8.301082324
ENSG00000125534	4473.939036	4495.454618	4506.986851	3605.165983	4146.971102	3875.027881	0.214134364	1.16E-06	1.16E-05	PPDPF	pancreatic progenitor cell differentiation and proliferation factor [Source:HGNC Symbol;Acc:HGNC:16142]	-	193.9740852	194.3380527	195.1828334	155.9954765	179.6919788	167.7605519
ENSG00000054179	105.5390747	121.3400898	128.9662715	63.40495271	41.55281665	57.39979813	1.124794381	1.21E-06	1.21E-05	ENTPD2	ectonucleoside triphosphate diphosphohydrolase 2 [Source:HGNC Symbol;Acc:HGNC:3364]	-	1.901224471	2.179490618	2.320587424	1.139925283	0.748108541	1.032504237
ENSG00000063244	5691.768185	5988.720563	6106.681066	5067.442705	5373.372805	5294.860623	0.177436784	1.28E-06	1.28E-05	U2AF2	U2 small nuclear RNA auxiliary factor 2 [Source:HGNC Symbol;Acc:HGNC:23156]	RRM_1	65.60672165	68.82809673	70.30853494	58.2938944	61.90021219	60.94204588
ENSG00000143409	568.0755412	508.845538	587.6079123	390.3367401	408.4048265	406.1306471	0.468180382	1.28E-06	1.28E-05	MINDY1	MINDY lysine 48 deubiquitinase 1 [Source:HGNC Symbol;Acc:HGNC:25648]	-	7.105730546	6.346279464	7.341620911	4.872761606	5.105491313	5.072590116
ENSG00000117362	3189.115518	3503.205819	3301.024101	2916.627825	2851.710446	2860.242771	0.211186131	1.35E-06	1.34E-05	APH1A	aph-1 homolog A, gamma-secretase subunit [Source:HGNC Symbol;Acc:HGNC:29509]	-	43.55484173	47.70483753	45.03151529	39.7539506	38.9238372	39.0059132
ENSG00000081803	175.2866371	165.3747998	190.4601227	99.07023861	100.9139833	97.47135531	0.838009121	1.37E-06	1.36E-05	CADPS2	calcium dependent secretion activator 2 [Source:HGNC Symbol;Acc:HGNC:16018]	PH	1.309114607	1.231483989	1.420805391	0.738422903	0.753224158	0.726887547
ENSG00000063177	13653.08534	14570.59627	14357.9602	12196.53708	13167.49399	12859.72081	0.156090648	1.37E-06	1.36E-05	RPL18	ribosomal protein L18 [Source:HGNC Symbol;Acc:HGNC:10310]	-	153.8589809	163.7193266	161.616787	137.1708017	148.2993362	144.7054709
ENSG00000167657	1714.321666	1931.655946	2018.194036	1504.876925	1543.390333	1571.454851	0.294626739	1.39E-06	1.38E-05	DAPK3	death associated protein kinase 3 [Source:HGNC Symbol;Acc:HGNC:2676]	Pkinase	22.91169856	25.74099479	26.94198366	20.07238812	20.61506842	20.97143966
ENSG00000140688	1744.606791	1866.093156	1813.214532	1535.588698	1527.956429	1475.06651	0.256783322	1.41E-06	1.40E-05	C16orf58	chromosome 16 open reading frame 58 [Source:HGNC Symbol;Acc:HGNC:25848]	-	22.79617101	24.31242314	23.66547442	20.02499169	19.95351214	19.24585966
ENSG00000154188	92.69083952	77.30537981	76.01323285	35.6652859	21.37001999	35.73949695	1.397050797	1.42E-06	1.40E-05	ANGPT1	angiopoietin 1 [Source:HGNC Symbol;Acc:HGNC:484]	Fibrinogen_C	0.616793939	0.512912848	0.505235853	0.23685474	0.142119032	0.237472367
ENSG00000140262	2652.242834	2568.691418	2540.037691	2270.689869	2102.572523	2255.920368	0.226325173	1.42E-06	1.40E-05	TCF12	transcription factor 12 [Source:HGNC Symbol;Acc:HGNC:11623]	HLH	13.31791737	12.86072774	12.73986626	11.37925798	10.5515934	11.31118644
ENSG00000142937	27783.39085	26870.9586	26303.99489	23761.00603	25053.97399	25045.80625	0.132506429	1.44E-06	1.42E-05	RPS8	ribosomal protein S8 [Source:HGNC Symbol;Acc:HGNC:10441]	-	462.8803597	446.3723075	437.730586	395.076702	417.1614415	416.6581548
ENSG00000235505	30.28512578	32.29212068	24.76835677	3.962809545	3.561669999	3.249045177	3.013915256	1.46E-06	1.44E-05	AP002004.1	-	-	0.333522765	0.354587356	0.272455119	0.043554436	0.039200699	0.035728371
ENSG00000184678	1370.172509	1423.788957	1328.096372	1090.763327	1143.29607	1137.165812	0.290182107	1.51E-06	1.49E-05	HIST2H2BE	histone cluster 2 H2B family member e [Source:HGNC Symbol;Acc:HGNC:4760]	Histone	29.62167406	30.69096528	28.67910647	23.53412019	24.70228293	24.5481918
ENSG00000166086	1428.907298	1355.290519	1343.469834	1108.59597	1124.300496	1149.078978	0.287574847	1.51E-06	1.49E-05	JAM3	junctional adhesion molecule 3 [Source:HGNC Symbol;Acc:HGNC:15532]	V-set	12.43365592	11.75865827	11.67681465	9.627226196	9.777351412	9.984033601
ENSG00000166091	107.3745369	97.85491115	93.94893947	35.6652859	42.74003998	51.98472283	1.201108129	1.53E-06	1.50E-05	CMTM5	CKLF like MARVEL transmembrane domain containing 5 [Source:HGNC Symbol;Acc:HGNC:19176]	-	1.77147255	1.609705132	1.548198642	0.587234988	0.704712669	0.856387304
ENSG00000198729	280.8257118	294.5432826	289.5335498	152.5681675	205.3896366	186.2785901	0.673055363	1.53E-06	1.51E-05	PPP1R14C	protein phosphatase 1 regulatory inhibitor subunit 14C [Source:HGNC Symbol;Acc:HGNC:14952]	-	6.189642614	6.473041723	6.374252711	3.356029156	4.524298637	4.099708818
ENSG00000109819	208.3249562	191.7956259	216.0825608	121.8563935	116.3478866	124.5467318	0.764618734	1.57E-06	1.54E-05	PPARGC1A	PPARG coactivator 1 alpha [Source:HGNC Symbol;Acc:HGNC:9237]	RRM_1	0.909039443	0.834469956	0.941808972	0.530667925	0.507392402	0.542669144
ENSG00000113361	591.0188183	487.3174575	529.5303861	363.5877757	376.3497965	402.8816019	0.493624269	1.57E-06	1.54E-05	CDH6	cadherin 6 [Source:HGNC Symbol;Acc:HGNC:1765]	Cadherin	2.264575053	1.861778272	2.026646358	1.390361626	1.441189625	1.541431426
ENSG00000204335	123.8936964	125.2542863	128.1121902	63.40495271	65.29728331	59.56582824	1.003620462	1.58E-06	1.55E-05	SP5	Sp5 transcription factor [Source:HGNC Symbol;Acc:HGNC:14529]	zf-C2H2	2.852679377	2.875589751	2.946428352	1.457001588	1.502598313	1.369500834
ENSG00000187837	266.1420145	267.1439074	305.7610939	166.4380009	179.2707233	186.2785901	0.659844101	1.61E-06	1.58E-05	HIST1H1C	histone cluster 1 H1 family member c [Source:HGNC Symbol;Acc:HGNC:4716]	-	19.66298212	19.67939744	22.56419502	12.27217459	13.23699323	13.74232613
ENSG00000128510	51.39294072	75.34828159	49.53671354	15.85123818	20.18279666	17.32824094	1.726408542	1.63E-06	1.60E-05	CPA4	carboxypeptidase A4 [Source:HGNC Symbol;Acc:HGNC:15740]	-	0.615883617	0.900324592	0.59295816	0.18957954	0.241724438	0.207353335
ENSG00000121064	679.1210024	695.7484183	670.4537953	515.1652408	518.8165965	520.9302434	0.39525669	1.64E-06	1.60E-05	SCPEP1	serine carboxypeptidase 1 [Source:HGNC Symbol;Acc:HGNC:29507]	Peptidase_S10	8.360247316	8.539939018	8.244085625	6.32924061	6.383073652	6.403433437
ENSG00000041353	105.5390747	95.89781293	91.38669567	41.60950022	27.30613666	51.98472283	1.268775871	1.64E-06	1.61E-05	RAB27B	RAB27B, member RAS oncogene family [Source:HGNC Symbol;Acc:HGNC:9767]	-	0.673563514	0.610245453	0.582572423	0.265027452	0.17416848	0.331285455
ENSG00000168385	10026.2121	9664.151026	9762.148892	9149.136536	8851.93717	8719.35424	0.140221964	1.65E-06	1.61E-05	Sep-02	septin 2 [Source:HGNC Symbol;Acc:HGNC:7729]	GTP_CDC	64.45686949	61.94790279	62.68727991	58.70100277	56.87411819	55.97292567
ENSG00000105088	4141.720384	4476.862185	4643.639854	3880.581246	3822.859132	3817.628083	0.203126244	1.67E-06	1.63E-05	OLFM2	olfactomedin 2 [Source:HGNC Symbol;Acc:HGNC:17189]	-	78.57994839	84.69061127	88.001722	73.47859344	72.4875282	72.32458407
ENSG00000162298	1610.618053	1683.104472	1645.814603	1398.871769	1365.306833	1362.432944	0.258847997	1.71E-06	1.67E-05	SYVN1	synoviolin 1 [Source:HGNC Symbol;Acc:HGNC:20738]	-	13.90006436	14.48324578	14.18753143	12.04856276	11.77602025	11.7408827
ENSG00000137509	1377.514358	1312.234359	1261.478033	1022.404862	1148.044963	974.7135531	0.330413919	1.71E-06	1.67E-05	PRCP	prolylcarboxypeptidase [Source:HGNC Symbol;Acc:HGNC:9344]	Peptidase_S28	5.105343888	4.849208411	4.669928547	3.78168075	4.252377347	3.607175194
ENSG00000164949	284.4966362	263.229711	304.0529314	193.1869653	167.3984899	180.8635149	0.652394815	1.72E-06	1.68E-05	GEM	GTP binding protein overexpressed in skeletal muscle [Source:HGNC Symbol;Acc:HGNC:4234]	Ras	5.096008309	4.701305539	5.440062175	3.45353532	2.996736514	3.23493324
ENSG00000169515	1056.308478	1094.017907	1071.01791	889.6507427	827.494663	860.9969719	0.319982779	1.73E-06	1.69E-05	CCDC8	coiled-coil domain containing 8 [Source:HGNC Symbol;Acc:HGNC:25367]	-	15.59376598	16.10331379	15.7927826	13.10728922	12.20870163	12.69180045
ENSG00000135925	30.28512578	40.12051357	29.03876311	5.944214317	3.561669999	6.498090354	2.620311271	1.73E-06	1.69E-05	WNT10A	Wnt family member 10A [Source:HGNC Symbol;Acc:HGNC:13829]	wnt	0.421008953	0.556107833	0.403219699	0.082468767	0.049483415	0.090200524
ENSG00000108684	166.1093263	187.8814294	189.6060415	111.9493696	85.48007997	103.9694457	0.846122513	1.77E-06	1.73E-05	ASIC2	acid sensing ion channel subunit 2 [Source:HGNC Symbol;Acc:HGNC:99]	-	1.407698612	1.587559823	1.604979589	0.946826507	0.723976746	0.87979757
ENSG00000163081	24.77873928	29.35647335	34.16325072	1.981404772	0	0	5.363190691	1.78E-06	1.73E-05	CCDC140	coiled-coil domain containing 140 [Source:HGNC Symbol;Acc:HGNC:26514]	-	0.608335354	0.718618363	0.837769828	0.048547866	0	0
ENSG00000076924	2155.750317	2317.204296	2302.603098	1791.189914	1969.603509	1940.762986	0.250073647	1.82E-06	1.76E-05	XAB2	XPA binding protein 2 [Source:HGNC Symbol;Acc:HGNC:14089]	-	21.88132668	23.45147131	23.34511152	18.1447052	19.98011726	19.67021271
ENSG00000102760	65.15890699	47.94890647	55.51528242	16.84194056	16.62112666	18.411256	1.701386663	1.84E-06	1.78E-05	RGCC	regulator of cell cycle [Source:HGNC Symbol;Acc:HGNC:20369]	-	2.994780977	2.197356691	2.548622456	0.772532031	0.763476662	0.844959817
ENSG00000105612	810.3565475	824.916901	828.4588299	541.9142052	681.4661931	635.7298396	0.409307538	1.89E-06	1.83E-05	DNASE2	deoxyribonuclease 2, lysosomal [Source:HGNC Symbol;Acc:HGNC:2960]	-	16.089071	16.33035413	16.42961667	10.73787757	13.5220697	12.60343087
ENSG00000139364	223.0086535	226.0448448	245.1213239	137.7076317	132.9690133	152.7051233	0.713442159	1.96E-06	1.89E-05	TMEM132B	transmembrane protein 132B [Source:HGNC Symbol;Acc:HGNC:29397]	-	0.673612375	0.680790563	0.739556081	0.415125528	0.401405039	0.460578132
ENSG00000105397	2138.313427	2186.078715	2218.903134	1839.734331	1898.370109	1858.453841	0.226084059	2.01E-06	1.94E-05	TYK2	tyrosine kinase 2 [Source:HGNC Symbol;Acc:HGNC:12440]	Pkinase_Tyr	14.9748079	15.26462962	15.52136519	12.8581385	13.28662923	12.99580062
ENSG00000173531	959.0289832	1038.240607	1091.51586	793.5526113	863.111363	749.4464208	0.361923215	2.02E-06	1.94E-05	MST1	macrophage stimulating 1 [Source:HGNC Symbol;Acc:HGNC:7380]	Trypsin	8.947406381	9.658151639	10.17178467	7.388805688	8.047783724	6.981799691
ENSG00000140264	2530.1846	2492.364587	2388.011225	2135.954344	2138.189223	2095.634139	0.217999307	2.11E-06	2.03E-05	SERF2	small EDRK-rich factor 2 [Source:HGNC Symbol;Acc:HGNC:10757]	-	16.33477439	16.04364645	15.39922886	13.76214052	13.79593377	13.5094529
ENSG00000165782	1523.4336	1570.571324	1661.188066	1294.848019	1347.498483	1296.369026	0.272847889	2.14E-06	2.06E-05	PIP4P1	phosphatidylinositol-4,5-bisphosphate 4-phosphatase 1 [Source:HGNC Symbol;Acc:HGNC:19299]	-	19.0006377	19.53137818	20.6949855	16.11745749	16.79642921	16.14487389
ENSG00000167664	43.13336097	41.09906268	60.63977002	12.87913102	16.62112666	7.581105413	1.976168795	2.15E-06	2.07E-05	TMIGD2	transmembrane and immunoglobulin domain containing 2 [Source:HGNC Symbol;Acc:HGNC:28324]	V-set	1.621156408	1.54018934	2.276516697	0.483093583	0.624332738	0.284515229
ENSG00000091542	3242.343921	3246.825952	3344.582245	2702.636109	2861.208232	2963.129201	0.206552033	2.15E-06	2.07E-05	ALKBH5	alkB homolog 5, RNA demethylase [Source:HGNC Symbol;Acc:HGNC:25996]	-	48.21024835	48.13598647	49.67339531	40.10522473	42.51809395	43.99387759
ENSG00000089902	2138.313427	2138.129809	2139.473576	1825.864498	1866.315079	1798.888013	0.224916022	2.16E-06	2.08E-05	RCOR1	REST corepressor 1 [Source:HGNC Symbol;Acc:HGNC:17441]	ELM2	16.35349466	16.3043638	16.34360338	13.93608687	14.26488279	13.73740502
ENSG00000198951	873.6799923	897.3295353	819.9180172	618.1982889	671.9684064	708.2918486	0.37500692	2.17E-06	2.08E-05	NAGA	alpha-N-acetylgalactosaminidase [Source:HGNC Symbol;Acc:HGNC:7631]	-	11.18196034	11.4511235	10.48184333	7.896351022	8.595248631	9.051887868
ENSG00000127054	3909.534419	4057.064616	4086.778867	3582.379828	3488.062152	3581.5308	0.17804371	2.21E-06	2.12E-05	INTS11	integrator complex subunit 11 [Source:HGNC Symbol;Acc:HGNC:26052]	-	22.55922605	23.34219313	23.55493828	20.63022078	20.11534111	20.63617535
ENSG00000114439	2116.287881	1925.784651	1939.618559	1652.49158	1672.797676	1697.084597	0.252372198	2.26E-06	2.17E-05	BBX	BBX, HMG-box containing [Source:HGNC Symbol;Acc:HGNC:14422]	HMG_box	8.451600514	7.668360393	7.737171508	6.586224971	6.676543214	6.767512585
ENSG00000087253	225.7618468	162.4391525	184.4815539	111.9493696	89.04174997	112.6335661	0.86580917	2.34E-06	2.24E-05	LPCAT2	lysophosphatidylcholine acyltransferase 2 [Source:HGNC Symbol;Acc:HGNC:26032]	Acyltransferase	1.4394844	1.032708394	1.174927418	0.712379078	0.567406272	0.717109726
ENSG00000135406	90.85537735	71.43408514	84.55404553	29.72107158	36.80392332	33.57346683	1.307998397	2.36E-06	2.26E-05	PRPH	peripherin [Source:HGNC Symbol;Acc:HGNC:9461]	Filament	0.989994865	0.776101228	0.920276588	0.323206331	0.400793301	0.365291746
ENSG00000090339	89.01991518	92.9621656	76.01323285	38.63739306	27.30613666	38.98854212	1.289490631	2.40E-06	2.29E-05	ICAM1	intercellular adhesion molecule 1 [Source:HGNC Symbol;Acc:HGNC:5344]	-	1.139338396	1.186321409	0.971754226	0.493521939	0.349276888	0.498269057
ENSG00000115268	10990.74747	11476.42398	11355.01046	9566.22224	10535.41986	10198.75281	0.159135796	2.42E-06	2.30E-05	RPS15	ribosomal protein S15 [Source:HGNC Symbol;Acc:HGNC:10388]	-	243.9459877	253.9823943	251.7419927	211.9044155	233.7019466	226.0345776
ENSG00000170412	501.0811721	526.459422	491.9508103	356.652859	402.4687098	325.9875328	0.487221278	2.48E-06	2.36E-05	GPRC5C	G protein-coupled receptor class C group 5 member C [Source:HGNC Symbol;Acc:HGNC:13309]	7tm_3	2.969051432	3.110320317	2.911608599	2.109057576	2.383338835	1.928732468
ENSG00000132823	796.5905812	780.882191	765.2568161	639.0030391	597.1733364	567.4998909	0.375978074	2.51E-06	2.39E-05	OSER1	oxidative stress responsive serine rich 1 [Source:HGNC Symbol;Acc:HGNC:16105]	-	22.07000234	21.5716472	21.17756851	17.66864422	16.53528377	15.69980863
ENSG00000115211	988.3963779	1004.969938	1006.107734	777.7013731	783.5673997	833.9215954	0.32468359	2.57E-06	2.44E-05	EIF2B4	eukaryotic translation initiation factor 2B subunit delta [Source:HGNC Symbol;Acc:HGNC:3260]	-	8.777675868	8.898812238	8.924719156	6.892778937	6.954546019	7.394945528
ENSG00000146067	4016.908956	4187.211648	4339.586922	3688.384984	3590.163359	3742.900044	0.186596596	2.58E-06	2.45E-05	FAM193B	family with sequence similarity 193 member B [Source:HGNC Symbol;Acc:HGNC:25524]	-	32.82732972	34.11921735	35.42367684	30.08242924	29.32255508	30.54310338
ENSG00000165588	751.6217581	778.9250928	809.669042	569.653872	614.9816864	621.6506439	0.375170763	2.61E-06	2.48E-05	OTX2	orthodenticle homeobox 2 [Source:HGNC Symbol;Acc:HGNC:8522]	TF_Otx	10.89574727	11.25858862	11.72375917	8.241415708	8.909716645	8.998402793
ENSG00000143515	2178.693594	2124.430121	2136.057251	1914.03701	1773.711659	1780.476757	0.234796921	2.62E-06	2.48E-05	ATP8B2	ATPase phospholipid transporting 8B2 [Source:HGNC Symbol;Acc:HGNC:13534]	-	13.64760749	13.2688534	13.36518371	11.96585644	11.10420369	11.13673896
ENSG00000112855	1134.31562	1085.210965	1120.554624	959.9906122	842.9285663	853.4158665	0.328827407	2.62E-06	2.48E-05	HARS2	histidyl-tRNA synthetase 2, mitochondrial [Source:HGNC Symbol;Acc:HGNC:4817]	HGTP_anticodon	14.40117797	13.73753641	14.21015495	12.16365744	10.69544623	10.81897661
ENSG00000235597	156.9320154	110.5760496	137.5070841	72.32127419	49.86337998	72.56200895	1.051614657	2.62E-06	2.48E-05	LINC01102	long intergenic non-protein coding RNA 1102 [Source:HGNC Symbol;Acc:HGNC:27165]	-	1.460100312	1.025800225	1.277903004	0.671537548	0.463657071	0.674127127
ENSG00000173698	32.12058795	43.05616091	33.30916945	7.925619089	9.497786663	3.249045177	2.396156582	2.63E-06	2.48E-05	ADGRG2	adhesion G protein-coupled receptor G2 [Source:HGNC Symbol;Acc:HGNC:4516]	7tm_2	0.150028764	0.200519645	0.155401972	0.036945141	0.0443361	0.015153333
ENSG00000145861	81.67806651	87.09087093	87.9703706	36.65598829	26.11891332	42.2375873	1.283464201	2.65E-06	2.51E-05	C1QTNF2	C1q and TNF related 2 [Source:HGNC Symbol;Acc:HGNC:14325]	Collagen	1.6048674	1.706227426	1.726520761	0.71880606	0.51290017	0.82869396
ENSG00000261308	101.8681504	93.94071471	101.6356709	42.6002026	49.86337998	43.32060236	1.135368831	2.68E-06	2.53E-05	FIGNL2	fidgetin like 2 [Source:HGNC Symbol;Acc:HGNC:13287]	AAA	0.971607669	0.893381493	0.968278633	0.405505984	0.475311431	0.412580183
ENSG00000153993	144.0837802	160.4820543	163.1295222	85.20040521	78.35673997	90.97326496	0.876314851	2.71E-06	2.55E-05	SEMA3D	semaphorin 3D [Source:HGNC Symbol;Acc:HGNC:10726]	Sema	0.847702127	0.941423927	0.958655172	0.500268236	0.460732204	0.534445376
ENSG00000135842	320.2881484	310.2000684	318.5723129	208.0475011	181.6451699	231.7652226	0.608841206	2.73E-06	2.58E-05	FAM129A	family with sequence similarity 129 member A [Source:HGNC Symbol;Acc:HGNC:16784]	-	1.814607166	1.752323238	1.802816226	1.176352139	1.028512653	1.311147001
ENSG00000152818	830.5466314	783.8178383	745.6129469	603.3377532	546.1227331	642.22793	0.39563351	2.76E-06	2.60E-05	UTRN	utrophin [Source:HGNC Symbol;Acc:HGNC:12635]	CH	2.697510658	2.538311221	2.418879676	1.955657238	1.772692614	2.082810225
ENSG00000184985	805.7678921	924.7289104	864.3302431	721.2313371	587.6755498	647.6430053	0.404262143	2.81E-06	2.64E-05	SORCS2	sortilin related VPS10 domain containing receptor 2 [Source:HGNC Symbol;Acc:HGNC:16698]	-	6.050204487	6.923171808	6.482484421	5.404652478	4.41003209	4.855759172
ENSG00000122012	84.43125976	95.89781293	80.28363919	37.64669067	39.17836999	33.57346683	1.238602708	2.83E-06	2.66E-05	SV2C	synaptic vesicle glycoprotein 2C [Source:HGNC Symbol;Acc:HGNC:30670]	Sugar_tr	0.332951382	0.377065531	0.316232339	0.14816221	0.154407342	0.132201111
ENSG00000139910	1173.778057	1195.787014	1207.670913	972.8697432	980.646473	970.3814929	0.291186661	2.87E-06	2.70E-05	NOVA1	NOVA alternative splicing regulator 1 [Source:HGNC Symbol;Acc:HGNC:7886]	KH_1	5.541965081	5.62940131	5.695450501	4.584221412	4.627370794	4.574900657
ENSG00000104361	89.93764627	80.24102715	86.26220806	36.65598829	35.61669999	36.82251201	1.233002899	2.93E-06	2.76E-05	NIPAL2	NIPA like domain containing 2 [Source:HGNC Symbol;Acc:HGNC:25854]	DUF803	0.761907103	0.677778148	0.729932587	0.309912096	0.301549224	0.311483669
ENSG00000078053	1760.20822	1605.799092	1633.857466	1385.001936	1411.608543	1366.765004	0.264529606	3.04E-06	2.86E-05	AMPH	amphiphysin [Source:HGNC Symbol;Acc:HGNC:471]	-	14.81371663	13.47478283	13.73459418	11.63277849	11.87294068	11.48564007
ENSG00000166340	1372.925702	1304.405966	1304.182096	1154.16828	1037.633193	1039.694457	0.299605085	3.05E-06	2.86E-05	TPP1	tripeptidyl peptidase 1 [Source:HGNC Symbol;Acc:HGNC:2073]	-	9.951183099	9.426946373	9.44207819	8.348912434	7.516498405	7.524796761
ENSG00000182841	1640.903179	1652.769449	1726.098242	1395.899662	1250.14617	1466.40239	0.286616885	3.18E-06	2.98E-05	RRP7BP	ribosomal RNA processing 7 homolog B, pseudogene [Source:HGNC Symbol;Acc:HGNC:30454]	-	15.28500319	15.35060273	16.06015619	12.97686748	11.63824255	13.63945764
ENSG00000196123	7600.648841	8055.416286	8079.608795	7115.224537	6832.470281	7295.189437	0.159779565	3.19E-06	2.99E-05	KIAA0895L	KIAA0895 like [Source:HGNC Symbol;Acc:HGNC:34408]	-	75.42125312	79.70060955	80.08203228	70.46359155	67.75866784	72.28380639
ENSG00000168610	2205.307796	2262.405546	2231.714353	1933.851058	1833.072826	1964.589317	0.224255805	3.29E-06	3.08E-05	STAT3	signal transducer and activator of transcription 3 [Source:HGNC Symbol;Acc:HGNC:11364]	STAT_alpha	11.87040937	12.14220383	11.99877107	10.38849407	9.86098357	10.55916622
ENSG00000130733	938.8388993	979.5276606	1045.395472	764.8222421	822.7457697	755.9445112	0.340435131	3.41E-06	3.18E-05	YIPF2	Yip1 domain family member 2 [Source:HGNC Symbol;Acc:HGNC:28476]	-	17.68505123	18.3976575	19.66969103	14.37834321	15.48905552	14.21891732
ENSG00000214193	1453.686038	1552.95744	1510.015682	1267.108352	1200.28279	1275.791739	0.269958289	3.43E-06	3.20E-05	SH3D21	SH3 domain containing 21 [Source:HGNC Symbol;Acc:HGNC:26236]	-	15.41152488	16.41591614	15.99035579	13.40669829	12.7175251	13.50567028
ENSG00000177119	845.2303287	765.2254052	766.9649786	603.3377532	618.5433564	619.4846137	0.369004003	3.45E-06	3.21E-05	ANO6	anoctamin 6 [Source:HGNC Symbol;Acc:HGNC:25240]	-	4.86835726	4.394680709	4.412498586	3.468174658	3.560586554	3.562864102
ENSG00000177106	380.8584	446.2183949	408.2508461	290.2757991	288.4952699	283.7499455	0.517371458	3.48E-06	3.24E-05	EPS8L2	EPS8 like 2 [Source:HGNC Symbol;Acc:HGNC:21296]	-	3.173169909	3.706874106	3.397492908	2.413646743	2.402218557	2.36062466
ENSG00000100612	921.4020087	894.3938879	847.2486178	681.6032417	719.4573397	696.3786829	0.344815442	3.50E-06	3.25E-05	DHRS7	dehydrogenase/reductase 7 [Source:HGNC Symbol;Acc:HGNC:21524]	adh_short	13.45563217	13.02309933	12.35854939	9.933897832	10.50035619	10.15457577
ENSG00000168843	1076.498562	977.5705624	968.5281578	807.4224447	771.6951664	816.5933545	0.33456217	3.55E-06	3.30E-05	FSTL5	follistatin like 5 [Source:HGNC Symbol;Acc:HGNC:21386]	-	9.535093396	8.633565552	8.568906923	7.137488228	6.831267772	7.22235286
ENSG00000169871	1030.612008	1051.940295	1029.167928	834.1714091	829.8691097	848.0007912	0.308552111	3.58E-06	3.32E-05	TRIM56	tripartite motif containing 56 [Source:HGNC Symbol;Acc:HGNC:19028]	zf-B_box	4.375184501	4.452693927	4.364043735	3.534187318	3.520909033	3.594668081
ENSG00000160179	516.6826005	517.65248	524.4058985	383.4018234	394.1581465	372.5571803	0.439233413	3.58E-06	3.33E-05	ABCG1	ATP binding cassette subfamily G member 1 [Source:HGNC Symbol;Acc:HGNC:73]	ABC2_membrane	4.003800502	3.999608386	4.058988658	2.965076187	3.052552429	2.88272288
ENSG00000216775	864.5026815	889.5011424	856.6435117	653.8635748	613.7944631	744.0313455	0.374820763	3.61E-06	3.35E-05	AL109918.1	-	-	10.73149628	11.00958689	10.62174183	8.1005437	7.614842639	9.222454716
ENSG00000060709	469.8783152	470.6821226	507.3242732	359.6249662	343.1075432	347.6478339	0.462947112	3.66E-06	3.39E-05	RIMBP2	RIMS binding protein 2 [Source:HGNC Symbol;Acc:HGNC:30339]	SH3_2	2.308362961	2.305562905	2.489464932	1.763200167	1.684585244	1.705373799
ENSG00000186834	1415.141332	1429.660252	1341.761672	1145.251958	1178.91277	1136.082797	0.274774308	3.74E-06	3.46E-05	HEXIM1	hexamethylene bisacetamide inducible 1 [Source:HGNC Symbol;Acc:HGNC:24953]	-	18.64525328	18.78156999	17.65816336	15.05922439	15.5236619	14.94651077
ENSG00000152785	26.61420145	47.94890647	42.7040634	3.962809545	14.24667999	4.332060236	2.412945137	3.78E-06	3.50E-05	BMP3	bone morphogenetic protein 3 [Source:HGNC Symbol;Acc:HGNC:1070]	-	0.220154073	0.395478219	0.352845158	0.0327152	0.117779847	0.035782373
ENSG00000198886	98077.92099	97935.15218	102277.94	94495.17499	87506.6702	91468.20284	0.125287733	3.82E-06	3.53E-05	MT-ND4	mitochondrially encoded NADH:ubiquinone oxidoreductase core subunit 4 [Source:HGNC Symbol;Acc:HGNC:7459]	-	3375.926683	3361.173538	3516.457751	3246.119312	3010.28036	3143.788097
ENSG00000244509	189.9703345	160.4820543	159.7131971	100.060941	98.53953663	87.72421978	0.832968501	3.88E-06	3.59E-05	APOBEC3C	apolipoprotein B mRNA editing enzyme catalytic subunit 3C [Source:HGNC Symbol;Acc:HGNC:17353]	-	3.197538417	2.693314301	2.685174189	1.68084496	1.657618295	1.474384859
ENSG00000145675	1469.287466	1401.282328	1410.942255	1232.433768	1140.921623	1163.158173	0.274695081	3.97E-06	3.67E-05	PIK3R1	phosphoinositide-3-kinase regulatory subunit 1 [Source:HGNC Symbol;Acc:HGNC:8979]	RhoGAP	6.472663555	6.155062719	6.208507013	5.418423407	5.023149481	5.116540314
ENSG00000159387	28.44966362	26.42082601	37.57957579	4.953511931	3.561669999	6.498090354	2.616978499	3.97E-06	3.67E-05	IRX6	iroquois homeobox 6 [Source:HGNC Symbol;Acc:HGNC:14675]	Coprinus_mating	0.397005884	0.367618008	0.523809485	0.068986818	0.049672671	0.09054551
ENSG00000184840	3268.040391	3375.994435	3459.029135	2740.2828	3076.095656	2910.061464	0.212666874	3.98E-06	3.67E-05	TMED9	transmembrane p24 trafficking protein 9 [Source:HGNC Symbol;Acc:HGNC:24878]	-	63.52849423	65.4355032	67.16407578	53.1630172	59.76198502	56.48650081
ENSG00000185359	3360.731231	3415.136399	3605.077032	2918.60923	3007.236702	3122.332415	0.198927823	4.07E-06	3.75E-05	HGS	hepatocyte growth factor-regulated tyrosine kinase substrate [Source:HGNC Symbol;Acc:HGNC:4897]	FYVE	19.31257973	19.56794145	20.6929655	16.73846195	17.27102659	17.91624571
ENSG00000177045	321.2058795	301.3931264	298.0743625	189.2241558	210.1385299	213.3539666	0.589162501	4.08E-06	3.75E-05	SIX5	SIX homeobox 5 [Source:HGNC Symbol;Acc:HGNC:10891]	Homeobox	4.284426594	4.008419276	3.971325832	2.518946168	2.801295617	2.841654712
ENSG00000243620	32.12058795	45.01325913	45.2663072	5.944214317	13.05945666	9.747135531	2.108912716	4.08E-06	3.75E-05	AC092957.1	-	-	2.672880872	3.734798311	3.762468391	0.493655143	1.086088605	0.809905757
ENSG00000203875	1771.220993	1810.315856	1765.385981	1442.462674	1545.764779	1527.051233	0.244677161	4.15E-06	3.81E-05	SNHG5	small nucleolar RNA host gene 5 [Source:HGNC Symbol;Acc:HGNC:21026]	-	30.06888483	30.64287463	29.93545896	24.43893321	26.22599718	25.88567791
ENSG00000150051	60.57025157	50.8845538	53.80711988	12.87913102	26.11891332	10.83015059	1.748076951	4.18E-06	3.83E-05	MKX	mohawk homeobox [Source:HGNC Symbol;Acc:HGNC:23729]	Coprinus_mating	0.699699244	0.586095756	0.620859671	0.148481272	0.301544328	0.124924577
ENSG00000198856	1249.949737	1163.494894	1162.404606	871.8180998	1030.509853	951.9702369	0.327291695	4.22E-06	3.87E-05	OSTC	oligosaccharyltransferase complex non-catalytic subunit [Source:HGNC Symbol;Acc:HGNC:24448]	-	36.66515304	34.02953483	34.05806354	25.52230672	30.21044573	27.88339732
ENSG00000106066	126.6468896	116.4473443	98.21934581	44.58160738	47.48893332	67.14693366	1.099781392	4.25E-06	3.89E-05	CPVL	carboxypeptidase, vitellogenic like [Source:HGNC Symbol;Acc:HGNC:14399]	Peptidase_S10	1.798535581	1.648863378	1.39323129	0.631849023	0.674001638	0.952164652
ENSG00000234741	5532.082977	5302.757635	5468.682359	4767.259882	5014.831358	4820.500028	0.159707794	4.35E-06	3.97E-05	GAS5	growth arrest specific 5 (non-protein coding) [Source:HGNC Symbol;Acc:HGNC:16355]	-	72.26589889	69.06803173	71.35577034	62.15078825	65.47041417	62.87792154
ENSG00000108963	1384.856206	1394.432484	1447.667749	1211.629018	1137.359953	1150.161993	0.27199821	4.38E-06	4.00E-05	DPH1	diphthamide biosynthesis 1 [Source:HGNC Symbol;Acc:HGNC:3003]	-	11.40983659	11.4552036	11.91366322	9.962710232	9.365192471	9.462265275
ENSG00000123700	95.44403277	92.9621656	98.21934581	39.62809545	47.48893332	44.40361742	1.128140011	4.41E-06	4.02E-05	KCNJ2	potassium voltage-gated channel subfamily J member 2 [Source:HGNC Symbol;Acc:HGNC:6263]	-	0.811744041	0.788328338	0.834389907	0.336361762	0.403651689	0.377094366
ENSG00000026103	230.3505022	196.6883714	201.5631792	129.7820126	118.7223333	129.9618071	0.730533144	4.43E-06	4.04E-05	FAS	Fas cell surface death receptor [Source:HGNC Symbol;Acc:HGNC:11920]	Death	2.569003838	2.187181644	2.245372846	1.444518753	1.323280903	1.447280449
ENSG00000231160	205.5717629	247.5729252	210.1039919	149.5960603	118.7223333	127.795777	0.738272679	4.53E-06	4.13E-05	KLF3-AS1	KLF3 antisense RNA 1 [Source:HGNC Symbol;Acc:HGNC:25796]	-	2.018772137	2.424139277	2.060913777	1.466145555	1.16519952	1.253146105
ENSG00000055118	1181.119906	1223.186389	1253.791301	958.9999098	1018.63762	1013.702095	0.291450083	4.54E-06	4.13E-05	KCNH2	potassium voltage-gated channel subfamily H member 2 [Source:HGNC Symbol;Acc:HGNC:6251]	Ion_trans	9.532553921	9.84324965	10.10746418	7.724438823	8.216351774	8.169340353
ENSG00000125084	42.21562988	39.14196446	46.97446974	11.88842863	8.31056333	12.99618071	1.94405627	4.56E-06	4.15E-05	WNT1	Wnt family member 1 [Source:HGNC Symbol;Acc:HGNC:12774]	wnt	1.486540173	1.374284263	1.652216443	0.417792771	0.292467675	0.456962417
ENSG00000214022	3932.477697	4228.310711	4231.972683	3518.974876	3717.196255	3647.594719	0.187902802	4.57E-06	4.16E-05	REPIN1	replication initiator 1 [Source:HGNC Symbol;Acc:HGNC:17922]	zf-C2H2	40.12154925	43.01390761	43.12766633	35.83114466	37.90276991	37.16031346
ENSG00000136830	1825.367127	1891.535433	1895.206334	1526.672377	1654.989326	1567.12279	0.242158264	4.66E-06	4.24E-05	FAM129B	family with sequence similarity 129 member B [Source:HGNC Symbol;Acc:HGNC:25282]	-	18.70397945	19.32541599	19.39733059	15.6121505	16.94817816	16.03423271
ENSG00000109339	1480.300239	1435.531547	1389.590223	1133.36353	1258.456733	1153.411038	0.281492671	4.78E-06	4.34E-05	MAPK10	mitogen-activated protein kinase 10 [Source:HGNC Symbol;Acc:HGNC:6872]	Pkinase	1.646426999	1.591974068	1.543764666	1.258041574	1.398862379	1.280967577
ENSG00000159208	521.2712559	482.424712	451.8089907	353.6807518	371.6009032	314.0743671	0.486132841	4.80E-06	4.35E-05	CIART	circadian associated repressor of transcription [Source:HGNC Symbol;Acc:HGNC:25200]	-	9.17096133	8.46274411	7.939764668	6.210057189	6.533890882	5.517533035
ENSG00000006282	1552.800995	1665.490588	1724.39008	1369.150698	1387.864076	1365.681989	0.262202779	4.84E-06	4.39E-05	SPATA20	spermatogenesis associated 20 [Source:HGNC Symbol;Acc:HGNC:26125]	-	13.80033314	14.7586465	15.30773595	12.14389802	12.32720834	12.11950036
ENSG00000176046	670.8614227	655.6279047	626.8956507	489.4069787	497.4465765	504.6850175	0.389009932	4.86E-06	4.40E-05	NUPR1	nuclear protein 1, transcriptional regulator [Source:HGNC Symbol;Acc:HGNC:29990]	-	5.608083352	5.464741824	5.234540623	4.083051792	4.155967275	4.212727981
ENSG00000240184	643.3294901	668.3490432	659.3507388	526.062967	459.4554298	507.9340627	0.398018715	4.99E-06	4.51E-05	PCDHGC3	protocadherin gamma subfamily C, 3 [Source:HGNC Symbol;Acc:HGNC:8716]	-	5.617520566	5.818956628	5.750814845	4.58439501	4.009577677	4.428737234
ENSG00000135447	821.3693205	894.3938879	842.1241302	666.7427059	681.4661931	668.2202914	0.34295491	5.14E-06	4.64E-05	PPP1R1A	protein phosphatase 1 regulatory inhibitor subunit 1A [Source:HGNC Symbol;Acc:HGNC:9286]	-	9.783814141	10.62255817	10.01953359	7.92612797	8.112562663	7.947869735
ENSG00000225697	669.9436916	670.3061414	739.634378	484.4534668	531.8760531	559.9187855	0.402158398	5.49E-06	4.95E-05	SLC26A6	solute carrier family 26 member 6 [Source:HGNC Symbol;Acc:HGNC:14472]	Sulfate_transp	4.986150191	4.974286906	5.498520134	3.598422984	3.956229921	4.161150817
ENSG00000169851	322.1236106	291.6076352	360.4222951	229.8429536	219.6363166	192.7766805	0.601976481	5.52E-06	4.98E-05	PCDH7	protocadherin 7 [Source:HGNC Symbol;Acc:HGNC:8659]	Cadherin	1.247363111	1.125899969	1.39406705	0.888248784	0.849999209	0.745394527
ENSG00000140943	3524.087364	3385.779926	3528.209718	3119.721814	3021.483382	3072.513722	0.179902744	5.62E-06	5.06E-05	MBTPS1	membrane bound transcription factor peptidase, site 1 [Source:HGNC Symbol;Acc:HGNC:15456]	Peptidase_S8	16.32685416	15.6403026	16.32720764	14.42463414	13.99007649	14.21382757
ENSG00000159176	125.7291586	105.683304	117.0091337	58.45144078	65.29728331	48.73567765	1.017559202	5.73E-06	5.15E-05	CSRP1	cysteine and glycine rich protein 1 [Source:HGNC Symbol;Acc:HGNC:2469]	LIM	0.5779782	0.48440923	0.537275318	0.268166028	0.299995399	0.223709188
ENSG00000183876	111.0454612	130.1470318	110.1764836	54.48863124	43.92726332	70.39597883	1.052651346	5.80E-06	5.21E-05	ARSI	arylsulfatase family member I [Source:HGNC Symbol;Acc:HGNC:32521]	Sulfatase	1.611227494	1.882872438	1.596785704	0.789032769	0.636992371	1.019918027
ENSG00000156860	3383.674508	3431.771734	3485.505654	2991.921206	3089.155112	3032.442165	0.177265236	5.87E-06	5.27E-05	FBRS	fibrosin [Source:HGNC Symbol;Acc:HGNC:20442]	-	22.23528366	22.48552675	22.87818477	19.62173186	20.28793488	19.89793399
ENSG00000157168	298.2626024	272.036653	306.6151752	210.0289059	168.5857133	192.7766805	0.615266291	5.88E-06	5.27E-05	NRG1	neuregulin 1 [Source:HGNC Symbol;Acc:HGNC:7997]	I-set	1.248867992	1.135731662	1.282369128	0.877667248	0.705476468	0.805997313
ENSG00000160888	1188.461754	1184.044425	1171.7995	949.0928859	993.7059296	969.2984778	0.284087855	5.88E-06	5.27E-05	IER2	immediate early response 2 [Source:HGNC Symbol;Acc:HGNC:28871]	-	18.34995364	18.22839105	18.07193876	14.62485501	15.33386637	14.94406184
ENSG00000172053	3339.623416	3357.402002	3434.260778	3008.763147	2884.952699	3033.52518	0.182162275	5.91E-06	5.28E-05	QARS	glutaminyl-tRNA synthetase [Source:HGNC Symbol;Acc:HGNC:9751]	-	33.64588962	33.72628003	34.5596603	30.2521057	29.04806763	30.51711588
ENSG00000105655	5851.453394	6296.963533	6666.958377	5372.57904	5538.396848	5603.519915	0.188613849	5.96E-06	5.33E-05	ISYNA1	inositol-3-phosphate synthase 1 [Source:HGNC Symbol;Acc:HGNC:29821]	-	84.51456769	90.68377288	96.18276209	77.44327799	79.94585054	80.81465216
ENSG00000169071	598.360667	630.1856278	628.6038132	488.4162764	468.9532165	452.7002947	0.396632533	6.18E-06	5.51E-05	ROR2	receptor tyrosine kinase like orphan receptor 2 [Source:HGNC Symbol;Acc:HGNC:10257]	Pkinase_Tyr	4.878207765	5.122669392	5.118891726	3.973932387	3.820945176	3.685270723
ENSG00000129562	1695.049313	1663.53349	1721.827836	1455.341805	1371.242949	1458.821284	0.244933903	6.23E-06	5.55E-05	DAD1	defender against cell death 1 [Source:HGNC Symbol;Acc:HGNC:2664]	-	99.50432295	97.36923062	100.9603885	85.26243008	80.44851857	85.51121299
ENSG00000072110	1354.571081	1355.290519	1397.276954	1140.298446	1119.551603	1159.909128	0.264234818	6.50E-06	5.78E-05	ACTN1	actinin alpha 1 [Source:HGNC Symbol;Acc:HGNC:163]	CH	6.046484728	6.032038983	6.229961085	5.079872165	4.99446885	5.169951767
ENSG00000160963	1869.418219	1922.849004	2064.314425	1671.314925	1662.112666	1621.273543	0.241768944	6.58E-06	5.83E-05	COL26A1	collagen type XXVI alpha 1 chain [Source:HGNC Symbol;Acc:HGNC:18038]	Collagen	28.09573829	28.81441043	30.98928114	25.06832748	24.96539655	24.33053384
ENSG00000110013	604.7847846	653.6708065	628.6038132	501.2954074	485.5743432	434.2890387	0.408255395	6.59E-06	5.84E-05	SIAE	sialic acid acetylesterase [Source:HGNC Symbol;Acc:HGNC:18187]	-	3.524526502	3.798302871	3.659136511	2.915591932	2.828132074	2.527203162
ENSG00000171791	777.3182285	768.1610526	753.2996783	555.7840386	638.7261531	592.4092373	0.365405024	6.66E-06	5.89E-05	BCL2	BCL2, apoptosis regulator [Source:HGNC Symbol;Acc:HGNC:990]	-	3.133847747	3.087890583	3.033531435	2.236238917	2.573580586	2.384856362
ENSG00000173253	29.3673947	26.42082601	40.14181959	3.962809545	4.748893332	8.664120472	2.471513394	6.75E-06	5.96E-05	DMRT2	doublesex and mab-3 related transcription factor 2 [Source:HGNC Symbol;Acc:HGNC:2935]	DM	0.391278869	0.350992587	0.534219463	0.052693527	0.063234985	0.115267486
ENSG00000105329	1036.118394	1134.13842	1166.675012	884.6972308	915.3491897	892.4044086	0.31036702	6.78E-06	5.98E-05	TGFB1	transforming growth factor beta 1 [Source:HGNC Symbol;Acc:HGNC:11766]	-	15.17761429	16.56497441	17.07047874	12.93367328	13.40062213	13.05320622
ENSG00000131748	2701.800312	2677.310369	2708.291701	2247.903714	2400.565579	2392.380265	0.200883687	6.86E-06	6.06E-05	STARD3	StAR related lipid transfer domain containing 3 [Source:HGNC Symbol;Acc:HGNC:17579]	START	24.8355921	24.53864452	24.86671326	20.62206093	22.05356872	21.95901454
ENSG00000125826	2971.613251	3136.249902	3069.568077	2688.766276	2624.950789	2729.197949	0.189886724	6.89E-06	6.08E-05	RBCK1	RANBP2-type and C3HC4-type zinc finger containing 1 [Source:HGNC Symbol;Acc:HGNC:15864]	-	35.02718908	36.85990738	36.1403161	31.62999641	30.92275633	32.12250466
ENSG00000196743	1172.860326	1108.696143	1000.129165	901.5391714	819.1840997	877.2421978	0.335086506	7.01E-06	6.19E-05	GM2A	GM2 ganglioside activator [Source:HGNC Symbol;Acc:HGNC:4367]	-	12.42041782	11.70666054	10.57907458	9.528128405	8.669927303	9.276214627
ENSG00000165821	2784.39611	2656.760838	2714.270269	2382.639239	2304.400489	2418.372627	0.198549777	7.04E-06	6.20E-05	SALL2	spalt like transcription factor 2 [Source:HGNC Symbol;Acc:HGNC:10526]	-	24.53908118	23.34588373	23.89362512	20.95649551	20.29687932	21.28197172
ENSG00000123892	88.1021841	87.09087093	76.86731411	40.61879783	39.17836999	28.15839153	1.221569182	7.11E-06	6.26E-05	RAB38	RAB38, member RAS oncogene family [Source:HGNC Symbol;Acc:HGNC:9776]	Ras	2.852463019	2.811490107	2.48586037	1.312482445	1.26772117	0.910337756
ENSG00000158552	921.4020087	908.0935755	916.4292005	716.2778252	739.6401364	747.2803907	0.318299759	7.15E-06	6.30E-05	ZFAND2B	zinc finger AN1-type containing 2B [Source:HGNC Symbol;Acc:HGNC:25206]	zf-AN1	12.86922653	12.6463289	12.78509285	9.984306098	10.32447062	10.42193215
ENSG00000104419	3612.189548	3453.299815	3745.14636	3171.238338	3238.745252	3073.596737	0.189739053	7.15E-06	6.30E-05	NDRG1	N-myc downstream regulated 1 [Source:HGNC Symbol;Acc:HGNC:7679]	Ndr	17.44204329	16.62614991	18.06330852	15.28230284	15.6295923	14.81955214
ENSG00000135677	2825.694009	2756.572847	2643.381524	2329.14131	2326.957732	2468.191319	0.207039633	7.16E-06	6.30E-05	GNS	glucosamine (N-acetyl)-6-sulfatase [Source:HGNC Symbol;Acc:HGNC:4422]	Sulfatase	21.32848102	20.74602268	19.92949633	17.5454182	17.55364547	18.6026571
ENSG00000254122	298.2626024	273.9937512	291.2417124	198.1404772	168.5857133	201.440801	0.601645714	7.20E-06	6.34E-05	PCDHGB7	protocadherin gamma subfamily B, 7 [Source:HGNC Symbol;Acc:HGNC:8714]	Cadherin	2.848807212	2.609368972	2.778558276	1.888732928	1.609270525	1.921202137
ENSG00000187676	231.2682333	208.4309608	193.8764478	124.8285007	140.0923533	121.2976866	0.715624585	7.26E-06	6.39E-05	B3GLCT	beta 3-glucosyltransferase [Source:HGNC Symbol;Acc:HGNC:20207]	Fringe	2.40243169	2.158876873	2.011693423	1.294141932	1.454432357	1.258197876
ENSG00000077616	33.03831904	39.14196446	50.39079481	13.86983341	7.123339997	8.664120472	2.032416677	7.30E-06	6.41E-05	NAALAD2	N-acetylated alpha-linked acidic dipeptidase 2 [Source:HGNC Symbol;Acc:HGNC:14526]	TFR_dimer	0.216028656	0.255191743	0.329113962	0.090510248	0.046550155	0.0565691
ENSG00000107317	878.2686477	939.4071471	910.4506316	684.5753488	747.9506997	737.5332552	0.331263896	7.37E-06	6.47E-05	PTGDS	prostaglandin D2 synthase [Source:HGNC Symbol;Acc:HGNC:9592]	-	15.36628326	16.38799766	15.91107538	11.95351969	13.07851574	12.8850001
ENSG00000169840	21.10781494	24.46372779	23.06019423	2.972107158	0	0	4.421250609	7.40E-06	6.49E-05	GSX1	GS homeobox 1 [Source:HGNC Symbol;Acc:HGNC:20374]	Homeobox	0.602035362	0.695715913	0.656966706	0.084601152	0	0
ENSG00000089159	1653.751414	1740.838869	1694.497236	1471.193043	1338.000696	1456.655254	0.253063115	7.45E-06	6.53E-05	PXN	paxillin [Source:HGNC Symbol;Acc:HGNC:9718]	LIM	10.51483286	11.03624412	10.7615465	9.335442268	8.502223482	9.248052552
ENSG00000179981	1111.372343	1179.151679	1074.434235	970.8883384	815.6224297	883.7402881	0.330714663	7.48E-06	6.55E-05	TSHZ1	teashirt zinc finger homeobox 1 [Source:HGNC Symbol;Acc:HGNC:10669]	-	6.36572353	6.734237674	6.147091852	5.549969065	4.668973189	5.054453508
ENSG00000099797	1867.582757	1952.205478	1850.794108	1573.235389	1527.956429	1686.254447	0.243424156	7.49E-06	6.56E-05	TECR	trans-2,3-enoyl-CoA reductase [Source:HGNC Symbol;Acc:HGNC:4551]	-	14.96841678	15.60098851	14.81684701	12.58411877	12.23914313	13.495236
ENSG00000253405	11.01277301	13.69968756	16.22754409	0	0	0	6.097905326	7.57E-06	6.63E-05	EVX1-AS	EVX1 antisense RNA [Source:HGNC Symbol;Acc:HGNC:40223]	-	0.383804034	0.476051665	0.564894468	0	0	0
ENSG00000125384	36.70924337	34.2492189	33.30916945	10.89772625	7.123339997	3.249045177	2.279292088	7.61E-06	6.66E-05	PTGER2	prostaglandin E receptor 2 [Source:HGNC Symbol;Acc:HGNC:9594]	7tm_1	0.704080456	0.654980101	0.638134664	0.208600738	0.13654461	0.062224866
ENSG00000102316	8492.683455	8307.881957	8205.158741	7512.496194	7632.658807	7715.39928	0.129471243	7.63E-06	6.67E-05	MAGED2	MAGE family member D2 [Source:HGNC Symbol;Acc:HGNC:16353]	MAGE	137.0151464	133.6424835	132.2246136	120.9597824	123.067541	124.2920676
ENSG00000267002	606.6202468	615.5073912	614.0844316	477.5185501	486.7615665	424.5419031	0.403213784	7.64E-06	6.67E-05	AC060780.1	-	-	3.405110147	3.444911856	3.443055533	2.675085089	2.730703679	2.379557426
ENSG00000181744	902.1296559	891.4582406	913.0128754	744.017492	724.2062331	696.3786829	0.322171569	7.77E-06	6.78E-05	C3orf58	chromosome 3 open reading frame 58 [Source:HGNC Symbol;Acc:HGNC:28490]	-	7.798390384	7.683650364	7.883418662	6.418776415	6.25665636	6.010946254
ENSG00000207955	20.19008386	18.59243312	29.03876311	0.990702386	0	2.166030118	4.394286322	7.93E-06	6.92E-05	AL359091.1	-	-	0.636738718	0.584641907	0.914751072	0.031181675	0	0.068210148
ENSG00000133216	2368.663929	2266.319742	2306.019423	1943.758082	2038.462463	2019.823085	0.210490764	7.95E-06	6.93E-05	EPHB2	EPH receptor B2 [Source:HGNC Symbol;Acc:HGNC:3393]	Pkinase_Tyr	8.976537808	8.563615871	8.729111799	7.351580548	7.720619837	7.643286057
ENSG00000161996	1428.907298	1521.643868	1515.994251	1294.848019	1220.465586	1201.0637	0.264397248	7.97E-06	6.94E-05	WDR90	WD repeat domain 90 [Source:HGNC Symbol;Acc:HGNC:26960]	-	6.434009724	6.831581552	6.818312301	5.818747945	5.492211186	5.40014056
ENSG00000179134	3039.525351	3154.842336	3135.332335	2769.013169	2490.794552	2794.178852	0.210983543	8.03E-06	6.99E-05	SAMD4B	sterile alpha motif domain containing 4B [Source:HGNC Symbol;Acc:HGNC:25492]	SAM_1	17.89383296	18.51850176	18.43668633	16.26880748	14.65478826	16.42529485
ENSG00000166073	219.3377292	226.0448448	215.2284795	128.7913102	146.0284699	139.7089426	0.674200394	8.10E-06	7.05E-05	GPR176	G protein-coupled receptor 176 [Source:HGNC Symbol;Acc:HGNC:32370]	7tm_1	2.032353201	2.088387226	1.991990474	1.190982813	1.352282443	1.292621612
ENSG00000136026	3074.399133	2948.368473	2942.309968	2487.653692	2723.490326	2589.489006	0.201781975	8.15E-06	7.08E-05	CKAP4	cytoskeleton associated protein 4 [Source:HGNC Symbol;Acc:HGNC:16991]	-	40.08376679	38.32839334	38.31760689	32.36914957	35.48772397	33.71193753
ENSG00000113328	2897.277033	2663.610682	2680.9611	2299.420238	2407.688919	2414.040566	0.211420017	8.22E-06	7.14E-05	CCNG1	cyclin G1 [Source:HGNC Symbol;Acc:HGNC:1592]	-	44.38743448	40.6884688	41.02628662	35.15778126	36.86501597	36.92971436
ENSG00000102445	33.03831904	34.2492189	25.62243804	4.953511931	7.123339997	5.415075295	2.417555872	8.26E-06	7.17E-05	RUBCNL	RUN and cysteine rich domain containing beclin 1 interacting protein like [Source:HGNC Symbol;Acc:HGNC:20420]	-	0.256686629	0.265317902	0.198841684	0.038408877	0.055311191	0.042009854
ENSG00000206384	108.292268	93.94071471	79.42955792	34.67458351	42.74003998	48.73567765	1.161295591	8.46E-06	7.33E-05	COL6A6	collagen type VI alpha 6 chain [Source:HGNC Symbol;Acc:HGNC:27023]	VWA	0.528447876	0.457076766	0.38715826	0.168868658	0.208441247	0.237472367
ENSG00000153113	862.6672193	853.2948253	799.4200668	685.5660512	642.2878231	657.3901408	0.339827694	8.54E-06	7.39E-05	CAST	calpastatin [Source:HGNC Symbol;Acc:HGNC:1515]	-	3.287113412	3.241910963	3.042622799	2.607076567	2.445936135	2.50124333
ENSG00000154721	1212.322762	1269.178198	1243.542326	1047.172422	997.2675996	1031.030336	0.275499235	8.56E-06	7.41E-05	JAM2	junctional adhesion molecule 2 [Source:HGNC Symbol;Acc:HGNC:14686]	V-set	9.692032988	10.1169547	9.930220058	8.355028013	7.968055775	8.230560889
ENSG00000156675	297.3448713	321.9426577	311.7396628	235.7871679	186.3940633	194.9427106	0.589044561	8.59E-06	7.43E-05	RAB11FIP1	RAB11 family interacting protein 1 [Source:HGNC Symbol;Acc:HGNC:30265]	C2	1.468823874	1.585690317	1.538165297	1.162418536	0.920206673	0.96156276
ENSG00000165475	856.2431017	893.4153388	859.2057555	691.5102655	676.7172997	711.5408938	0.326268315	8.64E-06	7.47E-05	CRYL1	crystallin lambda 1 [Source:HGNC Symbol;Acc:HGNC:18246]	3HCDH_N	9.386013249	9.764905845	9.407688558	7.565119608	7.413706488	7.788347246
ENSG00000198727	46700.58169	46794.21851	50231.93569	45261.22921	42573.82872	43318.43633	0.132040501	8.74E-06	7.55E-05	MT-CYB	mitochondrially encoded cytochrome b [Source:HGNC Symbol;Acc:HGNC:7427]	-	1941.366888	1939.581822	2085.772412	1877.78023	1768.772871	1798.12328
ENSG00000140931	898.4587316	923.7503613	827.6047486	674.668325	704.0234364	716.9559691	0.338175178	8.90E-06	7.68E-05	CMTM3	CKLF like MARVEL transmembrane domain containing 3 [Source:HGNC Symbol;Acc:HGNC:19174]	-	13.47317387	13.81201305	12.39642426	10.09706591	10.55122609	10.73558289
ENSG00000279088	322.1236106	348.3634837	288.6794686	191.2055605	231.5085499	216.6030118	0.586779598	8.91E-06	7.68E-05	AC022400.7	-	-	12.36161063	13.32955666	11.06547536	7.322950688	8.878990029	8.300005057
ENSG00000183718	818.6161273	954.0853837	900.2016564	738.0732777	648.2239398	692.0466227	0.360791778	9.07E-06	7.81E-05	TRIM52	tripartite motif containing 52 [Source:HGNC Symbol;Acc:HGNC:19024]	zf-B_box	5.91718357	6.8762644	6.499444371	5.324358847	4.682780965	4.994953668
ENSG00000221983	6414.94028	6782.323892	6951.36744	5842.171971	6129.634068	6080.046541	0.159057645	9.20E-06	7.92E-05	UBA52	ubiquitin A-52 residue ribosomal protein fusion product 1 [Source:HGNC Symbol;Acc:HGNC:12458]	ubiquitin	70.66259212	74.49138535	76.48369643	64.22503856	67.48007044	66.87521864
ENSG00000149499	870.9267991	908.0935755	981.3393769	725.1941466	744.3890297	726.7031046	0.33089612	9.21E-06	7.92E-05	EML3	echinoderm microtubule associated protein like 3 [Source:HGNC Symbol;Acc:HGNC:26666]	-	7.524545668	7.822756454	8.468754247	6.252965147	6.427507973	6.269270487
ENSG00000156976	15156.32886	15061.82792	14766.21104	13869.83341	13879.82798	14034.79215	0.106361963	9.30E-06	8.00E-05	EIF4A2	eukaryotic translation initiation factor 4A2 [Source:HGNC Symbol;Acc:HGNC:3284]	DEAD	117.2173848	116.1465376	114.0692946	107.0538628	107.2818178	108.3840455
ENSG00000149925	765.3877244	797.5175259	820.7720985	570.6445744	688.5895331	575.0809963	0.380849765	9.48E-06	8.14E-05	ALDOA	aldolase, fructose-bisphosphate A [Source:HGNC Symbol;Acc:HGNC:414]	-	9.27064139	9.631614755	9.930075503	6.898061653	8.335520772	6.955344892
ENSG00000121671	2443.917878	2518.785413	2547.724422	2215.210535	2037.275239	2221.263886	0.213338844	9.48E-06	8.14E-05	CRY2	cryptochrome circadian regulator 2 [Source:HGNC Symbol;Acc:HGNC:2385]	-	18.69674011	19.21325872	19.46854117	16.91326218	15.5766127	16.96839647
ENSG00000134917	80.76033542	83.17667448	83.69996426	39.62809545	16.62112666	41.15457224	1.332814207	9.52E-06	8.17E-05	ADAMTS8	ADAM metallopeptidase with thrombospondin type 1 motif 8 [Source:HGNC Symbol;Acc:HGNC:224]	TSP_1	0.846920214	0.869714109	0.876741036	0.414744538	0.174200291	0.430946979
ENSG00000179820	943.4275547	864.0588655	889.0985999	670.7055154	752.699593	715.872954	0.335948002	1.02E-05	8.71E-05	MYADM	myeloid associated differentiation marker [Source:HGNC Symbol;Acc:HGNC:7544]	-	12.17649194	11.11955834	11.46212742	8.639300825	9.709108226	9.225946846
ENSG00000182247	752.5394892	772.075249	804.5445544	581.5423007	647.0367164	597.8243126	0.352893792	1.04E-05	8.88E-05	UBE2E2	ubiquitin conjugating enzyme E2 E2 [Source:HGNC Symbol;Acc:HGNC:12478]	UQ_con	10.90238694	11.15276383	11.64244175	8.40827094	9.368396321	8.648230071
ENSG00000165895	301.0157957	252.4656708	251.0998928	168.4194056	180.4579466	174.3654245	0.621857643	1.04E-05	8.91E-05	ARHGAP42	Rho GTPase activating protein 42 [Source:HGNC Symbol;Acc:HGNC:26545]	RhoGAP	1.595637677	1.334375036	1.329514876	0.89098464	0.956015735	0.922925685
ENSG00000103154	1606.029398	1594.056503	1591.153402	1336.457519	1356.996269	1371.097065	0.237517288	1.06E-05	8.99E-05	NECAB2	N-terminal EF-hand calcium binding protein 2 [Source:HGNC Symbol;Acc:HGNC:23746]	ABM	30.22900986	29.91608244	29.91466613	25.10491066	25.52660848	25.76914427
ENSG00000197971	84.43125976	137.9754247	109.3224023	58.45144078	33.24225332	55.23376801	1.164703569	1.06E-05	9.02E-05	MBP	myelin basic protein [Source:HGNC Symbol;Acc:HGNC:6925]	-	0.215135065	0.350542153	0.278239494	0.148640187	0.084653013	0.140531592
ENSG00000171819	21.10781494	25.4422769	18.78978789	1.981404772	0	1.083015059	4.34227645	1.06E-05	9.03E-05	ANGPTL7	angiopoietin like 7 [Source:HGNC Symbol;Acc:HGNC:24078]	Fibrinogen_C	0.447356929	0.537647268	0.397772216	0.041909954	0	0.022919585
ENSG00000267534	362.5037783	341.5136399	421.0620651	247.6755965	261.1891332	269.6707497	0.533752571	1.06E-05	9.03E-05	S1PR2	sphingosine-1-phosphate receptor 2 [Source:HGNC Symbol;Acc:HGNC:3169]	7tm_1	4.719808073	4.433537983	5.475951515	3.218311735	3.398685176	3.505960412
ENSG00000075420	1018.681504	1036.283509	994.1505959	865.8738855	807.3118664	790.6009931	0.306048529	1.08E-05	9.14E-05	FNDC3B	fibronectin type III domain containing 3B [Source:HGNC Symbol;Acc:HGNC:24670]	fn3	3.641149161	3.693254324	3.549391489	3.088785722	2.883934666	2.821751531
ENSG00000143869	213.8313427	220.1735501	206.6876668	141.6704412	132.9690133	126.7127619	0.672979636	1.13E-05	9.60E-05	GDF7	growth differentiation factor 7 [Source:HGNC Symbol;Acc:HGNC:4222]	TGFb_propeptide	1.040356692	1.068086991	1.004447268	0.68789672	0.646554859	0.615591513
ENSG00000165061	66.07663807	54.79875025	79.42955792	25.75826204	28.49335999	22.74331624	1.384554882	1.14E-05	9.69E-05	ZMAT4	zinc finger matrin-type 4 [Source:HGNC Symbol;Acc:HGNC:25844]	-	0.849131331	0.702147186	1.019555213	0.330351721	0.365943994	0.291838162
ENSG00000152558	2699.96485	2690.031508	2641.673362	2269.699167	2439.743949	2297.07494	0.197827051	1.15E-05	9.78E-05	TMEM123	transmembrane protein 123 [Source:HGNC Symbol;Acc:HGNC:30138]	-	27.55855298	27.37702453	26.93265039	23.1206313	24.8878042	23.41180122
ENSG00000172270	11089.86242	11741.61079	11623.19198	10329.06308	10815.60456	10236.65834	0.13506561	1.16E-05	9.80E-05	BSG	basigin (Ok blood group) [Source:HGNC Symbol;Acc:HGNC:1116]	-	138.5340509	146.2475617	145.0298718	128.7728759	135.0284267	127.6879598
ENSG00000158352	107.3745369	109.5975005	134.0907591	59.44214317	47.48893332	68.22994872	1.00082718	1.17E-05	9.90E-05	SHROOM4	shroom family member 4 [Source:HGNC Symbol;Acc:HGNC:29215]	PDZ	0.492885278	0.501621071	0.61481587	0.272315331	0.217861751	0.312738214
ENSG00000119715	54.14613398	54.79875025	45.2663072	14.86053579	18.99557333	17.32824094	1.59530372	1.17E-05	9.93E-05	ESRRB	estrogen related receptor beta [Source:HGNC Symbol;Acc:HGNC:3473]	zf-C4	0.433095561	0.437036301	0.361653791	0.118627079	0.151849273	0.138398735
ENSG00000134815	1223.335535	1338.655185	1316.139234	1113.549482	993.7059296	1064.603803	0.288369306	1.18E-05	9.93E-05	DHX34	DExH-box helicase 34 [Source:HGNC Symbol;Acc:HGNC:16719]	HA2	10.1870065	11.11476525	10.94723659	9.254300595	8.269950404	8.852182711
ENSG00000141338	322.1236106	300.4145772	326.2590444	234.7964655	198.2662966	211.1879365	0.556276088	1.18E-05	9.98E-05	ABCA8	ATP binding cassette subfamily A member 8 [Source:HGNC Symbol;Acc:HGNC:38]	ABC_tran	1.358974539	1.2636894	1.374842657	0.988583612	0.835952668	0.889650102
ENSG00000250722	230.3505022	220.1735501	190.4601227	137.7076317	132.9690133	125.6297468	0.691804627	1.18E-05	9.98E-05	SELENOP	selenoprotein P [Source:HGNC Symbol;Acc:HGNC:10751]	-	1.920881386	1.830657538	1.586416146	1.146047146	1.108168657	1.046080806
ENSG00000162670	224.8441157	256.3798672	263.0570305	152.5681675	172.1473833	154.8711534	0.636498331	1.19E-05	0.000100638	BRINP3	BMP/retinoic acid inducible neural specific 3 [Source:HGNC Symbol;Acc:HGNC:22393]	-	2.48770578	2.828342409	2.907160968	1.684668706	1.903539733	1.710997544
ENSG00000140511	90.85537735	106.6618532	99.07342708	41.60950022	46.30170998	54.15075295	1.063278087	1.20E-05	0.000101149	HAPLN3	hyaluronan and proteoglycan link protein 3 [Source:HGNC Symbol;Acc:HGNC:21446]	Xlink	1.222885257	1.431445363	1.331968443	0.558934172	0.622839482	0.727781374
ENSG00000167658	73152.34474	74002.77656	75544.34223	68926.13711	70375.0375	70134.97221	0.088663233	1.21E-05	0.000101543	EEF2	eukaryotic translation elongation factor 2 [Source:HGNC Symbol;Acc:HGNC:3214]	GTP_EFTU	861.623616	869.0963697	888.7773202	810.2263673	828.4227445	824.8696722
ENSG00000276600	104.6213436	105.683304	77.72139538	31.70247636	54.61227331	42.2375873	1.171712884	1.21E-05	0.000101554	RAB7B	RAB7B, member RAS oncogene family [Source:HGNC Symbol;Acc:HGNC:30513]	Ras	1.346281676	1.355977872	0.998982562	0.407138262	0.702344084	0.542720352
ENSG00000152669	118.3873099	129.1684827	116.1550524	53.49792885	59.36116664	74.72803907	0.956064159	1.22E-05	0.00010236	CCNO	cyclin O [Source:HGNC Symbol;Acc:HGNC:18576]	Cyclin_C	3.104113251	3.376910435	3.042090905	1.39991757	1.555531697	1.956488754
ENSG00000100033	55.98159615	52.84165202	46.97446974	14.86053579	16.62112666	20.57728612	1.582835535	1.23E-05	0.000103139	PRODH	proline dehydrogenase 1 [Source:HGNC Symbol;Acc:HGNC:9453]	-	0.302565659	0.284761533	0.253593385	0.080157085	0.089779844	0.111051344
ENSG00000136448	2623.79317	2704.709744	2575.055023	2268.708464	2362.574432	2275.414639	0.194663499	1.33E-05	0.000111405	NMT1	N-myristoyltransferase 1 [Source:HGNC Symbol;Acc:HGNC:7857]	-	18.66121224	19.18056955	18.2935691	16.10356521	16.79344463	16.15965807
ENSG00000000005	30.28512578	20.54953134	31.60100691	6.934916703	2.374446666	3.249045177	2.686406371	1.36E-05	0.000113558	TNMD	tenomodulin [Source:HGNC Symbol;Acc:HGNC:17757]	-	0.892225185	0.603639425	0.929924509	0.203901037	0.069911971	0.09557894
ENSG00000135486	35270.24103	34171.91352	34766.23209	31586.56418	33032.11479	32513.19509	0.101654789	1.36E-05	0.00011374	HNRNPA1	heterogeneous nuclear ribonucleoprotein A1 [Source:HGNC Symbol;Acc:HGNC:5031]	RRM_1	328.4775735	317.319801	323.4123486	293.5842643	307.4522724	302.3558045
ENSG00000122870	299.1803335	305.3073228	316.8641504	204.0846915	218.4490933	210.1049214	0.54397646	1.37E-05	0.000114039	BICC1	BicC family RNA binding protein 1 [Source:HGNC Symbol;Acc:HGNC:19351]	KH_1	2.160253675	2.198059832	2.285317229	1.470669988	1.576398412	1.514848845
ENSG00000124191	230.3505022	245.615827	216.9366421	151.5774651	143.6540233	148.3730631	0.641244168	1.38E-05	0.000114852	TOX2	TOX high mobility group box family member 2 [Source:HGNC Symbol;Acc:HGNC:16095]	HMG_box	3.390001031	3.604106317	3.18893199	2.226272884	2.112868617	2.180354416
ENSG00000079150	405.6371393	507.8669889	388.6069769	291.2665015	314.6141832	301.0781864	0.52087772	1.41E-05	0.000117733	FKBP7	FK506 binding protein 7 [Source:HGNC Symbol;Acc:HGNC:3723]	FKBP_C	6.246805259	7.798315814	5.977678125	4.476554594	4.842198458	4.629785938
ENSG00000148948	360.6683162	354.2347784	343.3406697	244.7034894	262.3763566	238.263313	0.506673162	1.42E-05	0.000118125	LRRC4C	leucine rich repeat containing 4C [Source:HGNC Symbol;Acc:HGNC:29317]	I-set	3.194025627	3.127895102	3.037087685	2.162736732	2.322197392	2.106924361
ENSG00000120742	3422.219214	3480.69919	3494.900548	3016.688766	3122.397365	3112.58528	0.168990632	1.42E-05	0.000118487	SERP1	stress associated endoplasmic reticulum protein 1 [Source:HGNC Symbol;Acc:HGNC:10759]	-	28.24474125	28.64355024	28.81152685	24.84811059	25.75502519	25.65147831
ENSG00000170271	498.3279788	495.1458504	503.0538668	366.5598829	345.4819899	398.5495417	0.429451421	1.43E-05	0.000119356	FAXDC2	fatty acid hydroxylase domain containing 2 [Source:HGNC Symbol;Acc:HGNC:1334]	-	3.272870035	3.242479287	3.300119428	2.402655536	2.267686072	2.613708599
ENSG00000138326	19581.62815	18473.05013	18136.41572	16541.75774	17540.03752	17134.38125	0.133928986	1.44E-05	0.000120078	RPS24	ribosomal protein S24 [Source:HGNC Symbol;Acc:HGNC:10411]	Ribosomal_S24e	118.2123956	111.1945256	109.3622302	99.66185477	105.8251199	103.2866067
ENSG00000161249	364.3392405	346.4063855	341.6325072	244.7034894	203.0151899	270.7537647	0.547724148	1.45E-05	0.000120785	DMKN	dermokine [Source:HGNC Symbol;Acc:HGNC:25063]	-	2.321509989	2.200802523	2.174330075	1.556101281	1.292817355	1.722663597
ENSG00000173801	1982.299142	2134.215612	2223.17354	1770.385164	1802.205019	1832.46148	0.230635805	1.46E-05	0.000120928	JUP	junction plakoglobin [Source:HGNC Symbol;Acc:HGNC:6207]	Arm	19.02555894	20.42382602	21.31293562	16.95778336	17.28687367	17.56161491
ENSG00000111275	1281.152594	1247.650117	1288.808633	1090.763327	1028.135406	1057.022698	0.264866446	1.46E-05	0.000121563	ALDH2	aldehyde dehydrogenase 2 family (mitochondrial) [Source:HGNC Symbol;Acc:HGNC:404]	Aldedh	6.251807076	6.070550798	6.281954998	5.312125483	5.014170007	5.15051178
ENSG00000055070	2063.059478	2041.253447	2097.623594	1808.031855	1822.387816	1719.827914	0.213482431	1.48E-05	0.000122684	SZRD1	SUZ RNA binding domain containing 1 [Source:HGNC Symbol;Acc:HGNC:30232]	-	20.61405781	20.33664231	20.9353862	18.02979997	18.19854118	17.15924197
ENSG00000163754	312.9462998	352.2776802	338.2161821	213.9917154	227.9468799	250.1764786	0.536511666	1.51E-05	0.000124915	GYG1	glycogenin 1 [Source:HGNC Symbol;Acc:HGNC:4699]	Glyco_transf_8	4.22775648	4.745214503	4.563900868	2.88516193	3.077640064	3.37479955
ENSG00000135736	234.9391576	236.808885	246.8294864	130.772715	184.0196166	136.4598974	0.677349088	1.51E-05	0.000125405	CCDC102A	coiled-coil domain containing 102A [Source:HGNC Symbol;Acc:HGNC:28097]	Myosin_tail_1	4.31588776	4.337538133	4.529116072	2.397535048	3.378491946	2.50311694
ENSG00000273274	399.2130217	396.3123902	383.4824893	287.303692	286.1208232	276.16884	0.47234116	1.52E-05	0.000125769	ZBTB8B	zinc finger and BTB domain containing 8B [Source:HGNC Symbol;Acc:HGNC:37057]	BTB	1.475413104	1.460417963	1.415650844	1.059700732	1.056823435	1.019166119
ENSG00000143570	1328.87461	1385.625542	1348.594322	1134.354232	1127.862166	1144.746917	0.253747841	1.53E-05	0.000126682	SLC39A1	solute carrier family 39 member 1 [Source:HGNC Symbol;Acc:HGNC:12876]	-	18.60422463	19.34211805	18.85864887	15.84927338	15.78074969	16.00288992
ENSG00000158805	1068.238982	1158.602148	1158.988281	945.1300764	855.988023	947.6381766	0.299361439	1.54E-05	0.000127372	ZNF276	zinc finger protein 276 [Source:HGNC Symbol;Acc:HGNC:23330]	zf-AD	6.822223935	7.377724883	7.393298992	6.02396198	5.463478879	6.04312338
ENSG00000174233	2645.818716	2740.916061	2879.962035	2461.89543	2292.528256	2412.957551	0.205392467	1.57E-05	0.000129538	ADCY6	adenylate cyclase 6 [Source:HGNC Symbol;Acc:HGNC:237]	Guanylate_cyc	14.92227575	15.41350085	16.22420467	13.85726967	12.92211809	13.58895382
ENSG00000154263	66.07663807	73.39118337	67.47242017	19.81404772	32.05502999	31.40743671	1.321889215	1.60E-05	0.000132305	ABCA10	ATP binding cassette subfamily A member 10 [Source:HGNC Symbol;Acc:HGNC:30]	ABC_tran	0.372890392	0.412959749	0.380330557	0.111593667	0.180789613	0.176981191
ENSG00000167371	3863.647865	3761.542785	3961.228921	3498.170125	3165.137405	3494.889595	0.189115996	1.61E-05	0.000132803	PRRT2	proline rich transmembrane protein 2 [Source:HGNC Symbol;Acc:HGNC:30500]	-	48.80435403	47.3759155	49.97958539	44.09964035	39.95743774	44.08144843
ENSG00000120889	4979.608864	5109.98346	4858.014252	4470.049166	4291.812348	4604.980031	0.160516936	1.62E-05	0.000133278	TNFRSF10B	TNF receptor superfamily member 10b [Source:HGNC Symbol;Acc:HGNC:11905]	Death	45.79149957	46.8532485	44.62210934	41.0237186	39.44340433	42.28426151
ENSG00000056558	214.7490737	231.9161394	224.6233735	159.5030842	123.4712266	138.6259276	0.66629036	1.62E-05	0.000133788	TRAF1	TNF receptor associated factor 1 [Source:HGNC Symbol;Acc:HGNC:12031]	-	1.579464593	1.700748697	1.650194813	1.170794761	0.907587258	1.018085905
ENSG00000130254	3835.198202	3796.770553	3966.353408	3455.569923	3524.866075	3354.097638	0.167027841	1.63E-05	0.000133931	SAFB2	scaffold attachment factor B2 [Source:HGNC Symbol;Acc:HGNC:21605]	RRM_1	29.23672877	28.8593069	30.20188506	26.29019097	26.85515223	25.53159993
ENSG00000110011	668.1082294	715.3194005	719.1364276	534.9792885	533.0632765	571.8319511	0.358555395	1.64E-05	0.000135026	DNAJC4	DnaJ heat shock protein family (Hsp40) member C4 [Source:HGNC Symbol;Acc:HGNC:5271]	DnaJ	11.2895175	12.05200053	12.13784326	9.021912663	9.00225594	9.648467582
ENSG00000136235	224.8441157	262.2511619	280.9927371	147.6146555	178.0834999	168.9503492	0.638540269	1.70E-05	0.000139576	GPNMB	glycoprotein nmb [Source:HGNC Symbol;Acc:HGNC:4462]	-	1.790596823	2.082400612	2.235182842	1.17321836	1.417372485	1.343497125
ENSG00000160685	717.665708	758.3755614	697.7843959	518.1373479	543.7482865	615.1525535	0.374271844	1.72E-05	0.000141055	ZBTB7B	zinc finger and BTB domain containing 7B [Source:HGNC Symbol;Acc:HGNC:18668]	BTB	7.910825802	8.335171387	7.682853581	5.700036204	5.990203266	6.770859808
ENSG00000118922	1593.181162	1553.935989	1564.676883	1370.1414	1305.945666	1321.278372	0.236547252	1.74E-05	0.000142794	KLF12	Kruppel like factor 12 [Source:HGNC Symbol;Acc:HGNC:6346]	zf-C2H2	6.918217341	6.728104716	6.786648896	5.937826694	5.667586787	5.729077921
ENSG00000126746	1267.386628	1229.057684	1342.615753	1074.912089	1049.505426	1064.603803	0.268064293	1.78E-05	0.000145426	ZNF384	zinc finger protein 384 [Source:HGNC Symbol;Acc:HGNC:11955]	-	11.6028987	11.21915698	12.27752411	9.821174268	9.602539458	9.732104366
ENSG00000102125	1163.683015	1304.405966	1222.190294	1012.497839	993.7059296	1031.030336	0.280155242	1.78E-05	0.000145771	TAZ	tafazzin [Source:HGNC Symbol;Acc:HGNC:11577]	Acyltransferase	11.69153859	13.06713346	12.26528035	10.15229355	9.977893984	10.34355386
ENSG00000105726	2203.472334	2362.217555	2476.835677	2069.577285	1859.191739	2040.400371	0.237763432	1.80E-05	0.000147035	ATP13A1	ATPase 13A1 [Source:HGNC Symbol;Acc:HGNC:24215]	E1-E2_ATPase	12.47791163	13.33781763	14.00984	11.69631464	10.52210222	11.53748267
ENSG00000049239	1785.90469	1858.264763	1943.888966	1559.365556	1571.883693	1634.269724	0.230194759	1.80E-05	0.000147422	H6PD	hexose-6-phosphate dehydrogenase/glucose 1-dehydrogenase [Source:HGNC Symbol;Acc:HGNC:4795]	G6PD_C	9.08796702	9.428587472	9.880560821	7.919349164	7.994161262	8.304118996
ENSG00000181789	3376.332659	3323.152783	3286.504719	2908.702206	3052.351189	2893.816238	0.173983261	1.80E-05	0.000147422	COPG1	coatomer protein complex subunit gamma 1 [Source:HGNC Symbol;Acc:HGNC:2236]	-	36.19119532	35.51718884	35.18792312	31.11645029	32.69913236	30.97348057
ENSG00000112280	648.8358766	556.7944445	581.6293435	437.8904547	423.8387298	481.9417013	0.411378775	1.83E-05	0.000149329	COL9A1	collagen type IX alpha 1 chain [Source:HGNC Symbol;Acc:HGNC:2217]	Collagen	4.250766624	3.637122076	3.806101729	2.863063461	2.775090033	3.152740871
ENSG00000115275	2380.594433	2588.2624	2685.231506	2152.796285	2155.997573	2264.584488	0.219856442	1.85E-05	0.000151183	MOGS	mannosyl-oligosaccharide glucosidase [Source:HGNC Symbol;Acc:HGNC:24862]	-	34.91534764	37.85034467	39.33818948	31.51134801	31.60263217	33.16506473
ENSG00000237732	111.0454612	136.0183265	129.8203527	65.38635748	70.04617664	67.14693366	0.896585294	1.86E-05	0.000151349	AC010980.1	-	-	2.051851452	2.505954085	2.396015181	1.205772399	1.293521259	1.23888973
ENSG00000186439	33.03831904	26.42082601	26.47651931	6.934916703	3.561669999	5.415075295	2.415512715	1.87E-05	0.000152541	TRDN	triadin [Source:HGNC Symbol;Acc:HGNC:12261]	-	0.233891324	0.186497554	0.187222801	0.048997115	0.025199613	0.038279128
ENSG00000122707	508.4230207	499.0600469	585.8997498	400.243764	402.4687098	383.3873309	0.427358761	1.90E-05	0.000154123	RECK	reversion inducing cysteine rich protein with kazal motifs [Source:HGNC Symbol;Acc:HGNC:11345]	-	3.989329182	3.904433665	4.591976498	3.134240595	3.156100476	3.0038192
ENSG00000167965	1522.515869	1539.257752	1519.410576	1258.19203	1300.00955	1326.693447	0.238214712	1.90E-05	0.000154343	MLST8	MTOR associated protein, LST8 homolog [Source:HGNC Symbol;Acc:HGNC:24825]	-	16.70504173	16.83944078	16.65185263	13.77735208	14.25529836	14.53508866
ENSG00000187514	17260.68623	16997.39807	17268.66916	15634.27436	16403.86479	15776.28036	0.108243619	1.92E-05	0.000155933	PTMA	prothymosin alpha [Source:HGNC Symbol;Acc:HGNC:9623]	-	242.3647108	237.9711728	242.1987365	219.0897935	230.1979968	221.1960193
ENSG00000021826	695.640162	608.6575474	638.8527884	485.4441692	516.4421498	493.8548669	0.378896272	1.92E-05	0.000155976	CPS1	carbamoyl-phosphate synthase 1 [Source:HGNC Symbol;Acc:HGNC:2323]	CPSase_L_D2	3.062233767	2.671512949	2.809028627	2.132681848	2.272057959	2.170772924
ENSG00000105664	26.61420145	26.42082601	18.78978789	3.962809545	2.374446666	3.249045177	2.888104775	1.92E-05	0.000155976	COMP	cartilage oligomeric matrix protein [Source:HGNC Symbol;Acc:HGNC:2227]	TSP_C	0.4070827	0.402945375	0.287073273	0.060493052	0.036297412	0.049623378
ENSG00000121769	675.4500781	664.4348467	641.4150322	514.1745384	489.1360131	536.0924542	0.36291613	1.94E-05	0.000157462	FABP3	fatty acid binding protein 3 [Source:HGNC Symbol;Acc:HGNC:3557]	-	31.22603685	30.6271504	29.61859289	23.72287216	22.59941946	24.74712034
ENSG00000119523	726.8430188	751.5257177	746.4670282	565.6910625	639.9133764	511.1831078	0.375800286	1.95E-05	0.000157754	ALG2	ALG2, alpha-1,3/1,6-mannosyltransferase [Source:HGNC Symbol;Acc:HGNC:23159]	Glycos_transf_1	11.55735205	11.91494781	11.8557771	8.976977285	10.16910987	8.116253018
ENSG00000146278	2096.097797	1964.926616	1978.906298	1711.933723	1749.967193	1742.57123	0.21513373	2.01E-05	0.000162459	PNRC1	proline rich nuclear receptor coactivator 1 [Source:HGNC Symbol;Acc:HGNC:17278]	-	33.2292795	31.05891621	31.3354756	27.0850362	27.72575122	27.58425678
ENSG00000172238	13.76596627	10.76404023	11.10305648	0	0	0	5.896612333	2.08E-05	0.00016809	ATOH1	atonal bHLH transcription factor 1 [Source:HGNC Symbol;Acc:HGNC:797]	HLH	0.295183821	0.230139805	0.23780998	0	0	0
ENSG00000176105	1584.921583	1570.571324	1553.573826	1338.438924	1317.8179	1353.768824	0.231475662	2.09E-05	0.000168629	YES1	YES proto-oncogene 1, Src family tyrosine kinase [Source:HGNC Symbol;Acc:HGNC:12841]	Pkinase_Tyr	14.74037648	14.56428063	14.43226083	12.42317046	12.2489886	12.57206648
ENSG00000169692	409.3080636	431.5401582	412.5212524	321.9782755	276.6230366	308.6592918	0.463283618	2.11E-05	0.000170101	AGPAT2	1-acylglycerol-3-phosphate O-acyltransferase 2 [Source:HGNC Symbol;Acc:HGNC:325]	Acyltransferase	10.79770817	11.35097272	10.86999363	8.476975831	7.293125069	8.130588936
ENSG00000189060	9137.848407	9454.741516	9654.534653	8591.371092	8463.71514	8794.082279	0.127967597	2.12E-05	0.000170514	H1F0	H1 histone family member 0 [Source:HGNC Symbol;Acc:HGNC:4714]	-	184.9086867	190.7627628	195.1400391	173.5037769	171.1663678	177.6909274
ENSG00000169733	1863.911832	1935.570143	2066.022587	1681.221949	1702.478259	1619.107513	0.230211173	2.15E-05	0.000172609	RFNG	RFNG O-fucosylpeptide 3-beta-N-acetylglucosaminyltransferase [Source:HGNC Symbol;Acc:HGNC:9974]	Fringe	22.87424874	23.68432254	25.32551095	20.59110321	20.88079746	19.84077017
ENSG00000126218	202.8185696	199.6240188	169.9621723	116.9028816	121.09678	112.6335661	0.706337478	2.16E-05	0.000173101	F10	coagulation factor X [Source:HGNC Symbol;Acc:HGNC:3528]	Trypsin	4.083225848	4.007181919	3.417823538	2.34884302	2.436533087	2.264252653
ENSG00000175879	64.24117591	54.79875025	75.15915158	22.78615488	27.30613666	27.07537647	1.337757126	2.16E-05	0.000173305	HOXD8	homeobox D8 [Source:HGNC Symbol;Acc:HGNC:5139]	Homeobox	1.159027841	0.985783668	1.354452977	0.410283944	0.492362171	0.487771313
ENSG00000167702	4424.381558	4727.370758	4816.16427	3924.172151	4207.519492	4222.675715	0.177803609	2.16E-05	0.000173305	KIFC2	kinesin family member C2 [Source:HGNC Symbol;Acc:HGNC:29530]	Kinesin	47.19069967	50.27523228	51.3105667	41.77197259	44.85119425	44.97311173
ENSG00000166825	57.81705832	65.56279047	61.49385129	18.82334534	33.24225332	17.32824094	1.426479213	2.17E-05	0.000174079	ANPEP	alanyl aminopeptidase, membrane [Source:HGNC Symbol;Acc:HGNC:500]	-	0.56300057	0.636562207	0.598117092	0.182929077	0.323509717	0.168487888
ENSG00000160961	2235.592922	2298.611863	2136.057251	1930.878951	1935.174033	1914.770624	0.205891853	2.18E-05	0.000174371	ZNF333	zinc finger protein 333 [Source:HGNC Symbol;Acc:HGNC:15624]	KRAB	9.132592365	9.362623717	8.715973733	7.872079755	7.90069701	7.810511347
ENSG00000135473	2338.378803	2344.603671	2449.505076	2076.512201	1925.676246	2145.452832	0.213781217	2.18E-05	0.000174422	PAN2	PAN2 poly(A) specific ribonuclease subunit [Source:HGNC Symbol;Acc:HGNC:20074]	Exonuc_X-T	15.21869713	15.21467317	15.92365021	13.4874605	12.52535125	13.94257353
ENSG00000144476	334.9718458	340.5350908	367.2549452	227.8615488	206.5768599	278.3348702	0.548060243	2.19E-05	0.000175376	ACKR3	atypical chemokine receptor 3 [Source:HGNC Symbol;Acc:HGNC:23692]	7tm_1	7.036478115	7.132462289	7.705775712	4.776955216	4.336833394	5.838160333
ENSG00000254377	512.0939451	505.9098907	494.5130541	353.6807518	415.5281665	358.4779845	0.426054279	2.19E-05	0.00017555	MIR124-2HG	MIR124-2 host gene [Source:HGNC Symbol;Acc:HGNC:48723]	-	6.967760758	6.863526868	6.720831807	4.802729254	5.650515743	4.870431539
ENSG00000141867	3559.878876	3678.36611	3804.932049	3264.364362	3185.320202	3348.682562	0.17249964	2.27E-05	0.00018114	BRD4	bromodomain containing 4 [Source:HGNC Symbol;Acc:HGNC:13575]	Bromodomain	13.9627879	14.38541683	14.90683696	12.77816929	12.48630811	13.11511987
ENSG00000076201	3332.281567	3375.015886	3576.038269	3048.391242	3027.419499	3036.774225	0.174732106	2.33E-05	0.000185662	PTPN23	protein tyrosine phosphatase, non-receptor type 23 [Source:HGNC Symbol;Acc:HGNC:14406]	Y_phosphatase	26.42645212	26.68723437	28.32702753	24.12686895	23.99461609	24.04756122
ENSG00000178996	769.9763798	814.1528608	772.9435475	610.2726699	667.2195131	586.994162	0.339203869	2.34E-05	0.000186328	SNX18	sorting nexin 18 [Source:HGNC Symbol;Acc:HGNC:19245]	PX	5.489475508	5.787486362	5.504310212	4.34220637	4.75407709	4.178771222
ENSG00000106038	18.35462169	17.61388401	23.9142755	0.990702386	1.187223333	2.166030118	3.792124557	2.34E-05	0.000186656	EVX1	even-skipped homeobox 1 [Source:HGNC Symbol;Acc:HGNC:3506]	Homeobox	0.259646729	0.24844092	0.337906327	0.01398665	0.016784711	0.030595903
ENSG00000163191	290.9207537	345.4278364	330.5294507	219.9359297	242.1935599	198.1917558	0.551490544	2.35E-05	0.000186997	S100A11	S100 calcium binding protein A11 [Source:HGNC Symbol;Acc:HGNC:10488]	-	20.2925565	24.0242573	23.02893736	15.31056907	16.88374104	13.804129
ENSG00000108604	727.7607499	729.0190881	784.9006852	589.4679197	576.9905398	606.488433	0.338780938	2.37E-05	0.000188353	SMARCD2	SWI/SNF related, matrix associated, actin dependent regulator of chromatin, subfamily d, member 2 [Source:HGNC Symbol;Acc:HGNC:11107]	-	9.24453962	9.233495395	9.958938349	7.472912953	7.325029589	7.692730986
ENSG00000198276	1361.912929	1407.153622	1467.311618	1188.842863	1189.59778	1189.150535	0.24828631	2.42E-05	0.000192509	UCKL1	uridine-cytidine kinase 1 like 1 [Source:HGNC Symbol;Acc:HGNC:15938]	-	20.28837466	20.90114147	21.83342892	17.67483867	17.71095951	17.68870801
ENSG00000261505	313.8640309	327.8139524	353.5896449	238.7592751	232.6957732	226.3501473	0.512559524	2.47E-05	0.000196355	AL031714.1	-	-	3.31636952	3.4536584	3.731836274	2.517762197	2.457275744	2.388160511
ENSG00000131788	1163.683015	1133.159871	1158.988281	969.897636	916.536413	977.9625983	0.270114868	2.52E-05	0.000199996	PIAS3	protein inhibitor of activated STAT 3 [Source:HGNC Symbol;Acc:HGNC:16861]	zf-MIZ	11.48714957	11.15319628	11.42768608	9.555129363	9.04214227	9.639648329
ENSG00000148848	670.8614227	616.4859403	635.4364633	530.0257766	436.8981865	498.1869271	0.389601927	2.53E-05	0.000200539	ADAM12	ADAM metallopeptidase domain 12 [Source:HGNC Symbol;Acc:HGNC:190]	-	3.227207398	2.956976086	3.053288674	2.544627044	2.100478939	2.393027827
ENSG00000114993	419.4031056	418.8190197	468.0365348	309.0991445	315.8014065	332.4856231	0.449639517	2.54E-05	0.000201332	RTKN	rhotekin [Source:HGNC Symbol;Acc:HGNC:10466]	PH	3.832968557	3.816458893	4.272529271	2.819255962	2.884441308	3.034155606
ENSG00000196440	1664.764187	1662.55494	1566.385045	1450.388293	1332.064579	1350.519779	0.24209724	2.58E-05	0.000204574	ARMCX4	armadillo repeat containing, X-linked 4 [Source:HGNC Symbol;Acc:HGNC:28615]	-	5.914389214	5.889301125	5.558497076	5.142502982	4.729622612	4.790926296
ENSG00000204767	42.21562988	57.73439758	46.12038847	8.916321475	15.43390333	21.66030118	1.674256599	2.59E-05	0.00020532	FAM196B	family with sequence similarity 196 member B [Source:HGNC Symbol;Acc:HGNC:37271]	-	0.667679097	0.910457596	0.728599955	0.140738629	0.243957579	0.342074233
ENSG00000142765	177.1220993	156.5678578	163.9836034	89.16321475	108.0373233	99.63738543	0.749451129	2.65E-05	0.000209607	SYTL1	synaptotagmin like 1 [Source:HGNC Symbol;Acc:HGNC:15584]	C2	1.504521207	1.326046492	1.391322041	0.755865235	0.91715642	0.845102234
ENSG00000023445	18.35462169	12.72113845	32.45508818	1.981404772	1.187223333	2.166030118	3.564970587	2.66E-05	0.000210165	BIRC3	baculoviral IAP repeat containing 3 [Source:HGNC Symbol;Acc:HGNC:591]	BIR	0.115801474	0.080024913	0.204528165	0.012475988	0.007485919	0.013645659
ENSG00000074800	25197.22465	26230.98748	26148.5521	24310.84585	23878.62289	24277.94858	0.098196102	2.74E-05	0.00021576	ENO1	enolase 1 [Source:HGNC Symbol;Acc:HGNC:3350]	-	226.5264368	235.1318193	234.809416	218.1219367	214.5455418	217.9413
ENSG00000182732	104.6213436	95.89781293	103.3438334	43.59090499	51.05060331	58.48281319	0.992196187	2.76E-05	0.000217674	RGS6	regulator of G protein signaling 6 [Source:HGNC Symbol;Acc:HGNC:10002]	RGS	0.555263988	0.507479491	0.547854784	0.23089163	0.270784702	0.309933724
ENSG00000122966	874.5977234	853.2948253	798.5659855	679.6218369	591.2372198	711.5408938	0.347506	2.77E-05	0.000217682	CIT	citron rho-interacting serine/threonine kinase [Source:HGNC Symbol;Acc:HGNC:1985]	CNH	3.135591445	3.050287806	2.859720659	2.431708668	2.118443698	2.547254613
ENSG00000196502	192.7235277	200.6025679	164.8376847	96.09813145	125.8456733	114.7995963	0.732028213	2.78E-05	0.000218731	SULT1A1	sulfotransferase family 1A member 1 [Source:HGNC Symbol;Acc:HGNC:11453]	Sulfotransfer_1	1.026069433	1.06490062	0.876597436	0.510610859	0.669613705	0.610300518
ENSG00000180447	1785.90469	1899.363825	1983.176704	1588.095925	1652.614879	1599.613242	0.22873383	2.78E-05	0.000218753	GAS1	growth arrest specific 1 [Source:HGNC Symbol;Acc:HGNC:4165]	-	29.96425207	31.77487895	33.23596194	26.59224389	27.71155233	26.79918081
ENSG00000180875	164.2738641	217.2379028	197.2927729	125.819203	112.7862166	112.6335661	0.717928888	2.81E-05	0.000220542	GREM2	gremlin 2, DAN family BMP antagonist [Source:HGNC Symbol;Acc:HGNC:17655]	-	1.868544264	2.463775301	2.241546595	1.428285204	1.282138608	1.2792756
ENSG00000076067	763.5522622	800.4531732	733.6558092	651.8821701	555.6205198	589.1601921	0.351797961	2.82E-05	0.000221097	RBMS2	RNA binding motif single stranded interacting protein 2 [Source:HGNC Symbol;Acc:HGNC:9909]	RRM_1	4.111804284	4.297938289	3.946278251	3.503449478	2.990308359	3.168023729
ENSG00000141101	699.3110863	702.5982621	750.7374345	581.5423007	557.9949665	561.0018006	0.340083424	2.87E-05	0.000225227	NOB1	NIN1/PSMD8 binding protein 1 homolog [Source:HGNC Symbol;Acc:HGNC:29540]	-	15.65346293	15.6811412	16.78532538	12.99135397	12.48286659	12.5390789
ENSG00000137460	194.5589899	189.8385276	222.9152109	124.8285007	128.22012	129.9618071	0.6670209	2.90E-05	0.00022738	FHDC1	FH2 domain containing 1 [Source:HGNC Symbol;Acc:HGNC:29363]	FH2	1.399713655	1.361767083	1.601877413	0.896261499	0.921909112	0.933608941
ENSG00000144749	1249.949737	1255.47851	1434.002449	1114.540184	911.7875197	1107.924405	0.328681501	2.91E-05	0.000228291	LRIG1	leucine rich repeats and immunoglobulin like domains 1 [Source:HGNC Symbol;Acc:HGNC:17360]	I-set	8.431108143	8.443684007	9.661480467	7.502757882	6.146526886	7.462143625
ENSG00000100316	45002.77918	45235.38978	44243.97192	40913.03644	42830.26896	42257.08157	0.09408401	2.94E-05	0.000229762	RPL3	ribosomal protein L3 [Source:HGNC Symbol;Acc:HGNC:10332]	-	445.909659	446.9062828	437.8882884	404.5780786	424.1333067	418.0886801
ENSG00000278903	37.62697446	31.31357157	21.3520317	7.925619089	5.936116664	4.332060236	2.300218482	2.96E-05	0.000231279	CU633906.2	-	-	0.524147061	0.434927672	0.297094587	0.110184408	0.082641904	0.060257305
ENSG00000087088	1533.528642	1619.49878	1686.810504	1302.773638	1418.731883	1363.515959	0.246082478	2.96E-05	0.000231658	BAX	BCL2 associated X, apoptosis regulator [Source:HGNC Symbol;Acc:HGNC:959]	-	28.11683521	29.60640987	30.89175041	23.83837215	25.99674081	24.96296303
ENSG00000172340	599.2783981	562.6657391	626.0415694	423.0299189	480.8254498	465.6964754	0.387520942	2.97E-05	0.000231675	SUCLG2	succinate-CoA ligase GDP-forming beta subunit [Source:HGNC Symbol;Acc:HGNC:11450]	-	9.199010535	8.611792223	9.598808807	6.480621645	7.376391716	7.138004349
ENSG00000160752	1355.488812	1319.084202	1331.512697	1109.586672	1143.29607	1127.418676	0.245599775	2.97E-05	0.000231992	FDPS	farnesyl diphosphate synthase [Source:HGNC Symbol;Acc:HGNC:3631]	-	17.29248964	16.77894632	16.96713736	14.12719398	14.57687163	14.36177691
ENSG00000005513	607.5379779	604.7433509	676.4323642	471.5743358	499.8210231	489.5228067	0.372468488	2.98E-05	0.000232897	SOX8	SRY-box 8 [Source:HGNC Symbol;Acc:HGNC:11203]	HMG_box	6.50196537	6.453166954	7.230981925	5.036797286	5.346010061	5.23125048
ENSG00000162148	596.5252048	648.7780609	671.3078766	522.1001575	484.3871198	471.1115507	0.374465678	2.99E-05	0.000232988	PPP1R32	protein phosphatase 1 regulatory subunit 32 [Source:HGNC Symbol;Acc:HGNC:28869]	-	11.78931385	12.78457998	13.25205258	10.29785198	9.567453256	9.297043165
ENSG00000145198	323.9590728	314.1142648	285.2631435	181.2985367	232.6957732	214.4369817	0.558259855	3.02E-05	0.000235238	VWA5B2	von Willebrand factor A domain containing 5B2 [Source:HGNC Symbol;Acc:HGNC:25144]	-	2.681677189	2.592594457	2.358651033	1.497765212	1.925080421	1.772463907
ENSG00000133247	1811.601161	1893.492531	2007.945061	1595.030842	1589.692043	1687.337462	0.230131051	3.04E-05	0.000236538	KMT5C	lysine methyltransferase 5C [Source:HGNC Symbol;Acc:HGNC:28405]	SET	17.9953454	18.75390757	19.92283322	15.81247207	15.78173072	16.73635617
ENSG00000198089	998.4914198	988.3346026	1048.811797	830.2085996	785.9418464	863.163002	0.291757086	3.04E-05	0.000236892	SFI1	SFI1 centrin binding protein [Source:HGNC Symbol;Acc:HGNC:29064]	-	3.890290318	3.839478625	4.081660847	3.228181859	3.060357201	3.358086324
ENSG00000102007	547.8854574	567.5584847	520.9895734	442.8439666	381.0986899	411.5457224	0.402339403	3.08E-05	0.000239388	PLP2	proteolipid protein 2 [Source:HGNC Symbol;Acc:HGNC:9087]	-	20.31843252	20.98657786	19.29883694	16.39019989	14.12478727	15.23982164
ENSG00000172179	18.35462169	21.52808045	22.20611297	1.981404772	3.561669999	1.083015059	3.251669714	3.12E-05	0.000242389	PRL	prolactin [Source:HGNC Symbol;Acc:HGNC:9445]	-	0.638266484	0.746435848	0.771313306	0.068764279	0.123781093	0.037605595
ENSG00000181449	5811.073226	5798.882035	5992.234176	4905.958216	5559.766868	5204.970374	0.168768773	3.15E-05	0.000244165	SOX2	SRY-box 2 [Source:HGNC Symbol;Acc:HGNC:11195]	HMG_box	109.6818664	109.1323071	112.9715111	92.41350002	104.8767201	98.09753848
ENSG00000154803	870.9267991	910.0506737	935.2189884	738.0732777	711.1467764	752.695466	0.302506087	3.15E-05	0.000244397	FLCN	folliculin [Source:HGNC Symbol;Acc:HGNC:27310]	-	4.221311641	4.398067747	4.527732429	3.570247574	3.444839867	3.642893084
ENSG00000233452	103.7036125	83.17667448	99.92750835	37.64669067	56.98671998	44.40361742	1.054043593	3.17E-05	0.000245761	STXBP5-AS1	STXBP5 antisense RNA 1 [Source:HGNC Symbol;Acc:HGNC:44183]	-	0.818310511	0.654419717	0.787609562	0.296472312	0.449409178	0.349867789
ENSG00000196092	42.21562988	28.37792423	29.89284438	9.907023861	1.187223333	9.747135531	2.239219658	3.17E-05	0.000245984	PAX5	paired box 5 [Source:HGNC Symbol;Acc:HGNC:8619]	PAX	0.214547264	0.14380067	0.15174648	0.050248836	0.006030123	0.049463868
ENSG00000280707	17.4368906	19.57098223	23.9142755	1.981404772	3.561669999	0	3.48795932	3.20E-05	0.000247729	AL353747.4	-	-	0.839660619	0.939675585	1.150253721	0.095222819	0.171408538	0
ENSG00000163132	592.8542805	615.5073912	635.4364633	475.5371453	490.3232365	468.9455205	0.362677348	3.21E-05	0.000248543	MSX1	msh homeobox 1 [Source:HGNC Symbol;Acc:HGNC:7391]	Homeobox	13.26426138	13.73089867	14.20067279	10.6182427	10.96381297	10.47656393
ENSG00000105220	7652.041781	7778.486888	8209.429147	7073.615037	7148.271687	7293.023407	0.136250029	3.25E-05	0.000251857	GPI	glucose-6-phosphate isomerase [Source:HGNC Symbol;Acc:HGNC:4458]	-	33.98420012	34.44493917	36.41785442	31.35264828	31.72815381	32.34213544
ENSG00000104856	116.5518477	132.1041301	113.5928086	63.40495271	68.85895331	64.98090354	0.877264147	3.27E-05	0.000253279	RELB	RELB proto-oncogene, NF-kB subunit [Source:HGNC Symbol;Acc:HGNC:9956]	RHD	1.821509497	2.058539718	1.773228863	0.988936827	1.075515629	1.014050041
ENSG00000143774	5245.750878	5452.475649	5471.244602	4802.925168	4973.278541	4887.646961	0.141429826	3.28E-05	0.000253626	GUK1	guanylate kinase 1 [Source:HGNC Symbol;Acc:HGNC:4693]	-	52.65951097	54.57496586	54.86014708	48.1180556	49.89487916	48.99258477
ENSG00000143418	926.9083952	911.0292228	983.9016207	762.8408373	794.2524097	737.5332552	0.299729107	3.36E-05	0.000259627	CERS2	ceramide synthase 2 [Source:HGNC Symbol;Acc:HGNC:14076]	LAG1	9.467069755	9.277728251	10.03765152	7.775812602	8.10739503	7.521799157
ENSG00000104894	299.1803335	289.650537	225.4774547	173.3729176	175.7090533	184.11256	0.609231604	3.36E-05	0.0002597	CD37	CD37 molecule [Source:HGNC Symbol;Acc:HGNC:1666]	Tetraspannin	3.410407688	3.292139071	2.567308491	1.97236644	2.001757329	2.095646554
ENSG00000125520	2290.656787	2421.909051	2610.926436	1951.683701	2120.380873	2169.279163	0.231896059	3.39E-05	0.000261581	SLC2A4RG	SLC2A4 regulator [Source:HGNC Symbol;Acc:HGNC:15930]	-	48.41814456	51.04303958	55.12447068	41.17092694	44.79257501	45.7851803
ENSG00000178038	149.5901668	169.2889963	152.880547	99.07023861	92.60341997	87.72421978	0.753511114	3.44E-05	0.000265246	ALS2CL	ALS2 C-terminal like [Source:HGNC Symbol;Acc:HGNC:20605]	VPS9	0.783410974	0.883987071	0.799724699	0.517801022	0.484682861	0.458740922
ENSG00000267100	1229.759653	1225.143488	1281.121902	1028.349077	1013.888726	1081.932044	0.258213763	3.45E-05	0.000265923	ILF3-AS1	ILF3 antisense RNA 1 (head to head) [Source:HGNC Symbol;Acc:HGNC:27115]	-	29.41497601	29.21902987	30.60838328	24.54832762	24.23720768	25.84101726
ENSG00000166436	496.4925166	478.5105155	486.8263227	391.3274425	330.0480865	369.3081351	0.419942486	3.47E-05	0.000267143	TRIM66	tripartite motif containing 66 [Source:HGNC Symbol;Acc:HGNC:29005]	Bromodomain	2.003880858	1.925667293	1.96261412	1.576277165	1.331313821	1.48836493
ENSG00000189410	879.1863788	919.8361648	952.3006137	744.017492	711.1467764	773.2727521	0.303723997	3.49E-05	0.000268814	SH2D5	SH2 domain containing 5 [Source:HGNC Symbol;Acc:HGNC:28819]	-	9.428334543	9.83546941	10.20069528	7.962881797	7.621795827	8.280338755
ENSG00000218739	72.50075567	77.30537981	78.57547665	37.64669067	30.86780666	34.65648189	1.142405046	3.50E-05	0.0002692	CEBPZOS	CEBPZ opposite strand [Source:HGNC Symbol;Acc:HGNC:49288]	-	0.731982154	0.778212597	0.792404003	0.37933058	0.311463933	0.349384632
ENSG00000217236	22.02554602	39.14196446	30.74692565	4.953511931	1.187223333	10.83015059	2.418778611	3.51E-05	0.000269872	SP9	Sp9 transcription factor [Source:HGNC Symbol;Acc:HGNC:30690]	zf-C2H2	0.409050345	0.724808497	0.57036577	0.091811352	0.022035684	0.200838024
ENSG00000196924	14144.07147	15053.02098	15068.55581	13674.66504	13173.4301	13771.61949	0.123813054	3.54E-05	0.000272137	FLNA	filamin A [Source:HGNC Symbol;Acc:HGNC:3754]	CH	63.38033821	67.25651431	67.44556822	61.15470802	58.99606064	61.62068034
ENSG00000188517	263.3888212	228.9804921	286.1172248	179.3171319	180.4579466	152.7051233	0.605132973	3.57E-05	0.000274128	COL25A1	collagen type XXV alpha 1 chain [Source:HGNC Symbol;Acc:HGNC:18603]	Collagen	1.428756312	1.238482534	1.550267006	0.970768548	0.978319853	0.827133853
ENSG00000112175	125.7291586	100.7905585	108.468321	67.36776226	39.17836999	60.6488433	0.994040276	3.57E-05	0.000274128	BMP5	bone morphogenetic protein 5 [Source:HGNC Symbol;Acc:HGNC:1072]	TGFb_propeptide	1.5090028	1.206158736	1.300345117	0.806936292	0.469942185	0.7268385
ENSG00000147604	17170.74859	16324.15628	16303.55732	15153.7837	15569.24679	15390.727	0.111052844	3.59E-05	0.000275606	RPL7	ribosomal protein L7 [Source:HGNC Symbol;Acc:HGNC:10363]	-	280.1658326	265.5750445	265.7112805	246.7630415	253.8853113	250.7531745
ENSG00000137818	17318.50329	17344.783	16979.13561	14712.92114	16215.09628	16126.09423	0.134554531	3.60E-05	0.000275852	RPLP1	ribosomal protein lateral stalk subunit P1 [Source:HGNC Symbol;Acc:HGNC:10372]	-	251.1312653	250.7782558	245.9278325	212.9229258	234.9924948	233.4968283
ENSG00000197380	2292.492249	2284.912175	2434.131614	1839.734331	2065.768599	2097.800169	0.225549028	3.68E-05	0.000281867	DACT3	dishevelled binding antagonist of beta catenin 3 [Source:HGNC Symbol;Acc:HGNC:30745]	-	20.28303972	20.15697028	21.51151011	16.24476256	18.26631189	18.53320995
ENSG00000133935	1266.468896	1250.585765	1215.357644	1056.088744	1049.505426	1027.781291	0.252022254	3.74E-05	0.000285869	ERG28	ergosterol biosynthesis 28 homolog [Source:HGNC Symbol;Acc:HGNC:1187]	-	22.81469366	22.46281459	21.86884705	18.9868805	18.89508429	18.48767021
ENSG00000167941	21.10781494	16.6353349	21.3520317	0.990702386	0	1.083015059	4.780471097	3.77E-05	0.000287809	SOST	sclerostin [Source:HGNC Symbol;Acc:HGNC:13771]	-	0.435297742	0.342062341	0.43982916	0.020390104	0	0.022301753
ENSG00000131899	2749.522329	2987.510438	3048.216045	2641.212561	2487.232882	2528.840163	0.197751174	3.85E-05	0.000293684	LLGL1	LLGL1, scribble cell polarity complex component [Source:HGNC Symbol;Acc:HGNC:6628]	-	19.6467616	21.2850039	21.75610499	18.83519706	17.76209575	18.04332073
ENSG00000153551	66.99436916	70.45553603	58.07752622	22.78615488	33.24225332	24.90934636	1.27920526	3.86E-05	0.00029482	CMTM7	CKLF like MARVEL transmembrane domain containing 7 [Source:HGNC Symbol;Acc:HGNC:19178]	-	0.847153697	0.888320348	0.733556711	0.287559714	0.420105527	0.31451952
ENSG00000011201	199.1476453	208.4309608	160.5672784	115.9121792	119.9095566	112.6335661	0.703760039	3.94E-05	0.000300273	ANOS1	anosmin 1 [Source:HGNC Symbol;Acc:HGNC:6211]	fn3	1.324633432	1.382335129	1.066790793	0.769454062	0.797110197	0.748082913
ENSG00000085063	1144.410662	1169.366188	1126.533192	978.8139575	959.276453	928.1439056	0.262719795	3.96E-05	0.000301427	CD59	CD59 molecule (CD59 blood group) [Source:HGNC Symbol;Acc:HGNC:1689]	-	5.240551113	5.339199841	5.152769731	4.473302929	4.390185609	4.243964548
ENSG00000237214	2065.812671	2131.279965	2305.165342	1845.678545	1682.295463	1960.257257	0.244155024	3.96E-05	0.00030188	AL080243.2	-	S4	168.360003	173.1885071	187.6513728	150.1195112	137.0232592	159.5226745
ENSG00000171766	885.6104964	893.4153388	840.4159676	644.9472534	762.1973797	686.6315474	0.325056029	3.96E-05	0.00030188	GATM	glycine amidinotransferase [Source:HGNC Symbol;Acc:HGNC:4175]	-	6.322431081	6.359534556	5.992903999	4.595138821	5.438170654	4.894704367
ENSG00000135111	105.5390747	132.1041301	125.5499464	52.50722646	73.60784664	68.22994872	0.907694126	3.97E-05	0.000302215	TBX3	T-box 3 [Source:HGNC Symbol;Acc:HGNC:11602]	T-box	0.84133177	1.050028243	0.999705808	0.417740109	0.586438064	0.543113272
ENSG00000250251	1032.44747	854.2733744	873.7251371	792.5619089	681.4661931	664.9712462	0.366375317	3.98E-05	0.000302725	PKD1P6	polycystin 1, transient receptor potential channel interacting pseudogene 6 [Source:HGNC Symbol;Acc:HGNC:30070]	-	8.141478965	6.716805767	6.881955311	6.237371717	5.370610893	5.2359992
ENSG00000101333	507.5052897	518.6310291	479.1395913	395.2902521	366.8520099	376.8892405	0.400214753	4.03E-05	0.000306554	PLCB4	phospholipase C beta 4 [Source:HGNC Symbol;Acc:HGNC:9059]	PI-PLC-X	3.488690599	3.554765501	3.289922115	2.711883797	2.520326561	2.587003315
ENSG00000011132	539.6258776	530.3736185	540.6334426	424.0206213	403.6559332	410.4627074	0.378788784	4.10E-05	0.000311169	APBA3	amyloid beta precursor protein binding family A member 3 [Source:HGNC Symbol;Acc:HGNC:580]	PID	4.606822755	4.514620271	4.61013156	3.612674248	3.444007651	3.498998892
ENSG00000070214	1238.936964	1214.379447	1185.4648	1044.200315	1009.139833	992.041794	0.256070922	4.10E-05	0.000311489	SLC44A1	solute carrier family 44 member 1 [Source:HGNC Symbol;Acc:HGNC:18798]	-	4.827899702	4.718391964	4.614231382	4.060934069	3.930107318	3.860116056
ENSG00000186522	767.2231865	715.3194005	774.65171	578.5701935	561.5566365	642.22793	0.340943978	4.11E-05	0.000311534	Sep-10	septin 10 [Source:HGNC Symbol;Acc:HGNC:14349]	GTP_CDC	8.809220826	8.189292057	8.884314791	6.629868638	6.443967975	7.363195481
ENSG00000183196	144.0837802	147.7609158	162.2754409	86.19110759	104.4756533	71.47899389	0.797306056	4.15E-05	0.00031438	CHST6	carbohydrate sulfotransferase 6 [Source:HGNC Symbol;Acc:HGNC:6938]	Sulfotransfer_1	0.806963579	0.825142568	0.907806555	0.481764052	0.584787347	0.399740945
ENSG00000140873	30.28512578	28.37792423	23.06019423	6.934916703	3.561669999	5.415075295	2.341846418	4.17E-05	0.000316095	ADAMTS18	ADAM metallopeptidase with thrombospondin type 1 motif 18 [Source:HGNC Symbol;Acc:HGNC:17110]	TSP_1	0.215106701	0.200972096	0.163602221	0.049158531	0.025282631	0.038405235
ENSG00000119138	95.44403277	113.5116969	130.674434	69.34916703	56.98671998	47.6526626	0.962421268	4.19E-05	0.000317311	KLF9	Kruppel like factor 9 [Source:HGNC Symbol;Acc:HGNC:1123]	-	0.874801259	1.03736553	1.196335314	0.634358783	0.522009385	0.436123164
ENSG00000101608	597.4429359	567.5584847	520.9895734	421.0485141	464.2043232	387.7193911	0.40624617	4.23E-05	0.000320342	MYL12A	myosin light chain 12A [Source:HGNC Symbol;Acc:HGNC:16701]	-	8.732783668	8.271751335	7.606536962	6.142165302	6.781245759	5.65894089
ENSG00000170348	5278.789197	5349.727993	5087.762113	4564.165893	4905.606811	4684.04013	0.151486194	4.28E-05	0.000323688	TMED10	transmembrane p24 trafficking protein 10 [Source:HGNC Symbol;Acc:HGNC:16998]	-	50.33841198	50.86598639	48.46114435	43.43698798	46.75219004	44.6012636
ENSG00000168028	17053.27901	17042.41133	16477.7899	15374.71033	15823.31258	15869.41966	0.103699144	4.30E-05	0.000324857	RPSA	ribosomal protein SA [Source:HGNC Symbol;Acc:HGNC:6502]	-	205.5056565	204.7752685	198.3428369	184.9080909	190.5712234	190.958191
ENSG00000007080	1894.196958	1962.969518	1984.884867	1667.352116	1711.976046	1691.669522	0.204705617	4.31E-05	0.000325167	CCDC124	coiled-coil domain containing 124 [Source:HGNC Symbol;Acc:HGNC:25171]	-	54.12376744	55.92513207	56.64999577	47.54701962	48.88826221	48.26582941
ENSG00000123342	35.79151229	45.01325913	41.84998213	6.934916703	18.99557333	9.747135531	1.804532606	4.32E-05	0.000326251	MMP19	matrix metallopeptidase 19 [Source:HGNC Symbol;Acc:HGNC:7165]	-	0.363369262	0.455658184	0.424389951	0.070265554	0.19273677	0.098811276
ENSG00000107957	2820.187622	2759.508495	2823.592672	2542.142323	2372.072219	2500.681771	0.179797571	4.34E-05	0.000327476	SH3PXD2A	SH3 and PX domains 2A [Source:HGNC Symbol;Acc:HGNC:23664]	PX	11.37861484	11.10129667	11.37928875	10.2363316	9.564963876	10.07467831
ENSG00000147535	1504.161247	1581.335364	1515.994251	1333.485412	1194.346673	1344.021688	0.247307951	4.36E-05	0.000328899	PLPP5	phospholipid phosphatase 5 [Source:HGNC Symbol;Acc:HGNC:25026]	-	17.39280836	18.23181386	17.50953237	15.38851369	13.80224564	15.51825763
ENSG00000107796	157.8497465	139.9325229	168.2540098	95.10742907	84.29285663	96.38834025	0.756287639	4.41E-05	0.000332483	ACTA2	actin, alpha 2, smooth muscle, aorta [Source:HGNC Symbol;Acc:HGNC:130]	Actin	2.515833724	2.223756796	2.678583229	1.512814148	1.342681019	1.533994886
ENSG00000090097	3975.611057	4265.495577	4337.87876	3717.115353	3749.251285	3764.560345	0.163748192	4.48E-05	0.000337305	PCBP4	poly(rC) binding protein 4 [Source:HGNC Symbol;Acc:HGNC:8652]	-	50.44702564	53.9674316	54.98076292	47.07288369	47.54668647	47.69878348
ENSG00000126705	3201.963753	3259.547091	3389.848552	2930.497658	2936.003302	2917.642569	0.165770547	4.57E-05	0.000343799	AHDC1	AT-hook DNA binding motif containing 1 [Source:HGNC Symbol;Acc:HGNC:25230]	-	18.30485503	18.57965821	19.35672388	16.71954101	16.7745336	16.65495001
ENSG00000137193	1055.390747	1140.009715	1156.426037	942.1579692	904.6641797	927.0608905	0.27258061	4.62E-05	0.00034671	PIM1	Pim-1 proto-oncogene, serine/threonine kinase [Source:HGNC Symbol;Acc:HGNC:8986]	Pkinase	16.81533098	18.11053452	18.40397674	14.98128112	14.4053417	14.74897237
ENSG00000213930	919.5665465	966.8065222	891.6608437	767.7943492	718.2701164	772.1897371	0.297105434	4.63E-05	0.000347961	GALT	galactose-1-phosphate uridylyltransferase [Source:HGNC Symbol;Acc:HGNC:4135]	-	9.897171261	10.37523809	9.585820543	8.247188544	7.726089803	8.298762034
ENSG00000121104	273.4838631	253.4442199	245.9754052	194.1776677	162.6495966	158.1201986	0.582501231	4.65E-05	0.000348671	FAM117A	family with sequence similarity 117 member A [Source:HGNC Symbol;Acc:HGNC:24179]	-	3.381614367	3.12467853	3.037985771	2.396209272	2.009969171	1.952275434
ENSG00000112812	71.58302458	74.36973248	59.78568876	26.74896443	37.99114665	21.66030118	1.258088384	4.66E-05	0.000349354	PRSS16	serine protease 16 [Source:HGNC Symbol;Acc:HGNC:9480]	Peptidase_S28	0.64183788	0.664878207	0.535444194	0.239362087	0.340440903	0.193928285
[truncated: 1,174 more rows]
