# Supplementary material for: Klotho inhibits neuronal senescence in human brain organoids
Source: NPJ Aging Mech Dis. 2021 Aug 2;7:18. doi: 10.1038/s41514-021-00070-x (PMC8329278; doi:10.1038/s41514-021-00070-x)
Supplement: Supplementary file 3 — Supplementary Data 2 [file 41514_2021_70_MOESM3_ESM.xls]

gene_id	W13_DX_1	W13_DX_2	W13_DX_3	W13_CN_1	W13_CN_2	W13_CN_3	log2FoldChange	pvalue	padj	gene_name	gene_description	tf_family	W13_DX_1_fpkm	W13_DX_2_fpkm	W13_DX_3_fpkm	W13_CN_1_fpkm	W13_CN_2_fpkm	W13_CN_3_fpkm
ENSG00000048540	1208.651838	1220.250742	1156.426037	3576.435614	3706.511245	3584.779845	-1.600266736	3.26E-255	4.39E-252	LMO3	LIM domain only 3 [Source:HGNC Symbol;Acc:HGNC:6643]	LIM	5.583240419	5.620368244	5.335862755	16.48802409	17.11175157	16.53518148
ENSG00000164600	8704.679335	8511.420172	8772.268703	14672.30234	15303.30876	15083.15073	-0.793494854	8.67E-189	7.29E-186	NEUROD6	neuronal differentiation 6 [Source:HGNC Symbol;Acc:HGNC:13804]	HLH	193.7493704	188.894856	195.0298675	325.9259051	340.4214328	335.2285187
ENSG00000145920	3784.722992	3776.221021	3905.713638	7130.085073	7096.033861	7007.107432	-0.888586352	3.46E-164	2.05E-161	CPLX2	complexin 2 [Source:HGNC Symbol;Acc:HGNC:2310]	-	25.2876164	25.15716975	26.06608885	47.54464378	47.38419505	46.74917343
ENSG00000112936	193.6412588	205.4953134	203.2713418	933.2416477	993.7059296	950.8872218	-2.255664346	2.40E-127	9.68E-125	C7	complement C7 [Source:HGNC Symbol;Acc:HGNC:1346]	Sushi	1.758526203	1.860730373	1.843863542	8.45820386	9.018885219	8.622661199
ENSG00000133636	2078.660906	1959.055321	1881.541033	4193.6432	4740.582768	4473.935209	-1.179188162	1.20E-122	4.67E-120	NTS	neurotensin [Source:HGNC Symbol;Acc:HGNC:8038]	-	63.40510518	59.58238145	57.32656899	127.6630296	144.5161371	136.2672946
ENSG00000127152	1293.083098	1186.980072	1223.044376	2742.264205	2876.642136	2792.012822	-1.18272831	2.27E-119	8.64E-117	BCL11B	B cell CLL/lymphoma 11B [Source:HGNC Symbol;Acc:HGNC:13222]	zf-C2H2	7.8082052	7.146588715	7.376811307	16.52597791	17.36019713	16.83462923
ENSG00000155926	1394.951248	1484.459002	1436.564693	2998.856123	3108.150685	3097.423069	-1.092650877	2.22E-118	8.16E-116	SLA	Src like adaptor [Source:HGNC Symbol;Acc:HGNC:10902]	SH2	8.663775931	9.192782142	8.911997315	18.58818139	19.29275634	19.20923522
ENSG00000147488	1663.846456	1610.691838	1564.676883	3296.066839	3328.974225	3308.611005	-1.037798956	2.59E-118	9.34E-116	ST18	ST18, C2H2C-type zinc finger [Source:HGNC Symbol;Acc:HGNC:18695]	zf-C2HC	5.482042277	5.291419222	5.14938635	10.83822679	10.96184354	10.88519488
ENSG00000081138	119.305041	126.2328354	163.9836034	899.5577666	766.946273	868.5780773	-2.626379392	7.22E-109	2.39E-106	CDH7	cadherin 7 [Source:HGNC Symbol;Acc:HGNC:1766]	Cadherin	0.389407559	0.410817087	0.534623058	2.93027062	2.501811339	2.830843178
ENSG00000171532	4341.78576	4462.183949	4383.145067	7343.086086	8136.0415	7655.833452	-0.810420608	1.89E-102	5.45E-100	NEUROD2	neuronal differentiation 2 [Source:HGNC Symbol;Acc:HGNC:7763]	HLH	32.99252831	33.80844967	33.26861563	55.6876534	61.7880366	58.08995625
ENSG00000109956	7732.802117	7937.990393	8270.922999	12369.90999	12360.18212	12176.33831	-0.624097493	3.89E-99	1.08E-96	B3GAT1	beta-1,3-glucuronyltransferase 1 [Source:HGNC Symbol;Acc:HGNC:921]	-	32.1034466	32.85911868	34.29812811	51.25242198	51.28420947	50.47691846
ENSG00000163873	1076.498562	1093.039358	1081.266885	2467.839644	2262.847672	2418.372627	-1.137974021	7.73E-98	2.11E-95	GRIK3	glutamate ionotropic receptor kainate type subunit 3 [Source:HGNC Symbol;Acc:HGNC:4581]	ANF_receptor	5.049987651	5.112616773	5.0665396	11.55385435	10.6090431	11.328214
ENSG00000134532	2112.616956	2084.309608	2177.053152	3993.521318	3754.000179	3892.356122	-0.868973528	1.22E-92	3.03E-90	SOX5	SRY-box 5 [Source:HGNC Symbol;Acc:HGNC:11201]	HMG_box	9.593637167	9.437464628	9.874912072	18.09887686	17.03730307	17.64966475
ENSG00000206052	1755.619564	1843.586526	1733.784974	3407.025506	3245.868592	3277.203569	-0.898005734	1.06E-86	2.58E-84	DOK6	docking protein 6 [Source:HGNC Symbol;Acc:HGNC:28301]	-	8.871040593	9.288343293	8.750665161	17.18116582	16.39151593	16.53518042
ENSG00000184613	5861.548436	5909.458085	5612.168012	8990.624154	8664.355883	8921.878056	-0.61312551	4.17E-84	1.00E-81	NELL2	neural EGFL like 2 [Source:HGNC Symbol;Acc:HGNC:7751]	EGF_CA	43.27905788	43.505451	41.39022441	66.25037987	63.93604302	65.77836698
ENSG00000048740	4808.910882	4543.403525	4741.8592	7547.170778	7207.632854	7455.475666	-0.656185897	1.62E-83	3.71E-81	CELF2	CUGBP Elav-like family member 2 [Source:HGNC Symbol;Acc:HGNC:2550]	RRM_1	20.77755664	19.5731009	20.46435576	32.54355654	31.12321366	32.16506751
ENSG00000119866	3465.352575	3353.487805	3430.844453	5447.872421	5959.861131	5696.65921	-0.737911797	6.38E-80	1.40E-77	BCL11A	B cell CLL/lymphoma 11A [Source:HGNC Symbol;Acc:HGNC:13221]	-	6.465597804	6.238620498	6.393872378	10.14428114	11.11325886	10.6131148
ENSG00000179456	7044.503804	7293.126528	6919.766433	10737.23246	10892.77408	10316.80145	-0.587912943	4.61E-79	9.80E-77	ZBTB18	zinc finger and BTB domain containing 18 [Source:HGNC Symbol;Acc:HGNC:13030]	BTB	85.54391878	88.3045456	83.93282601	130.1260297	132.1968971	125.0965033
ENSG00000155511	2796.326614	2916.076352	2825.300834	4764.287775	4518.572005	4820.500028	-0.724891176	7.70E-75	1.55E-72	GRIA1	glutamate ionotropic receptor AMPA type subunit 1 [Source:HGNC Symbol;Acc:HGNC:4571]	ANF_receptor	17.36972525	18.06069764	17.52957663	29.53494243	28.05112554	29.89912691
ENSG00000171246	1352.735618	1351.376323	1379.341248	2474.774561	2499.105116	2539.670313	-0.879342626	2.07E-73	4.05E-71	NPTX1	neuronal pentraxin 1 [Source:HGNC Symbol;Acc:HGNC:7952]	-	9.572264235	9.534735215	9.749338587	17.47714486	17.67381515	17.94487592
ENSG00000005108	1869.418219	1791.723423	1780.759444	3281.206303	3117.648472	3160.237942	-0.813382597	3.84E-72	7.25E-70	THSD7A	thrombospondin type 1 domain containing 7A [Source:HGNC Symbol;Acc:HGNC:22207]	TSP_1	8.113290333	7.753398325	7.719647673	14.21206462	13.52264738	13.69530453
ENSG00000197872	2243.852501	2236.963269	2140.327657	3847.888068	3613.907825	3863.114715	-0.775368968	1.21E-70	2.19E-68	FAM49A	family with sequence similarity 49 member A [Source:HGNC Symbol;Acc:HGNC:25373]	-	19.53566408	19.41884096	18.61297585	33.43408126	31.44524457	33.58403258
ENSG00000063015	2727.496783	2938.582982	2914.125286	4597.849774	4683.596048	4802.088772	-0.714828375	2.37E-70	4.16E-68	SEZ6	seizure related 6 homolog [Source:HGNC Symbol;Acc:HGNC:15955]	CUB	25.2923732	27.17026485	26.99201027	42.55133614	43.40590316	44.46485524
ENSG00000198216	1693.213851	1576.442619	1609.94319	3041.456325	2838.650989	3009.698849	-0.865877477	2.39E-70	4.16E-68	CACNA1E	calcium voltage-gated channel subunit alpha1 E [Source:HGNC Symbol;Acc:HGNC:1392]	Ion_trans	4.395623305	4.080537756	4.174657812	7.879947595	7.364863231	7.801768532
ENSG00000118432	1883.184185	1733.989026	1757.699249	3180.154659	3212.626339	3111.502264	-0.822124406	4.55E-70	7.86E-68	CNR1	cannabinoid receptor 1 [Source:HGNC Symbol;Acc:HGNC:2159]	7tm_1	14.05113995	12.90017744	13.09981025	23.68100297	23.95648013	23.18196504
ENSG00000066735	921.4020087	1002.03429	1024.04344	1964.562832	1982.662966	2021.989115	-1.017673523	4.15E-69	7.04E-67	KIF26A	kinesin family member 26A [Source:HGNC Symbol;Acc:HGNC:20226]	Kinesin	6.468900725	7.014464046	7.181272195	13.76513087	13.91150954	14.17494913
ENSG00000148082	1471.122928	1518.708221	1526.243226	2642.203264	2667.690829	2801.759958	-0.844771746	6.42E-68	1.03E-65	SHC3	SHC adaptor protein 3 [Source:HGNC Symbol;Acc:HGNC:18181]	PID	7.027719613	7.23386474	7.282674305	12.59693175	12.73635012	13.36465494
ENSG00000120251	6916.021452	6518.115632	6520.056399	10470.73352	9635.50457	10073.12306	-0.597318673	1.78E-64	2.67E-62	GRIA2	glutamate ionotropic receptor AMPA type subunit 2 [Source:HGNC Symbol;Acc:HGNC:4572]	ANF_receptor	36.68945066	34.47763888	34.54919294	55.43640698	51.08617316	53.3593317
ENSG00000183715	1903.374269	1820.101347	1780.759444	3155.3871	3032.168392	3162.403972	-0.765078549	1.12E-62	1.64E-60	OPCML	opioid binding protein/cell adhesion molecule like [Source:HGNC Symbol;Acc:HGNC:8143]	I-set	11.9056774	11.35157351	11.12594348	19.69770605	18.95515171	19.7518886
ENSG00000164116	735.1025986	814.1528608	779.7761976	1590.07733	1588.504819	1628.854649	-1.046074601	3.69E-62	5.28E-60	GUCY1A1	guanylate cyclase 1 soluble subunit alpha 1 [Source:HGNC Symbol;Acc:HGNC:4685]	Guanylate_cyc	6.047060204	6.677791669	6.407195647	13.05412209	13.05957077	13.37950451
ENSG00000091129	4854.797436	4543.403525	4622.287822	7102.345406	6803.976921	6937.794468	-0.572335139	6.32E-61	8.92E-59	NRCAM	neuronal cell adhesion molecule [Source:HGNC Symbol;Acc:HGNC:7994]	fn3	28.1060058	26.22647403	26.72924423	41.03579928	39.36723215	40.10613502
ENSG00000103647	3091.836023	3150.928139	3214.761892	4894.069787	4783.322808	4716.530582	-0.605960199	1.26E-60	1.76E-58	CORO2B	coronin 2B [Source:HGNC Symbol;Acc:HGNC:2256]	-	36.68129297	37.27324978	38.09593798	57.9470632	56.7155183	55.87431368
ENSG00000132975	1683.118809	1624.391525	1656.91766	2769.013169	2837.463766	2761.6884	-0.752776327	1.47E-60	2.05E-58	GPR12	G protein-coupled receptor 12 [Source:HGNC Symbol;Acc:HGNC:4466]	7tm_1	15.06863078	14.50041099	14.81704576	24.74099318	25.38828557	24.68852014
ENSG00000145242	1774.891917	1703.654003	1740.617624	2989.939801	2968.058332	2837.499455	-0.752798655	6.96E-60	9.63E-58	EPHA5	EPH receptor A5 [Source:HGNC Symbol;Acc:HGNC:3389]	Pkinase_Tyr	8.561637679	8.194017926	8.386678341	14.39396584	14.30874016	13.66727976
ENSG00000149328	820.4515894	777.9465437	841.2700489	1671.314925	1556.449789	1629.937664	-0.993454533	1.42E-56	1.85E-54	GLB1L2	galactosidase beta 1 like 2 [Source:HGNC Symbol;Acc:HGNC:25129]	-	5.345551942	5.053821831	5.474906381	10.86753318	10.13488301	10.60405454
ENSG00000215475	186.2994101	167.3318981	163.1295222	622.1610985	550.8716265	651.9750655	-1.821975025	1.71E-56	2.21E-54	SIAH3	siah E3 ubiquitin protein ligase family member 3 [Source:HGNC Symbol;Acc:HGNC:30553]	-	1.252167233	1.121399016	1.09517897	4.173369114	3.700371188	4.375656343
ENSG00000156011	3760.861984	3503.205819	3679.382102	6003.65646	5423.236185	5873.190665	-0.661082555	1.39E-55	1.76E-53	PSD3	pleckstrin and Sec7 domain containing 3 [Source:HGNC Symbol;Acc:HGNC:19093]	Sec7	11.72582756	10.89061334	11.45862945	18.6812112	16.89890862	18.28485713
ENSG00000082397	1476.629315	1543.171949	1557.844233	2550.067942	2668.878052	2560.247599	-0.764374526	2.05E-55	2.58E-53	EPB41L3	erythrocyte membrane protein band 4.1 like 3 [Source:HGNC Symbol;Acc:HGNC:3380]	Band_41	5.739523616	5.980662015	6.048254661	9.89211605	10.36757351	9.936826181
ENSG00000134313	8821.231183	8337.23843	8550.207573	12007.31292	11564.74249	11695.47962	-0.456197674	1.70E-54	2.08E-52	KIDINS220	kinase D interacting substrate 220 [Source:HGNC Symbol;Acc:HGNC:29508]	-	27.23657008	25.66705326	26.36947885	37.00003462	35.68643872	36.05808121
ENSG00000187122	9944.53403	10094.71263	10046.55795	13608.28798	13049.95888	13276.68161	-0.408894867	2.02E-54	2.46E-52	SLIT1	slit guidance ligand 1 [Source:HGNC Symbol;Acc:HGNC:11085]	Laminin_G_2	51.81683327	52.44583068	52.28840573	70.76573321	67.95784595	69.07761498
ENSG00000147862	5235.655836	4892.745558	5425.978295	7781.967243	8087.365344	7619.01094	-0.593839762	2.99E-54	3.59E-52	NFIB	nuclear factor I B [Source:HGNC Symbol;Acc:HGNC:7785]	MH1	19.45455243	18.12731005	20.13862812	28.8584261	30.03317508	28.26897845
ENSG00000173406	1186.626292	1202.636858	1164.966849	2288.522512	2313.898276	2039.317356	-0.902198403	5.86E-54	7.00E-52	DAB1	DAB1, reelin adaptor protein [Source:HGNC Symbol;Acc:HGNC:2661]	PID	7.456809491	7.53536284	7.312305458	14.35249353	14.53206646	12.79632497
ENSG00000164742	7886.980939	7541.678003	8221.386285	11742.79538	10984.19028	11488.62375	-0.532761934	1.72E-53	2.02E-51	ADCY1	adenylate cyclase 1 [Source:HGNC Symbol;Acc:HGNC:232]	Guanylate_cyc	27.08477262	25.82337292	28.20078086	40.24565372	37.69870936	39.39524207
ENSG00000110436	1713.403935	1664.512039	1640.690116	2799.724943	2851.710446	2666.383075	-0.728858008	1.53E-52	1.76E-50	SLC1A2	solute carrier family 1 member 2 [Source:HGNC Symbol;Acc:HGNC:10940]	SDF	3.559014164	3.447366646	3.404067749	5.803879846	5.919968758	5.530365883
ENSG00000125266	1977.710487	1894.47108	1910.579796	3259.41085	3083.218996	3033.52518	-0.697736244	7.89E-52	8.96E-50	EFNB2	ephrin B2 [Source:HGNC Symbol;Acc:HGNC:3227]	-	18.6903095	17.8514022	18.03518637	30.74156505	29.1207249	28.62613699
ENSG00000164076	9738.044536	10207.24578	10006.41614	13039.62481	13350.32638	13399.06231	-0.409684855	5.07E-51	5.66E-49	CAMKV	CaM kinase like vesicle associated [Source:HGNC Symbol;Acc:HGNC:28788]	Pkinase	118.4344703	123.7785857	121.5588554	158.2721678	162.2715111	162.7204499
ENSG00000136535	4873.152058	4477.840734	4554.815402	6943.833024	6730.369074	6662.708643	-0.548540565	3.24E-50	3.50E-48	TBR1	T-box, brain 1 [Source:HGNC Symbol;Acc:HGNC:11590]	T-box	24.07740635	22.05966742	22.47875204	34.23986931	33.23400276	32.87092503
ENSG00000118257	5026.413149	5024.849688	4931.465241	7335.160467	6775.483561	7151.148435	-0.505705418	9.42E-48	9.71E-46	NRP2	neuropilin 2 [Source:HGNC Symbol;Acc:HGNC:8005]	CUB	17.15692093	17.10152424	16.81352679	24.9875615	23.11348832	24.37352392
ENSG00000131711	18803.39219	17008.16211	18265.382	26080.24031	24308.39774	26314.01689	-0.504283749	8.56E-47	8.58E-45	MAP1B	microtubule associated protein 1B [Source:HGNC Symbol;Acc:HGNC:6836]	-	70.61611588	63.68770317	68.51695564	97.74899494	91.23636785	98.67704492
ENSG00000176165	9894.058821	9913.681049	10567.54753	13844.07514	13515.35042	13532.27316	-0.428741107	8.58E-47	8.58E-45	FOXG1	forkhead box G1 [Source:HGNC Symbol;Acc:HGNC:3811]	-	87.58762517	87.5051843	93.44243557	122.3109392	119.5747841	119.6190594
ENSG00000119508	609.37344	604.7433509	581.6293435	1223.517447	1157.54275	1210.810836	-1.001343575	2.42E-46	2.40E-44	NR4A3	nuclear receptor subfamily 4 group A member 3 [Source:HGNC Symbol;Acc:HGNC:7982]	zf-C4	4.577727284	4.529685768	4.364297833	9.172963204	8.690554067	9.082471799
ENSG00000156140	756.2104135	681.0701816	639.7068697	1558.374853	1455.535806	1353.768824	-1.073577484	5.86E-46	5.72E-44	ADAMTS3	ADAM metallopeptidase with thrombospondin type 1 motif 3 [Source:HGNC Symbol;Acc:HGNC:219]	TSP_1	5.001189897	4.491104252	4.225843243	10.28574405	9.620499403	8.939980349
ENSG00000185070	1918.975697	1803.466013	1832.858401	2948.330301	2884.952699	2868.906891	-0.647608263	8.86E-46	8.60E-44	FLRT2	fibronectin leucine rich transmembrane protein 2 [Source:HGNC Symbol;Acc:HGNC:3761]	-	2.608119369	2.443973712	2.488218879	3.999145594	3.918688284	3.893460809
ENSG00000080503	3300.160979	3056.987424	3185.723129	4570.110107	4757.203895	4822.666058	-0.567650619	1.25E-45	1.20E-43	SMARCA2	SWI/SNF related, matrix associated, actin dependent regulator of chromatin, subfamily a, member 2 [Source:HGNC Symbol;Acc:HGNC:11098]	SNF2_N	8.418019254	7.774975341	8.116793463	11.6341469	12.12748057	12.28353435
ENSG00000115252	970.0417562	964.849424	981.3393769	1712.924426	1711.976046	1923.434745	-0.874844422	6.72E-45	6.31E-43	PDE1A	phosphodiesterase 1A [Source:HGNC Symbol;Acc:HGNC:8774]	-	7.277913845	7.217829206	7.354232967	12.82589774	12.83684202	14.40971204
ENSG00000111052	1131.562427	1091.082259	1074.434235	2141.898559	1983.850189	1856.287811	-0.860312435	7.49E-45	7.01E-43	LIN7A	lin-7 homolog A, crumbs cell polarity complex component [Source:HGNC Symbol;Acc:HGNC:17787]	PDZ	7.898780219	7.593982362	7.491400681	14.92153493	13.83994667	12.93862687
ENSG00000113763	1767.550068	1780.959383	1757.699249	2724.431562	2718.741432	2860.242771	-0.646201234	9.43E-45	8.77E-43	UNC5A	unc-5 netrin receptor A [Source:HGNC Symbol;Acc:HGNC:12567]	Death	19.23338956	19.3227394	19.10426561	29.5864662	29.56623613	31.07766381
ENSG00000061337	1405.964021	1447.274136	1492.079975	2349.94606	2372.072219	2312.237151	-0.694459777	1.99E-44	1.84E-42	LZTS1	leucine zipper tumor suppressor 1 [Source:HGNC Symbol;Acc:HGNC:13861]	Fez1	11.68727902	11.99556158	12.38890674	19.49531195	19.70657472	19.19256164
ENSG00000167178	9021.296559	9326.551582	9744.213186	12409.53809	12540.64007	12761.16644	-0.424565516	5.98E-44	5.51E-42	ISLR2	immunoglobulin superfamily containing leucine rich repeat 2 [Source:HGNC Symbol;Acc:HGNC:29286]	-	70.13566307	72.29722406	75.66907085	96.28500421	97.4391939	99.06532868
ENSG00000197535	3704.880388	3499.291623	3561.518887	5225.955087	4991.086891	5275.366352	-0.525413926	6.42E-44	5.89E-42	MYO5A	myosin VA [Source:HGNC Symbol;Acc:HGNC:7602]	Myosin_head	13.53015849	12.74205302	12.99168916	19.04703831	18.21662235	19.23723639
ENSG00000166206	2375.088046	2386.681283	2487.084652	3569.500697	3598.473922	3543.625273	-0.562830273	2.70E-43	2.46E-41	GABRB3	gamma-aminobutyric acid type A receptor beta3 subunit [Source:HGNC Symbol;Acc:HGNC:4083]	Neur_chan_LBD	8.112851478	8.128657353	8.485668386	12.16842508	12.28446375	12.08656706
ENSG00000165434	3407.535516	3319.238586	3399.243446	4770.231989	4836.747858	4663.462844	-0.494588751	9.86E-43	8.88E-41	PGM2L1	phosphoglucomutase 2 like 1 [Source:HGNC Symbol;Acc:HGNC:20898]	PGM_PMM_II	18.32494916	17.79800958	18.25939287	25.60206393	25.99560128	25.04218805
ENSG00000167306	1697.802506	1671.361883	1710.72478	2753.161931	2582.210749	2914.393524	-0.699958243	1.52E-42	1.36E-40	MYO5B	myosin VB [Source:HGNC Symbol;Acc:HGNC:7603]	Myosin_head	7.678306853	7.53666767	7.727875499	12.42633734	11.67115966	13.16096855
ENSG00000157103	806.6856232	813.1743117	785.7547665	1446.425484	1403.297979	1508.639977	-0.858173903	6.55E-42	5.78E-40	SLC6A1	solute carrier family 6 member 1 [Source:HGNC Symbol;Acc:HGNC:11042]	SNF	2.093602075	2.104282542	2.036941348	3.746441692	3.639852249	3.909640268
ENSG00000112182	1375.678895	1338.655185	1405.817767	2300.410941	2138.189223	2308.988106	-0.711968115	1.96E-41	1.71E-39	BACH2	BTB domain and CNC homolog 2 [Source:HGNC Symbol;Acc:HGNC:14078]	BTB	6.667804162	6.469415783	6.806070848	11.12767096	10.35752354	11.17503317
ENSG00000153266	5270.529618	5608.064958	5905.971968	7892.92591	7883.16293	8034.888723	-0.504213993	2.36E-41	2.03E-39	FEZF2	FEZ family zinc finger 2 [Source:HGNC Symbol;Acc:HGNC:13506]	zf-C2H2	113.995209	120.9416682	127.592574	170.3740538	170.4028583	173.5296023
ENSG00000104888	5309.992054	5504.338752	5722.344495	7637.324695	7414.209714	7608.180789	-0.45442443	3.33E-41	2.82E-39	SLC17A7	solute carrier family 17 member 7 [Source:HGNC Symbol;Acc:HGNC:16704]	MFS_1	41.88645826	43.29278262	45.08742625	60.12486485	58.45055867	59.92691993
ENSG00000170579	1137.068814	1098.910652	1179.486231	1883.325236	1886.497876	1948.344091	-0.742657004	3.38E-41	2.86E-39	DLGAP1	DLG associated protein 1 [Source:HGNC Symbol;Acc:HGNC:2905]	-	4.45509584	4.293023487	4.615989955	7.364253311	7.38704348	7.622498119
ENSG00000143324	9402.154959	8691.473209	9134.399161	12159.88109	11944.65395	12010.637	-0.407385121	1.14E-40	9.49E-39	XPR1	xenotropic and polytropic retrovirus receptor 1 [Source:HGNC Symbol;Acc:HGNC:12827]	SPX	50.09126549	46.16986166	48.60895242	64.65424088	63.59928062	63.89428357
ENSG00000154429	2629.299557	2579.455458	2599.82338	3677.487257	3786.055209	3741.817029	-0.520641387	2.55E-40	2.09E-38	CCSAP	centriole, cilia and spindle associated protein [Source:HGNC Symbol;Acc:HGNC:29578]	-	19.91263022	19.47812605	19.66681726	27.79539353	28.65626174	28.29648379
ENSG00000120594	1046.213436	1005.948487	1052.228122	1722.831449	1723.848279	1783.725802	-0.752094054	3.97E-40	3.23E-38	PLXDC2	plexin domain containing 2 [Source:HGNC Symbol;Acc:HGNC:21013]	PSI	3.948750106	3.785695487	3.966897134	6.489559794	6.502530965	6.722469123
ENSG00000130396	6699.436916	6671.747842	6510.661505	9159.04356	8562.254677	8889.387604	-0.421201762	5.45E-40	4.37E-38	AFDN	afadin, adherens junction formation factor [Source:HGNC Symbol;Acc:HGNC:7137]	DIL	23.16088569	22.9978408	22.48245095	31.6009454	29.58346462	30.68669158
ENSG00000157152	881.021841	902.2222808	866.0384057	1528.653782	1520.833089	1532.466308	-0.79093397	5.89E-40	4.70E-38	SYN2	synapsin II [Source:HGNC Symbol;Acc:HGNC:11495]	-	7.35326117	7.508227837	7.219916004	12.7331408	12.68583041	12.77160905
ENSG00000171617	11086.1915	10593.77268	10905.76371	13666.73942	13854.89629	14005.55074	-0.349577152	1.62E-39	1.26E-37	ENC1	ectodermal-neural cortex 1 [Source:HGNC Symbol;Acc:HGNC:3345]	BACK	89.76436878	85.52692014	88.20218944	110.4382736	112.1163411	113.2356456
ENSG00000088387	691.9692376	692.812771	661.0589014	1272.061864	1210.9678	1309.365206	-0.89158953	4.20E-39	3.26E-37	DOCK9	dedicator of cytokinesis 9 [Source:HGNC Symbol;Acc:HGNC:14132]	PH	2.215270636	2.211497568	2.113887338	4.064258529	3.874508608	4.185642804
ENSG00000144290	1733.594018	1733.010477	1673.145204	2835.390229	2558.466282	2692.375437	-0.655128133	5.29E-39	4.06E-37	SLC4A10	solute carrier family 4 member 10 [Source:HGNC Symbol;Acc:HGNC:13811]	Band_3_cyto	10.89109185	10.85564887	10.49927547	17.77746978	16.06378011	16.8896638
ENSG00000050555	394.6243663	388.4839973	446.6845031	903.5205761	895.166393	855.5818966	-1.108167137	1.34E-38	1.03E-36	LAMC3	laminin subunit gamma 3 [Source:HGNC Symbol;Acc:HGNC:6494]	Laminin_EGF	2.46481471	2.419380031	2.78678165	5.632115039	5.587894278	5.336092269
ENSG00000010379	55.98159615	52.84165202	64.91017636	309.0991445	268.3124732	266.4217045	-2.277707767	1.43E-38	1.09E-36	SLC6A13	solute carrier family 6 member 13 [Source:HGNC Symbol;Acc:HGNC:11046]	SNF	0.625811036	0.58898591	0.724790357	3.44848891	2.99766319	2.973917438
ENSG00000172915	2733.9209	2745.808807	2662.171312	3943.986199	3866.786395	3788.386676	-0.51109774	1.60E-38	1.21E-36	NBEA	neurobeachin [Source:HGNC Symbol;Acc:HGNC:7648]	Beach	10.8523891	10.86776611	10.55545813	15.6245633	15.34029195	15.01602823
ENSG00000107295	1722.581245	1577.421168	1614.213596	2511.430549	2592.895759	2545.085389	-0.637836689	5.18E-38	3.86E-36	SH3GL2	SH3 domain containing GRB2 like 2, endophilin A1 [Source:HGNC Symbol;Acc:HGNC:10831]	SH3_2	30.4643498	27.81572869	28.51509854	44.3268083	45.82909574	44.94443454
ENSG00000130287	11251.38309	11159.37407	11554.86547	14574.2228	14024.66923	14534.06209	-0.344783789	6.85E-38	5.07E-36	NCAN	neurocan [Source:HGNC Symbol;Acc:HGNC:2465]	Xlink	77.28820155	76.43243638	79.2818654	99.91387068	96.2817441	99.69093402
ENSG00000186732	481.8088193	515.6953818	505.6161106	993.6744933	1023.386513	957.3853121	-0.984514263	1.31E-37	9.65E-36	MPPED1	metallophosphoesterase domain containing 1 [Source:HGNC Symbol;Acc:HGNC:1306]	Metallophos	3.925980322	4.189837637	4.115247441	8.080730169	8.334069047	7.789713731
ENSG00000177283	767.2231865	698.6840656	755.8619221	1325.559793	1346.311259	1309.365206	-0.84040975	7.24E-37	5.28E-35	FZD8	frizzled class receptor 8 [Source:HGNC Symbol;Acc:HGNC:4046]	Fz	9.029997824	8.199310696	8.886076969	15.5703487	15.83636256	15.38820938
ENSG00000078018	14691.0392	13628.25348	13930.06548	18656.90734	17881.95784	18006.20837	-0.368624402	4.10E-35	2.83E-33	MAP2	microtubule associated protein 2 [Source:HGNC Symbol;Acc:HGNC:6839]	Tubulin-binding	60.28416173	55.75983624	57.09598155	76.40529434	73.33474855	73.77926842
ENSG00000008513	947.0984791	883.6298477	931.8026633	1537.570103	1586.130373	1515.138068	-0.746788912	7.38E-35	5.07E-33	ST3GAL1	ST3 beta-galactoside alpha-2,3-sialyltransferase 1 [Source:HGNC Symbol;Acc:HGNC:10862]	Glyco_transf_29	5.146377245	4.787485092	5.057455885	8.338241987	8.613693065	8.220913017
ENSG00000004399	5095.24298	5276.336809	5425.124214	7035.968346	7061.604384	6859.817384	-0.407589982	1.70E-34	1.16E-32	PLXND1	plexin D1 [Source:HGNC Symbol;Acc:HGNC:9107]	Sema	24.81796122	25.62502461	26.39444688	34.20252501	34.37546783	33.36377017
ENSG00000233705	87.18445302	95.89781293	78.57547665	345.7551328	313.4269599	302.1612015	-1.881744982	2.95E-34	2.01E-32	SLC26A4-AS1	SLC26A4 antisense RNA 1 [Source:HGNC Symbol;Acc:HGNC:22385]	-	0.822296391	0.901838181	0.740249355	3.254550859	2.954402886	2.845701873
ENSG00000117600	1346.311501	1250.585765	1297.349446	2120.103106	1968.416286	2101.049214	-0.668959382	3.41E-34	2.32E-32	PLPPR4	phospholipid phosphatase related 4 [Source:HGNC Symbol;Acc:HGNC:23496]	-	11.52674707	10.67591892	11.09480964	18.11553982	16.84310628	17.96216979
ENSG00000150672	1483.971163	1510.879828	1439.126936	2368.769405	2235.541536	2209.35072	-0.620979465	1.54E-33	1.03E-31	DLG2	discs large MAGUK scaffold protein 2 [Source:HGNC Symbol;Acc:HGNC:2901]	PDZ	4.374892466	4.441221383	4.237821887	6.969438591	6.586712325	6.503811533
ENSG00000145362	3377.25039	3236.061912	3418.033234	4867.320823	4487.704198	4985.118317	-0.515802748	2.35E-33	1.56E-31	ANK2	ankyrin 2 [Source:HGNC Symbol;Acc:HGNC:493]	Death	8.79003342	8.397976711	8.885977795	12.64300556	11.67335037	12.95579598
ENSG00000136153	641.494028	575.3868776	651.6640074	1173.982328	1085.122126	1199.980685	-0.887980353	3.91E-32	2.52E-30	LMO7	LIM domain 7 [Source:HGNC Symbol;Acc:HGNC:6646]	CH	2.117861221	1.894067325	2.148969701	3.86811636	3.580366885	3.955856242
ENSG00000054523	8890.978745	8511.420172	8598.036124	11439.64045	10733.68615	11451.80123	-0.37133795	6.29E-32	4.02E-30	KIF1B	kinesin family member 1B [Source:HGNC Symbol;Acc:HGNC:16636]	Kinesin	23.79889686	22.71641863	22.98837099	30.55995565	28.71442866	30.60852632
ENSG00000125675	858.0785639	766.2039543	790.0251728	1457.32321	1309.507336	1462.07033	-0.809480067	2.59E-31	1.64E-29	GRIA3	glutamate ionotropic receptor AMPA type subunit 3 [Source:HGNC Symbol;Acc:HGNC:4573]	ANF_receptor	6.277041776	5.588598806	5.772588139	10.63939512	9.573702636	10.67966413
ENSG00000152092	2144.737544	2183.143068	2185.593965	3221.76416	2983.492236	3110.419249	-0.517054588	3.74E-31	2.36E-29	ASTN1	astrotactin 1 [Source:HGNC Symbol;Acc:HGNC:773]	-	11.05630717	11.22144325	11.25400494	16.57535267	15.37109779	16.01091813
ENSG00000132821	4292.228282	4346.715153	4532.609289	5716.352768	6099.953484	5865.609559	-0.423997006	4.16E-31	2.61E-29	VSTM2L	V-set and transmembrane domain containing 2 like [Source:HGNC Symbol;Acc:HGNC:16096]	V-set	103.9248361	104.9369159	109.6191671	138.1302025	147.6070469	141.8113697
ENSG00000186487	2016.255192	1959.055321	1995.133842	2870.064813	2763.855919	2941.4689	-0.522629956	6.17E-31	3.87E-29	MYT1L	myelin transcription factor 1 like [Source:HGNC Symbol;Acc:HGNC:7623]	zf-C2HC	7.227547908	7.002010516	7.143633946	10.26763152	9.901589364	10.52861161
ENSG00000151655	44.05109205	61.64859403	44.41222593	213.9917154	252.8785699	237.1802979	-2.233978969	8.78E-31	5.49E-29	ITIH2	inter-alpha-trypsin inhibitor heavy chain 2 [Source:HGNC Symbol;Acc:HGNC:6167]	VWA	0.618540308	0.863107881	0.622896004	2.998757708	3.54868447	3.325456733
ENSG00000116560	7811.72699	7696.288762	7611.57226	10041.75939	9482.35276	10163.01331	-0.36117689	8.90E-31	5.53E-29	SFPQ	splicing factor proline and glutamine rich [Source:HGNC Symbol;Acc:HGNC:10774]	-	49.89569593	49.01488182	48.56149843	64.0116362	60.53076564	64.81863578
ENSG00000131437	2358.568887	2179.228871	2293.208204	3230.680481	3210.251892	3228.467891	-0.500943755	1.50E-30	9.21E-29	KIF3A	kinesin family member 3A [Source:HGNC Symbol;Acc:HGNC:6319]	Kinesin	16.3078017	15.0238168	15.83769665	22.29327917	22.18349649	22.28972408
ENSG00000180616	2152.079393	2066.695724	2085.666456	2944.367492	2966.871109	2973.959352	-0.494861923	1.78E-30	1.09E-28	SSTR2	somatostatin receptor 2 [Source:HGNC Symbol;Acc:HGNC:11331]	7tm_1	13.00016817	12.44794901	12.58453621	17.75071232	17.9115592	17.9385392
ENSG00000197106	1322.450493	1212.422349	1315.285153	1990.321094	1925.676246	2030.653236	-0.626732937	9.32E-30	5.57E-28	SLC6A17	solute carrier family 6 member 17 [Source:HGNC Symbol;Acc:HGNC:31399]	SNF	9.441060298	8.63029936	9.379138373	14.18069722	13.73942804	14.47566355
ENSG00000079102	1171.942595	1157.623599	1199.984181	1869.455403	1791.520009	1775.061682	-0.623191944	1.05E-29	6.28E-28	RUNX1T1	RUNX1 translocation partner 1 [Source:HGNC Symbol;Acc:HGNC:1535]	zf-MYND	4.106946557	4.044926759	4.200392847	6.538240801	6.274489651	6.211371793
ENSG00000197121	3336.870223	3056.987424	3064.443589	4375.93244	4393.913555	4304.984859	-0.467096827	1.14E-29	6.76E-28	PGAP1	post-GPI attachment to proteins 1 [Source:HGNC Symbol;Acc:HGNC:25712]	-	12.40296677	11.32949349	11.37730948	16.23267008	16.32231685	15.97788373
ENSG00000175274	5686.261799	5813.560272	5967.465819	7447.109837	7322.793517	7590.852548	-0.356274949	2.48E-29	1.46E-27	TP53I11	tumor protein p53 inducible protein 11 [Source:HGNC Symbol;Acc:HGNC:16842]	-	36.72028331	37.43276692	38.49202766	47.99544487	47.26068288	48.94756502
ENSG00000186369	380.8584	381.6341535	390.3151394	744.017492	734.8912431	773.2727521	-0.96603205	2.79E-29	1.64E-27	LINC00643	long intergenic non-protein coding RNA 643 [Source:HGNC Symbol;Acc:HGNC:44296]	-	3.895806835	3.892348242	3.987961439	7.595390595	7.512785352	7.898196747
ENSG00000165617	2452.177457	2568.691418	2646.797849	3500.15153	3731.442935	3554.455424	-0.491415984	4.48E-29	2.63E-27	DACT1	dishevelled binding antagonist of beta catenin 1 [Source:HGNC Symbol;Acc:HGNC:17748]	-	25.90457832	27.05622143	27.92846594	36.90154654	39.39539576	37.49376627
ENSG00000226137	3222.153837	3252.697247	3381.30774	4433.393178	4334.552388	4666.711889	-0.446773115	6.17E-29	3.59E-27	BAIAP2-AS1	BAIAP2 antisense RNA 1 (head to head) [Source:HGNC Symbol;Acc:HGNC:44342]	-	32.02033045	32.22951414	33.56339727	43.96923166	43.04947171	46.30755933
ENSG00000152784	1331.627803	1324.955497	1311.868828	2049.763237	1901.931779	2034.985296	-0.594174994	1.29E-28	7.40E-27	PRDM8	PR/SET domain 8 [Source:HGNC Symbol;Acc:HGNC:13993]	-	13.76671804	13.65775862	13.5468915	21.14873293	19.65108482	21.00729833
ENSG00000186297	463.4541976	433.4972564	479.1395913	897.5763618	907.0386263	816.5933545	-0.928314338	1.43E-28	8.18E-27	GABRA5	gamma-aminobutyric acid type A receptor alpha5 subunit [Source:HGNC Symbol;Acc:HGNC:4079]	Neur_chan_LBD	5.291895997	4.935389261	5.464723782	10.22842999	10.35080898	9.31047173
ENSG00000198797	707.570666	645.8424136	677.2864455	1167.047411	1139.7344	1145.829932	-0.765474815	2.79E-28	1.58E-26	BRINP2	BMP/retinoic acid inducible neural specific 2 [Source:HGNC Symbol;Acc:HGNC:13746]	-	8.490122921	7.726828962	8.117423773	13.97544829	13.66758698	13.72858211
ENSG00000065609	2705.471237	2568.691418	2694.6264	3679.468662	3536.738309	3654.092809	-0.4479685	1.05E-27	5.83E-26	SNAP91	synaptosome associated protein 91 [Source:HGNC Symbol;Acc:HGNC:14986]	-	19.29420754	18.26528856	19.19482963	26.18799341	25.20757007	26.02105871
ENSG00000076356	1673.941498	1537.300654	1638.127872	2665.980121	2305.587712	2482.270515	-0.620922475	1.62E-27	8.87E-26	PLXNA2	plexin A2 [Source:HGNC Symbol;Acc:HGNC:9100]	Sema	5.761432998	5.275694393	5.631702649	9.157569775	7.930780325	8.531015139
ENSG00000196159	1970.368638	1822.058446	1837.982889	2718.487348	2611.891332	2745.443175	-0.5207419	4.05E-27	2.18E-25	FAT4	FAT atypical cadherin 4 [Source:HGNC Symbol;Acc:HGNC:23109]	Cadherin	5.685164864	5.241896709	5.297106658	7.828093115	7.531729482	7.909870991
ENSG00000115758	6976.591703	7114.052041	6983.822528	8729.078724	9181.985257	8642.460171	-0.333114733	6.43E-27	3.43E-25	ODC1	ornithine decarboxylase 1 [Source:HGNC Symbol;Acc:HGNC:8109]	-	111.4937141	113.358657	111.4812802	139.2222269	146.6519016	137.9131972
ENSG00000125851	981.0545292	913.9648702	929.2404195	1567.291175	1461.471923	1462.07033	-0.669775671	6.95E-27	3.69E-25	PCSK2	proprotein convertase subtilisin/kexin type 2 [Source:HGNC Symbol;Acc:HGNC:8744]	Peptidase_S8	6.574361206	6.106895601	6.219997114	10.48197675	9.788021673	9.783405226
ENSG00000258441	2237.428384	2067.674273	2152.284795	2983.995587	2998.926139	3002.117744	-0.476162184	1.32E-26	6.97E-25	LINC00641	long intergenic non-protein coding RNA 641 [Source:HGNC Symbol;Acc:HGNC:27511]	-	18.56965696	17.11068673	17.84251835	24.71644491	24.87508304	24.87962461
ENSG00000154654	665.3550362	660.5206503	648.2476824	1136.335637	1060.190436	1102.50933	-0.741954687	3.68E-26	1.90E-24	NCAM2	neural cell adhesion molecule 2 [Source:HGNC Symbol;Acc:HGNC:7657]	I-set	3.766000751	3.727725564	3.664963075	6.418989579	5.997287489	6.231184226
ENSG00000106278	7664.890017	7389.024341	7093.999011	9626.655086	9134.496323	9744.969501	-0.364602367	4.81E-26	2.47E-24	PTPRZ1	protein tyrosine phosphatase, receptor type Z1 [Source:HGNC Symbol;Acc:HGNC:9685]	Y_phosphatase	36.6603483	35.23776337	33.89092791	45.95144373	43.66357553	46.54065677
ENSG00000162374	2612.780397	2567.712869	2331.641861	3444.672197	3584.227242	3540.376228	-0.492955741	5.17E-26	2.64E-24	ELAVL4	ELAV like RNA binding protein 4 [Source:HGNC Symbol;Acc:HGNC:3315]	RRM_1	17.79825752	17.44020612	15.86492773	23.41831087	24.40136636	24.08160106
ENSG00000142875	4168.334585	4196.01859	3877.528956	5396.355897	5660.680851	5302.441729	-0.418421685	5.74E-26	2.93E-24	PRKACB	protein kinase cAMP-activated catalytic subunit beta [Source:HGNC Symbol;Acc:HGNC:9381]	Pkinase	29.37774657	29.48654513	27.29685638	37.95679921	39.87205412	37.31583611
ENSG00000187164	2410.879559	2280.997979	2363.242868	3193.03379	3251.804709	3166.736032	-0.445557167	7.32E-26	3.71E-24	SHTN1	shootin 1 [Source:HGNC Symbol;Acc:HGNC:29319]	-	13.86597755	13.08068408	13.57641205	18.32785255	18.69147032	18.18646143
ENSG00000111371	3229.495686	3190.070104	3105.43949	4400.699999	4116.103295	4188.019233	-0.416474707	8.27E-26	4.15E-24	SLC38A1	solute carrier family 38 member 1 [Source:HGNC Symbol;Acc:HGNC:13447]	Aa_trans	15.29518476	15.06436481	14.69077702	20.80055256	19.4827526	19.80569335
ENSG00000168539	167.9447884	165.3747998	187.0437977	424.0206213	423.8387298	396.3835116	-1.255849431	6.41E-25	3.11E-23	CHRM1	cholinergic receptor muscarinic 1 [Source:HGNC Symbol;Acc:HGNC:1950]	7tm_1	2.451061132	2.406509173	2.726670126	6.176005576	6.182046719	5.776497058
ENSG00000155886	239.527813	229.9590412	219.4988859	510.2117289	523.5654898	466.7794904	-1.123247946	1.46E-24	6.99E-23	SLC24A2	solute carrier family 24 member 2 [Source:HGNC Symbol;Acc:HGNC:10976]	Na_Ca_ex	1.056960747	1.011775077	0.967468662	2.246913934	2.308968214	2.056724111
ENSG00000138166	309.2753754	296.5003808	278.4304933	567.6724673	593.6116664	630.3147643	-1.019119435	1.74E-24	8.31E-23	DUSP5	dual specificity phosphatase 5 [Source:HGNC Symbol;Acc:HGNC:3071]	DSPc	5.6097644	5.362349459	5.044495663	10.27614444	10.76082922	11.41610944
ENSG00000134982	2007.077882	1884.685589	2005.382817	2821.520396	2679.563062	2710.786693	-0.477697595	2.83E-24	1.34E-22	APC	APC, WNT signaling pathway regulator [Source:HGNC Symbol;Acc:HGNC:583]	Arm	7.652702265	7.165064103	7.637470721	10.73660253	10.21077265	10.32065597
ENSG00000159784	3461.68165	3516.905507	3574.330106	4637.477869	4417.658022	4659.130784	-0.378399948	4.53E-24	2.12E-22	FAM131B	family with sequence similarity 131 member B [Source:HGNC Symbol;Acc:HGNC:22202]	-	25.53566225	25.86731058	26.3363955	34.14089796	32.56837761	34.31833942
ENSG00000152642	402.883946	381.6341535	363.8386201	749.9617063	680.2789697	719.1219992	-0.906131701	8.72E-24	4.06E-22	GPD1L	glycerol-3-phosphate dehydrogenase 1 like [Source:HGNC Symbol;Acc:HGNC:28956]	NAD_Gly3P_dh_N	3.979502473	3.758604497	3.589709377	7.393004919	6.71552382	7.092719024
ENSG00000183908	1449.097382	1459.995274	1439.126936	2132.982237	2012.343549	2047.981477	-0.511165135	1.49E-23	6.87E-22	LRRC55	leucine rich repeat containing 55 [Source:HGNC Symbol;Acc:HGNC:32324]	-	12.70490082	12.76308718	12.60301596	18.66354061	17.63274249	17.9292076
ENSG00000144583	2155.750317	2295.676216	2200.113346	3085.04723	2915.820506	3119.08337	-0.456304471	1.63E-23	7.46E-22	Mar-04	membrane associated ring-CH-type finger 4 [Source:HGNC Symbol;Acc:HGNC:29269]	-	22.99335273	24.41434381	23.43962047	32.83966742	31.08197886	33.21943108
ENSG00000114405	886.5282275	860.144669	845.5404553	1282.95959	1428.229669	1368.931035	-0.653369641	1.85E-23	8.38E-22	C3orf14	chromosome 3 open reading frame 14 [Source:HGNC Symbol;Acc:HGNC:25024]	-	9.49204557	9.182677387	9.042808096	13.70923792	15.28302518	14.63558815
ENSG00000170340	366.1747027	334.6637961	384.3365706	671.6962178	685.0278631	684.4655173	-0.909512338	3.53E-23	1.59E-21	B3GNT2	UDP-GlcNAc:betaGal beta-1,3-N-acetylglucosaminyltransferase 2 [Source:HGNC Symbol;Acc:HGNC:15629]	Galactosyl_T	6.070737471	5.532130623	6.364532406	11.11371121	11.35024884	11.33094294
ENSG00000137747	133.9887383	107.6404023	125.5499464	339.8109184	305.1163966	335.7346683	-1.416440432	3.57E-23	1.61E-21	TMPRSS13	transmembrane serine protease 13 [Source:HGNC Symbol;Acc:HGNC:29808]	Trypsin	1.184152605	0.948517325	1.108300644	2.997159091	2.694939101	2.962763124
ENSG00000183578	269.8129388	240.7230814	241.7049988	515.1652408	522.3782665	513.349138	-1.043652693	4.72E-23	2.11E-21	TNFAIP8L3	TNF alpha induced protein 8 like 3 [Source:HGNC Symbol;Acc:HGNC:20620]	-	5.613049831	4.99326296	5.022540352	10.69586144	10.86088605	10.66375913
ENSG00000154217	1364.666122	1225.143488	1248.666814	1891.250855	1898.370109	1860.619871	-0.557577793	5.31E-23	2.36E-21	PITPNC1	phosphatidylinositol transfer protein, cytoplasmic 1 [Source:HGNC Symbol;Acc:HGNC:21045]	IP_trans	8.278395477	7.410325648	7.56602907	11.44990772	11.50918784	11.27038569
ENSG00000136999	539.6258776	540.1591096	530.3844674	943.1486716	896.3536163	881.574258	-0.757853814	5.45E-23	2.42E-21	NOV	nephroblastoma overexpressed [Source:HGNC Symbol;Acc:HGNC:7885]	VWC	9.575573225	9.557059652	9.400792949	16.7026454	15.89627695	15.62040458
ENSG00000156475	1549.13007	1610.691838	1652.647253	2312.299369	2261.660449	2201.769615	-0.493575647	6.91E-23	3.05E-21	PPP2R2B	protein phosphatase 2 regulatory subunit Bbeta [Source:HGNC Symbol;Acc:HGNC:9305]	-	5.564005668	5.768231949	5.929000985	8.288516954	8.11841251	7.896468691
ENSG00000169946	1138.904276	1082.275317	1057.35261	1614.844889	1612.249286	1625.605604	-0.566033491	9.11E-23	4.01E-21	ZFPM2	zinc finger protein, FOG family member 2 [Source:HGNC Symbol;Acc:HGNC:16700]	-	6.947967818	6.58322816	6.443058775	9.831832658	9.829847945	9.902551886
ENSG00000253729	2750.44006	2731.13057	2646.797849	3721.078162	3530.802192	3518.715927	-0.406902794	9.23E-23	4.04E-21	PRKDC	protein kinase, DNA-activated, catalytic polypeptide [Source:HGNC Symbol;Acc:HGNC:9413]	PI3_PI4_kinase	8.462005142	8.378073033	8.133801133	11.42544128	10.85646707	10.80977541
ENSG00000196557	6543.422632	6942.805946	7155.492863	8720.162403	8575.314133	8659.788412	-0.330404237	1.17E-22	5.09E-21	CACNA1H	calcium voltage-gated channel subunit alpha1 H [Source:HGNC Symbol;Acc:HGNC:1395]	Ion_trans	36.0640588	38.15357483	39.39225661	47.96531422	47.23497619	47.65827027
ENSG00000151012	411.1435258	342.492189	367.2549452	697.4544798	679.0917464	758.1105413	-0.928961933	1.57E-22	6.82E-21	SLC7A11	solute carrier family 7 member 11 [Source:HGNC Symbol;Acc:HGNC:11059]	-	2.021911751	1.679383919	1.804006382	3.423085119	3.337653318	3.722739438
ENSG00000132639	2436.576029	2433.65164	2499.895871	3339.657744	3412.079859	3152.656837	-0.425890326	1.61E-22	6.96E-21	SNAP25	synaptosome associated protein 25 [Source:HGNC Symbol;Acc:HGNC:11132]	-	34.42703321	34.28535272	35.28119018	47.09281839	48.1817811	44.47927464
ENSG00000196914	3598.423582	3394.586868	3473.548517	4655.310512	4377.292428	4583.31973	-0.379930848	2.47E-22	1.06E-20	ARHGEF12	Rho guanine nucleotide exchange factor 12 [Source:HGNC Symbol;Acc:HGNC:14193]	RhoGEF	6.993945445	6.57850882	6.743494416	9.030082125	8.50275272	8.895113107
ENSG00000164100	428.5804164	406.0978813	398.8559521	740.0546824	727.7679031	725.6200895	-0.830870561	2.88E-22	1.23E-20	NDST3	N-deacetylase and N-sulfotransferase 3 [Source:HGNC Symbol;Acc:HGNC:7682]	Sulfotransfer_1	2.900328799	2.740161843	2.696079329	4.998179089	4.922115973	4.903267362
ENSG00000150625	18524.40194	18069.88789	17760.61997	21449.69736	22560.80499	21294.24209	-0.264621259	3.54E-22	1.50E-20	GPM6A	glycoprotein M6A [Source:HGNC Symbol;Acc:HGNC:4460]	-	124.8080245	121.3904021	119.5248237	144.2289933	151.9136984	143.2589833
ENSG00000182621	1115.960999	962.8923257	1015.502628	1671.314925	1550.513673	1560.6247	-0.628425295	5.35E-22	2.24E-20	PLCB1	phospholipase C beta 1 [Source:HGNC Symbol;Acc:HGNC:15917]	PI-PLC-X	3.039984231	2.615354824	2.763153694	4.543742334	4.22125848	4.245043593
ENSG00000273079	1146.246124	1178.17313	1216.211726	1842.706438	1644.304316	1778.310727	-0.57342626	5.52E-22	2.31E-20	GRIN2B	glutamate ionotropic receptor NMDA type subunit 2B [Source:HGNC Symbol;Acc:HGNC:4586]	Lig_chan	1.757172941	1.800844936	1.862290765	2.81919989	2.519201204	2.7221098
ENSG00000197102	9383.800338	9381.350332	9403.43476	11872.5774	10988.93917	11738.80022	-0.29715056	5.88E-22	2.45E-20	DYNC1H1	dynein cytoplasmic 1 heavy chain 1 [Source:HGNC Symbol;Acc:HGNC:2961]	Dynein_heavy	12.07782322	12.03942769	12.08921503	15.25063789	14.13545236	15.08672541
ENSG00000169862	4914.449957	4938.737366	4855.452008	6286.997342	6023.971191	6002.069457	-0.316756999	1.01E-21	4.21E-20	CTNND2	catenin delta 2 [Source:HGNC Symbol;Acc:HGNC:2516]	Arm	33.96502125	34.03325467	33.51878874	43.36439985	41.60867552	41.42088317
ENSG00000171476	261.553359	288.6719879	261.348868	510.2117289	600.7350064	537.1754693	-1.021368147	1.30E-21	5.36E-20	HOPX	HOP homeobox [Source:HGNC Symbol;Acc:HGNC:24961]	-	1.600152927	1.760906959	1.597068297	3.115191265	3.673061166	3.281547724
ENSG00000077063	780.9891528	735.8689319	760.9864097	1257.201328	1139.7344	1190.23355	-0.656012557	1.33E-21	5.48E-20	CTTNBP2	cortactin binding protein 2 [Source:HGNC Symbol;Acc:HGNC:15679]	-	5.265648592	4.946954508	5.124900623	8.459501888	7.679882207	8.01309742
ENSG00000070808	1048.048898	1054.875942	1109.451567	1620.789104	1563.573129	1543.296459	-0.557363027	1.67E-21	6.81E-20	CAMK2A	calcium/calmodulin dependent protein kinase II alpha [Source:HGNC Symbol;Acc:HGNC:1460]	Pkinase	8.083089778	8.111997775	8.546846052	12.47542802	12.05197125	11.88520236
ENSG00000039560	1421.56545	1404.217975	1380.195329	1916.018415	1999.284093	2007.909919	-0.493601575	1.75E-21	7.10E-20	RAI14	retinoic acid induced 14 [Source:HGNC Symbol;Acc:HGNC:14873]	Ank	8.771643064	8.639312783	8.506606067	11.79904507	12.32913573	12.3714237
ENSG00000163539	9328.736473	8938.067585	8759.457484	11030.48037	10794.23454	10990.43682	-0.280261861	2.06E-21	8.32E-20	CLASP2	cytoplasmic linker associated protein 2 [Source:HGNC Symbol;Acc:HGNC:17078]	-	29.0894849	27.78992782	27.28299805	34.32738509	33.63946564	34.22075006
ENSG00000162599	2472.367541	2263.384095	2310.28983	3166.284826	3198.379659	3107.170204	-0.426564797	2.30E-21	9.26E-20	NFIA	nuclear factor I A [Source:HGNC Symbol;Acc:HGNC:7784]	MH1	10.78635133	9.845785428	10.06768623	13.78620075	13.94554769	13.53592491
ENSG00000260664	326.712266	285.7363406	324.5508818	597.3935388	630.4155898	573.9979813	-0.941126308	2.86E-21	1.15E-19	AC004158.1	-	-	2.950047519	2.572525145	2.92717065	5.383406601	5.688981847	5.175297271
ENSG00000119771	907.6360424	905.1579282	888.2445186	1353.299459	1310.69456	1393.840381	-0.587839782	3.17E-21	1.27E-19	KLHL29	kelch like family member 29 [Source:HGNC Symbol;Acc:HGNC:29404]	BACK	3.888623131	3.866687369	3.801179117	5.786435546	5.612154912	5.962913759
ENSG00000172461	2128.218385	2053.974585	1877.270627	2861.148491	2788.787609	2768.186491	-0.475259047	3.80E-21	1.52E-19	FUT9	fucosyltransferase 9 [Source:HGNC Symbol;Acc:HGNC:4020]	-	7.358083415	7.080666837	6.483015771	9.872383197	9.636248439	9.55663998
ENSG00000111670	1751.94864	1721.267887	1756.845168	2411.369608	2296.089926	2499.598756	-0.462957123	4.76E-21	1.89E-19	GNPTAB	N-acetylglucosamine-1-phosphate transferase alpha and beta subunits [Source:HGNC Symbol;Acc:HGNC:29670]	-	8.518538078	8.344930874	8.532550436	11.70147399	11.15774993	12.13599427
ENSG00000072832	19204.44067	19742.22833	19908.63436	22658.35427	22932.4059	22781.22177	-0.216130512	4.91E-21	1.94E-19	CRMP1	collapsin response mediator protein 1 [Source:HGNC Symbol;Acc:HGNC:2365]	Amidohydro_1	156.4320891	160.3433419	161.9822136	184.1983074	186.6886152	185.2945127
ENSG00000134369	2753.193253	2568.691418	2737.330464	3613.091602	3442.947665	3598.859041	-0.402785258	5.11E-21	2.01E-19	NAV1	neuron navigator 1 [Source:HGNC Symbol;Acc:HGNC:15989]	-	5.81611912	5.410521276	5.775977644	7.617433268	7.268939416	7.591416107
ENSG00000126217	3194.621905	3330.981176	3385.578146	4201.56882	4227.702288	4262.747272	-0.356573746	5.15E-21	2.02E-19	MCF2L	MCF.2 cell line derived transforming sequence like [Source:HGNC Symbol;Acc:HGNC:14576]	RhoGEF	6.546014515	6.805503403	6.929342345	8.59215435	8.657767675	8.721846683
ENSG00000075340	7270.26565	7087.631215	7216.132633	8617.129355	8694.036467	8576.396252	-0.262747173	7.68E-21	2.98E-19	ADD2	adducin 2 [Source:HGNC Symbol;Acc:HGNC:244]	Aldolase_II	27.21083178	26.44985089	26.97725278	32.18749951	32.52048598	32.05219234
ENSG00000188064	4265.61408	4323.229975	4430.119537	5286.387932	5641.685278	5524.459816	-0.33691246	8.81E-21	3.40E-19	WNT7B	Wnt family member 7B [Source:HGNC Symbol;Acc:HGNC:12787]	wnt	40.05669976	40.47925592	41.55379813	49.54339045	52.94762583	51.8017924
ENSG00000198040	2721.990396	2600.004989	2495.625465	3443.681494	3427.513762	3440.738842	-0.399922529	9.72E-21	3.74E-19	ZNF84	zinc finger protein 84 [Source:HGNC Symbol;Acc:HGNC:13159]	KRAB	13.56190234	12.91631964	12.4198145	17.12340351	17.06700293	17.11776652
ENSG00000196233	1527.104524	1312.234359	1404.109604	2016.079356	2050.334696	2138.954742	-0.54762238	9.91E-21	3.81E-19	LCOR	ligand dependent nuclear receptor corepressor [Source:HGNC Symbol;Acc:HGNC:29503]	-	2.783764192	2.385094898	2.55662109	3.667789414	3.735360079	3.893378621
ENSG00000163508	881.9395721	766.2039543	776.3598726	1282.95959	1240.648383	1283.372845	-0.651243883	9.99E-21	3.83E-19	EOMES	eomesodermin [Source:HGNC Symbol;Acc:HGNC:3372]	T-box	11.44204404	9.911508386	10.06073112	16.61157658	16.08635064	16.62566385
ENSG00000142408	2192.459561	2129.322867	2311.997992	3219.782755	2901.573826	3006.449804	-0.460740636	1.30E-20	4.97E-19	CACNG8	calcium voltage-gated channel auxiliary subunit gamma 8 [Source:HGNC Symbol;Acc:HGNC:13628]	-	11.88894828	11.51287905	12.52278647	17.42494861	15.72495831	16.27897917
ENSG00000085224	2935.821739	2713.516686	2686.939669	3763.678365	3655.460642	3616.187282	-0.405018054	1.51E-20	5.75E-19	ATRX	ATRX, chromatin remodeler [Source:HGNC Symbol;Acc:HGNC:886]	SNF2_N	7.214368856	6.648623435	6.595204298	9.230266783	8.977487421	8.873213675
ENSG00000110931	1752.866371	1771.173892	1767.948225	2395.51837	2340.017189	2401.044386	-0.431746749	1.58E-20	6.00E-19	CAMKK2	calcium/calmodulin dependent protein kinase kinase 2 [Source:HGNC Symbol;Acc:HGNC:1470]	Pkinase	11.99565268	12.08556209	12.08498993	16.36091804	16.00435415	16.40728139
ENSG00000061918	1595.934356	1516.751123	1487.809569	2188.461571	2085.951396	2120.543486	-0.47591918	2.44E-20	9.20E-19	GUCY1B1	guanylate cyclase 1 soluble subunit beta 1 [Source:HGNC Symbol;Acc:HGNC:4687]	Guanylate_cyc	20.32714214	19.26221401	18.92824395	27.81847478	26.55275063	26.96931074
ENSG00000152495	792.9196569	779.9036419	781.4843602	1204.694102	1196.72112	1170.739279	-0.601556717	2.46E-20	9.26E-19	CAMK4	calcium/calmodulin dependent protein kinase IV [Source:HGNC Symbol;Acc:HGNC:1464]	Pkinase	2.703790432	2.65164493	2.661741097	4.099715466	4.078315593	3.986257928
ENSG00000169783	5189.769282	5506.295851	5502.845609	6823.958036	6540.413341	6950.790649	-0.326988264	3.00E-20	1.13E-18	LINGO1	leucine rich repeat and Ig domain containing 1 [Source:HGNC Symbol;Acc:HGNC:21205]	-	50.21641638	53.12363523	53.1846947	65.89722144	63.248014	67.15730163
ENSG00000183023	536.8726844	515.6953818	518.4273296	842.0970282	850.0519063	894.5704387	-0.71929059	3.69E-20	1.38E-18	SLC8A1	solute carrier family 8 member A1 [Source:HGNC Symbol;Acc:HGNC:11068]	Na_Ca_ex	1.161614721	1.1125374	1.120418739	1.818385768	1.838147156	1.932710055
ENSG00000157087	1082.92268	1087.168063	1161.550524	1619.798401	1564.760353	1633.186709	-0.531829973	7.78E-20	2.85E-18	ATP2B2	ATPase plasma membrane Ca2+ transporting 2 [Source:HGNC Symbol;Acc:HGNC:815]	Cation_ATPase_C	4.971942073	4.976865169	5.326824554	7.42202934	7.179934401	7.487309954
ENSG00000178403	1951.096285	1863.157508	2162.53377	2726.412967	2849.335999	2797.427897	-0.484942693	8.15E-20	2.98E-18	NEUROG2	neurogenin 2 [Source:HGNC Symbol;Acc:HGNC:13805]	HLH	40.46536946	38.52875336	44.79910966	56.43253198	59.05987246	57.93287395
ENSG00000134138	1383.020744	1315.170006	1291.370877	1891.250855	1943.484596	1811.884194	-0.501011833	9.54E-20	3.47E-18	MEIS2	Meis homeobox 2 [Source:HGNC Symbol;Acc:HGNC:7001]	Coprinus_mating	6.075140741	5.760233961	5.666048845	8.291056537	8.532038057	7.947297119
ENSG00000077097	6278.198348	5855.637883	6042.624971	7322.281336	7575.672087	7495.547223	-0.30055388	1.19E-19	4.29E-18	TOP2B	DNA topoisomerase II beta [Source:HGNC Symbol;Acc:HGNC:11990]	DNA_gyraseB	49.26988506	45.81960142	47.36677698	57.34902225	59.41713632	58.73692758
ENSG00000183166	386.3647865	379.6770553	357.00597	683.5846464	619.7305798	718.0389841	-0.849785589	1.30E-19	4.67E-18	CALN1	calneuron 1 [Source:HGNC Symbol;Acc:HGNC:13248]	-	1.826757869	1.7898984	1.686011779	3.225587583	2.928400061	3.389946443
ENSG00000119283	1494.983936	1422.810408	1525.389145	2044.809725	2050.334696	2037.151326	-0.464081699	1.47E-19	5.24E-18	TRIM67	tripartite motif containing 67 [Source:HGNC Symbol;Acc:HGNC:31859]	SPRY	7.603474391	7.215279733	7.749218196	10.37914438	10.42183886	10.345708
ENSG00000164434	2677.939304	2554.99173	2674.982531	3434.765173	3450.071005	3347.599547	-0.371307079	1.53E-19	5.48E-18	FABP7	fatty acid binding protein 7 [Source:HGNC Symbol;Acc:HGNC:3562]	-	46.56154	44.29418178	46.45679377	59.60143923	59.95130921	58.1194467
ENSG00000008300	4526.249708	4817.397276	4858.868333	6243.406437	5850.636584	5915.428252	-0.34304065	1.57E-19	5.58E-18	CELSR3	cadherin EGF LAG seven-pass G-type receptor 3 [Source:HGNC Symbol;Acc:HGNC:3230]	7tm_2	15.47530068	16.42266475	16.59347684	21.30371208	19.9916086	20.19519921
ENSG00000139973	1014.092848	952.1282855	1014.648546	1474.165151	1412.795766	1648.34892	-0.605348709	2.10E-19	7.43E-18	SYT16	synaptotagmin 16 [Source:HGNC Symbol;Acc:HGNC:23142]	-	3.157437343	2.955854598	3.155544692	4.580746425	4.396230326	5.124689219
ENSG00000054654	2227.333342	2044.189094	2039.546068	2983.004885	2780.477046	2811.507093	-0.442958195	2.67E-19	9.41E-18	SYNE2	spectrin repeat containing nuclear envelope protein 2 [Source:HGNC Symbol;Acc:HGNC:17084]	CH	3.367334799	3.081432974	3.079897593	4.500783624	4.201113609	4.244256554
ENSG00000149294	12624.3088	12512.70749	12766.80679	14899.17318	14461.56742	14916.36641	-0.224325544	2.68E-19	9.41E-18	NCAM1	neural cell adhesion molecule 1 [Source:HGNC Symbol;Acc:HGNC:7656]	I-set	47.01229284	46.46069415	47.48842724	55.37313114	53.82242014	55.46617669
ENSG00000165802	15550.03549	16565.85791	16617.00515	19033.37424	19468.08821	19772.60593	-0.257856626	2.77E-19	9.73E-18	NSMF	NMDA receptor synaptonuclear signaling and neuronal migration factor [Source:HGNC Symbol;Acc:HGNC:29843]	-	150.1564524	159.4986915	160.275465	183.4262516	187.8797405	190.6504741
ENSG00000100884	101.8681504	118.4044425	65.76425763	308.1084421	299.1802799	259.9236142	-1.607111435	3.36E-19	1.18E-17	CPNE6	copine 6 [Source:HGNC Symbol;Acc:HGNC:2319]	C2	0.805838048	0.933916232	0.519638053	2.432461842	2.365300613	2.053130003
ENSG00000128872	5176.921047	4850.667946	4807.623457	6457.398153	6003.788394	6348.634276	-0.343039987	3.73E-19	1.30E-17	TMOD2	tropomodulin 2 [Source:HGNC Symbol;Acc:HGNC:11872]	-	21.10273773	19.71511815	19.57489234	26.26986947	24.45888577	25.84097724
ENSG00000163032	345.9846188	331.7281488	343.3406697	628.1053128	593.6116664	601.0733577	-0.836405003	3.88E-19	1.35E-17	VSNL1	visinin like 1 [Source:HGNC Symbol;Acc:HGNC:12722]	efhand	4.281430961	4.093031215	4.243840763	7.75706999	7.341395356	7.427129493
ENSG00000178177	782.824615	762.2897579	823.3343423	1201.721994	1186.03611	1182.652444	-0.591421617	4.51E-19	1.56E-17	LCORL	ligand dependent nuclear receptor corepressor like [Source:HGNC Symbol;Acc:HGNC:30776]	-	2.499050841	2.426393766	2.625357956	3.828668086	3.784012496	3.769893803
ENSG00000131149	4896.095335	4624.623101	4955.379517	6018.516996	5901.687188	6074.631466	-0.313617112	4.81E-19	1.66E-17	GSE1	Gse1 coiled-coil protein [Source:HGNC Symbol;Acc:HGNC:28979]	-	17.34752711	16.33783974	17.5374444	21.28189471	20.89815411	21.49161286
ENSG00000173064	3787.476185	3678.36611	3713.545353	4995.121431	4503.138102	4882.231886	-0.364058681	7.46E-19	2.58E-17	HECTD4	HECT domain E3 ubiquitin protein ligase 4 [Source:HGNC Symbol;Acc:HGNC:26611]	HECT	8.327803547	8.064289161	8.155882679	10.96124036	9.895548205	10.71914949
ENSG00000066629	1225.170998	1162.516345	1236.709676	1767.413057	1647.865986	1728.492034	-0.505304385	7.49E-19	2.58E-17	EML1	echinoderm microtubule associated protein like 1 [Source:HGNC Symbol;Acc:HGNC:3330]	-	6.53019986	6.178163703	6.584142189	9.401581488	8.778002234	9.199379018
ENSG00000120875	1385.773937	1449.231234	1402.401442	1929.888248	1980.288519	1912.604594	-0.45853238	9.13E-19	3.13E-17	DUSP4	dual specificity phosphatase 4 [Source:HGNC Symbol;Acc:HGNC:3070]	DSPc	9.057456117	9.444568334	9.155622459	12.58864831	12.93559325	12.48246647
ENSG00000124479	124.8114275	145.8038176	117.0091337	316.0340612	347.8564365	285.9159756	-1.294805801	9.14E-19	3.13E-17	NDP	NDP, norrin cystine knot growth factor [Source:HGNC Symbol;Acc:HGNC:7678]	-	3.070564985	3.576542718	2.875314694	7.759449748	8.55279413	7.023664031
ENSG00000118271	6908.679603	6700.125767	6198.067761	8098.001304	8481.52349	8355.46118	-0.332257076	9.41E-19	3.21E-17	TTR	transthyretin [Source:HGNC Symbol;Acc:HGNC:12405]	-	150.8017212	145.8225805	135.1354347	176.4095851	185.0244608	182.1138753
ENSG00000176884	1126.056041	1140.009715	1195.713775	1575.216794	1673.984899	1780.476757	-0.537880156	1.28E-18	4.31E-17	GRIN1	glutamate ionotropic receptor NMDA type subunit 1 [Source:HGNC Symbol;Acc:HGNC:4584]	Lig_chan	7.937439879	8.012343777	8.418783738	11.0813805	11.79277499	12.53193452
ENSG00000136531	1662.928725	1628.305722	1515.994251	2308.33656	2120.380873	2242.924187	-0.4743381	1.45E-18	4.87E-17	SCN2A	sodium voltage-gated channel alpha subunit 2 [Source:HGNC Symbol;Acc:HGNC:10588]	Ion_trans	3.328801471	3.249980736	3.03119231	4.611545302	4.2420147	4.483221723
ENSG00000140323	1989.640991	1910.127866	1998.550167	2612.482192	2535.909039	2668.549105	-0.406229231	1.54E-18	5.18E-17	DISP2	dispatched RND transporter family member 2 [Source:HGNC Symbol;Acc:HGNC:19712]	-	7.399447269	7.083005491	7.424056884	9.696410396	9.425453677	9.909714051
ENSG00000008086	1116.87873	1043.133353	1051.374041	1503.886222	1518.458643	1605.028317	-0.526839702	1.69E-18	5.66E-17	CDKL5	cyclin dependent kinase like 5 [Source:HGNC Symbol;Acc:HGNC:11411]	Pkinase	3.102532076	2.889220383	2.917220029	4.169253774	4.215579266	4.451991468
ENSG00000146386	414.8144501	381.6341535	373.2335141	707.3615037	675.5300764	648.7260203	-0.797377844	1.88E-18	6.28E-17	ABRACL	ABRA C-terminal like [Source:HGNC Symbol;Acc:HGNC:21230]	-	16.39621495	15.04068233	14.73574295	27.90385697	26.6856907	25.6042706
ENSG00000116852	9642.600503	9838.332767	9728.839723	11943.90797	11187.20547	11786.45289	-0.25798024	2.18E-18	7.25E-17	KIF21B	kinesin family member 21B [Source:HGNC Symbol;Acc:HGNC:29442]	Kinesin	37.64340226	38.29541504	37.93651392	46.53441223	43.64759721	45.94509812
ENSG00000147642	1210.4873	1144.90246	1086.391373	1662.398604	1628.870413	1624.522588	-0.515049439	2.30E-18	7.66E-17	SYBU	syntabulin [Source:HGNC Symbol;Acc:HGNC:26011]	-	8.174227245	7.70877796	7.327814292	11.20352596	10.99302046	10.95402148
ENSG00000101746	902.1296559	776.9679946	830.1669924	1264.136245	1246.5845	1295.286011	-0.600569104	2.53E-18	8.40E-17	NOL4	nucleolar protein 4 [Source:HGNC Symbol;Acc:HGNC:7870]	-	7.524137162	6.461323001	6.915998378	10.52239783	10.39090797	10.78735034
ENSG00000077943	115.6341166	109.5975005	140.9234092	312.0712516	297.9930566	285.9159756	-1.287945421	2.88E-18	9.54E-17	ITGA8	integrin subunit alpha 8 [Source:HGNC Symbol;Acc:HGNC:6144]	FG-GAP	0.728580174	0.68852956	0.886903114	1.962357885	1.876469625	1.798834252
ENSG00000125462	6572.790026	6919.320768	6633.649208	8011.810197	8330.746127	8009.979376	-0.274965393	4.48E-18	1.47E-16	C1orf61	chromosome 1 open reading frame 61 [Source:HGNC Symbol;Acc:HGNC:30780]	-	25.31754449	26.57454673	25.52266393	30.7989255	32.07005871	30.80807659
ENSG00000099937	3.670924337	11.74258934	11.10305648	101.0516434	89.04174997	73.64502401	-3.31600801	5.36E-18	1.75E-16	SERPIND1	serpin family D member 1 [Source:HGNC Symbol;Acc:HGNC:4838]	Serpin	0.068201761	0.217527721	0.206046093	1.873685208	1.653323643	1.3662335
ENSG00000067798	992.9850333	954.0853837	919.8455256	1375.094912	1360.557939	1412.251637	-0.533441189	6.44E-18	2.09E-16	NAV3	neuron navigator 3 [Source:HGNC Symbol;Acc:HGNC:15998]	CH	3.550638197	3.401586656	3.285339801	4.907151691	4.862110122	5.042398549
ENSG00000137727	274.4015942	281.8221441	295.5121187	553.8026338	552.0588498	486.2737615	-0.901869495	6.66E-18	2.16E-16	ARHGAP20	Rho GTPase activating protein 20 [Source:HGNC Symbol;Acc:HGNC:18357]	RhoGAP	1.826723156	1.870646806	1.96500236	3.679376334	3.672954191	3.232423864
ENSG00000145687	2979.872831	2890.634075	2929.498749	3673.524448	3769.434082	3647.594719	-0.33332439	8.95E-18	2.89E-16	SSBP2	single stranded DNA binding protein 2 [Source:HGNC Symbol;Acc:HGNC:15831]	-	12.5258044	12.11522799	12.29993705	15.41075512	15.83536506	15.3100228
ENSG00000150594	142.2483181	118.4044425	136.6530029	296.2200135	322.9247465	302.1612015	-1.210484805	9.83E-18	3.16E-16	ADRA2A	adrenoceptor alpha 2A [Source:HGNC Symbol;Acc:HGNC:281]	7tm_1	1.801632844	1.495263479	1.728781103	3.744265512	4.087563474	3.821371087
ENSG00000204217	2602.685355	2501.171529	2483.668327	3443.681494	3264.864165	3168.902063	-0.381112307	1.05E-17	3.37E-16	BMPR2	bone morphogenetic protein receptor type 2 [Source:HGNC Symbol;Acc:HGNC:1078]	Pkinase	10.37398652	9.940267365	9.888246561	13.6987228	13.00568287	12.6122971
ENSG00000075043	7043.586073	7172.764988	7613.280422	8902.451642	8679.789787	9003.104185	-0.284199279	1.19E-17	3.80E-16	KCNQ2	potassium voltage-gated channel subfamily Q member 2 [Source:HGNC Symbol;Acc:HGNC:6296]	Ion_trans	26.15193871	26.55383447	28.23472532	32.98775625	32.20796627	33.37826081
ENSG00000198963	182.6284858	130.1470318	146.0478968	370.5226924	346.6692132	338.9837135	-1.202356332	1.28E-17	4.08E-16	RORB	RAR related orphan receptor B [Source:HGNC Symbol;Acc:HGNC:10259]	zf-C4	0.903182678	0.641758941	0.721446391	1.828752709	1.713430085	1.673968489
ENSG00000160551	4220.645257	3890.711267	4063.718673	5247.750539	4916.291821	5308.939819	-0.346075333	1.42E-17	4.53E-16	TAOK1	TAO kinase 1 [Source:HGNC Symbol;Acc:HGNC:29259]	Pkinase	11.78995474	10.83659562	11.33857815	14.62983939	13.72508277	14.8082062
ENSG00000103449	1109.536881	1065.639982	1067.601585	1523.70027	1488.778059	1558.45867	-0.495562681	1.50E-17	4.74E-16	SALL1	spalt like transcription factor 1 [Source:HGNC Symbol;Acc:HGNC:10524]	-	9.298144348	8.904214764	8.936458192	12.74345459	12.46891123	13.04100901
ENSG00000170456	1217.829149	1163.494894	1139.344411	1588.095925	1657.363773	1746.90329	-0.503633545	1.81E-17	5.64E-16	DENND5B	DENN domain containing 5B [Source:HGNC Symbol;Acc:HGNC:28338]	DENN	5.107339555	4.865230576	4.772710266	6.646885365	6.946567195	7.315408701
ENSG00000067715	4843.784663	4564.931605	4635.953122	5853.069697	5640.498055	5754.059008	-0.296621909	1.96E-17	6.09E-16	SYT1	synaptotagmin 1 [Source:HGNC Symbol;Acc:HGNC:11509]	C2	35.37883404	33.24478599	33.822009	42.66536582	41.17372635	41.96568957
ENSG00000138688	2452.177457	2316.225747	2351.285731	3152.414993	2954.998876	3253.377237	-0.395344903	2.14E-17	6.61E-16	KIAA1109	KIAA1109 [Source:HGNC Symbol;Acc:HGNC:26953]	-	5.682049666	5.351365236	5.442021019	7.290034842	6.843125134	7.527467996
ENSG00000159200	1274.728476	1370.947305	1317.847396	1833.790117	1863.940633	1768.563591	-0.463959999	2.67E-17	8.21E-16	RCAN1	regulator of calcineurin 1 [Source:HGNC Symbol;Acc:HGNC:3040]	-	8.64990792	9.275666752	8.932244377	12.41871082	12.64066449	11.9832837
ENSG00000141441	326.712266	290.6290861	290.3876311	556.774741	584.1138798	517.6811982	-0.869038572	2.76E-17	8.47E-16	GAREM1	GRB2 associated regulator of MAPK1 subtype 1 [Source:HGNC Symbol;Acc:HGNC:26136]	-	2.047647941	1.816182571	1.817898535	3.482590921	3.658738809	3.239765716
ENSG00000188859	511.176214	473.61777	495.3671354	771.7571588	788.316293	832.8385804	-0.692259247	2.89E-17	8.87E-16	FAM78B	family with sequence similarity 78 member B [Source:HGNC Symbol;Acc:HGNC:13495]	-	4.537915821	4.192222893	4.392529284	6.837534881	6.994075769	7.38257721
ENSG00000170921	1807.930236	1708.546749	1718.411511	2542.142323	2211.797069	2589.489006	-0.489377819	3.09E-17	9.44E-16	TANC2	tetratricopeptide repeat, ankyrin repeat and coiled-coil containing 2 [Source:HGNC Symbol;Acc:HGNC:30212]	-	3.750269185	3.5337695	3.560488795	5.262761928	4.58532458	5.363597863
ENSG00000091490	1043.460243	966.8065222	848.1026991	1475.155853	1392.612969	1479.398571	-0.606454556	3.53E-17	1.08E-15	SEL1L3	SEL1L family member 3 [Source:HGNC Symbol;Acc:HGNC:29108]	-	6.608806685	6.105444557	5.365340194	9.324340803	8.814985641	9.356075136
ENSG00000162687	605.7025157	602.7862527	543.1956864	955.0371002	864.2985863	992.041794	-0.684700263	3.60E-17	1.09E-15	KCNT2	potassium sodium-activated channel subfamily T member 2 [Source:HGNC Symbol;Acc:HGNC:18866]	Ion_trans_2	4.046429714	4.01519407	3.624687858	6.367456058	5.770593182	6.617652483
ENSG00000125249	2111.699225	2007.982777	2055.773612	2638.240454	2760.294249	2652.303879	-0.381833567	5.11E-17	1.55E-15	RAP2A	RAP2A, member of RAS oncogene family [Source:HGNC Symbol;Acc:HGNC:9861]	Ras	17.98240762	17.04929161	17.48609128	22.42142664	23.49174023	22.55279758
ENSG00000164061	1647.327296	1643.962507	1654.355416	2209.266321	2125.129766	2223.429916	-0.407496158	5.21E-17	1.57E-15	BSN	bassoon presynaptic cytomatrix protein [Source:HGNC Symbol;Acc:HGNC:1117]	-	4.815774711	4.791911118	4.830774458	6.445660529	6.208915554	6.490394217
ENSG00000142449	1960.273596	1984.497598	2072.855237	2686.784871	2559.653506	2628.477548	-0.388212833	5.56E-17	1.68E-15	FBN3	fibrillin 3 [Source:HGNC Symbol;Acc:HGNC:18794]	EGF_CA	9.194066814	9.280515944	9.710947701	12.57641759	11.99820221	12.30995885
ENSG00000149256	968.206294	945.2784417	922.4077694	1315.652769	1353.434599	1388.425306	-0.516721794	6.26E-17	1.88E-15	TENM4	teneurin transmembrane protein 4 [Source:HGNC Symbol;Acc:HGNC:29945]	-	2.812241995	2.73763232	2.67614362	3.813810953	3.928855845	4.026879857
ENSG00000157106	2121.794267	2012.875522	2037.837905	2806.65986	2581.023526	2745.443175	-0.398756395	6.97E-17	2.09E-15	SMG1	SMG1, nonsense mediated mRNA decay associated PI3K related kinase [Source:HGNC Symbol;Acc:HGNC:30045]	PI3_PI4_kinase	3.872588808	3.663073318	3.715090754	5.112354816	4.707974581	5.003477344
ENSG00000162490	5960.663393	5978.935071	6051.165783	7030.024132	7347.725207	7128.405118	-0.256973871	7.20E-17	2.15E-15	DRAXIN	dorsal inhibitory axon guidance protein [Source:HGNC Symbol;Acc:HGNC:25054]	-	38.48705192	38.49235336	39.02660535	45.30122585	47.41513445	45.95934028
ENSG00000103657	2427.398718	2416.037756	2290.645961	3149.442885	2954.998876	3146.158746	-0.375945947	8.23E-17	2.45E-15	HERC1	HECT and RLD domain containing E3 ubiquitin protein ligase family member 1 [Source:HGNC Symbol;Acc:HGNC:4867]	HECT	6.751671422	6.70045779	6.363994968	8.742527503	8.214318389	8.738002744
ENSG00000154229	1623.466288	1620.477329	1650.08501	2177.563845	2104.946969	2199.603585	-0.405691043	1.04E-16	3.07E-15	PRKCA	protein kinase C alpha [Source:HGNC Symbol;Acc:HGNC:9393]	Pkinase	6.904965079	6.872136061	7.010132188	9.243196776	8.94753493	9.341658669
ENSG00000166847	3051.455856	3024.695304	3015.760957	3753.771341	3774.182975	3746.149089	-0.310319314	1.25E-16	3.68E-15	DCTN5	dynactin subunit 5 [Source:HGNC Symbol;Acc:HGNC:24594]	-	11.36079272	11.22829346	11.21502215	13.94769522	14.04327911	13.92669184
ENSG00000154478	189.9703345	186.9028803	210.1039919	398.2623592	385.8475832	384.4703459	-0.992162109	1.25E-16	3.68E-15	GPR26	G protein-coupled receptor 26 [Source:HGNC Symbol;Acc:HGNC:4481]	7tm_1	1.199183292	1.176376538	1.324755595	2.509008506	2.43421872	2.423393811
ENSG00000089818	2565.058381	2553.034632	2402.530607	3185.108171	3260.115272	3168.902063	-0.354578143	1.76E-16	5.12E-15	NECAP1	NECAP endocytosis associated 1 [Source:HGNC Symbol;Acc:HGNC:24539]	-	13.88402589	13.77861119	12.9893903	17.20582245	17.63579934	17.12727781
ENSG00000113387	3505.732742	3358.380551	3189.993536	4156.987212	4357.109632	4231.339835	-0.342141119	1.92E-16	5.59E-15	SUB1	SUB1 homolog, transcriptional regulator [Source:HGNC Symbol;Acc:HGNC:19985]	-	17.83394867	17.03449221	16.20914799	21.10476332	22.15191249	21.49354141
ENSG00000186960	1406.881752	1326.912595	1270.018845	1984.376879	1869.876749	1768.563591	-0.490888293	2.19E-16	6.34E-15	LINC01551	long intergenic non-protein coding RNA 1551 [Source:HGNC Symbol;Acc:HGNC:19828]	-	24.07328422	22.63865605	21.70648931	33.88714607	31.97678227	30.21758768
ENSG00000197451	3155.159468	3146.035394	3173.765992	3798.352948	4142.222208	3999.574613	-0.332695749	2.94E-16	8.44E-15	HNRNPAB	heterogeneous nuclear ribonucleoprotein A/B [Source:HGNC Symbol;Acc:HGNC:5034]	RRM_1	69.80194202	69.39694847	70.13305713	83.86381194	91.58484529	88.35301186
ENSG00000162630	333.1363836	283.7792423	280.1386559	572.6259792	538.9993931	517.6811982	-0.8618937	3.18E-16	9.14E-15	B3GALT2	beta-1,3-galactosyltransferase 2 [Source:HGNC Symbol;Acc:HGNC:917]	Galactosyl_T	4.82630056	4.09924146	4.053843837	8.279353669	7.804131981	7.488865895
ENSG00000151150	1608.782591	1697.782709	1591.153402	2276.634083	2081.202503	2240.758157	-0.431598997	3.19E-16	9.14E-15	ANK3	ankyrin 3 [Source:HGNC Symbol;Acc:HGNC:494]	Death	2.979140086	3.134774113	2.943115431	4.20745898	3.851695433	4.14333375
ENSG00000130540	2291.574518	2368.08885	2510.144846	3068.20529	3045.227849	3147.241761	-0.368756243	3.75E-16	1.07E-14	SULT4A1	sulfotransferase family 4A member 1 [Source:HGNC Symbol;Acc:HGNC:14903]	Sulfotransfer_1	38.15157816	39.31036665	41.74255066	50.97955351	50.66900172	52.32027196
ENSG00000163686	902.1296559	841.5522359	888.2445186	1295.838721	1213.342246	1290.95395	-0.530196027	3.79E-16	1.08E-14	ABHD6	abhydrolase domain containing 6 [Source:HGNC Symbol;Acc:HGNC:21398]	Abhydrolase_1	11.92247647	11.08942864	11.72550961	17.09155422	16.02598992	17.03607837
ENSG00000112992	2197.048216	2170.421929	2183.885802	2838.362336	2711.618092	2823.420259	-0.354530519	5.05E-16	1.42E-14	NNT	nicotinamide nucleotide transhydrogenase [Source:HGNC Symbol;Acc:HGNC:7863]	-	12.63920915	12.4495903	12.54908076	16.29600832	15.59024238	16.21874342
ENSG00000109971	14989.3018	15034.42855	14501.44585	17290.72875	17258.66559	16783.48437	-0.205425619	5.30E-16	1.49E-14	HSPA8	heat shock protein family A (Hsp70) member 8 [Source:HGNC Symbol;Acc:HGNC:5241]	HSP70	146.6223555	146.6345437	141.687576	168.7971758	168.721347	163.9314503
ENSG00000116147	801.1792367	785.7749366	795.1496604	1274.043269	1099.368806	1167.490234	-0.573443407	6.46E-16	1.81E-14	TNR	tenascin R [Source:HGNC Symbol;Acc:HGNC:11953]	Fibrinogen_C	2.932213957	2.867442524	2.906809197	4.653537719	4.021179064	4.266586859
ENSG00000085433	2846.801824	2761.465593	2803.948803	3520.95628	3596.099475	3417.995526	-0.324247979	7.71E-16	2.14E-14	WDR47	WD repeat domain 47 [Source:HGNC Symbol;Acc:HGNC:29141]	-	30.52890788	29.52733476	30.03487228	37.68319828	38.54160194	36.60048895
ENSG00000151835	964.5353697	859.1661199	976.2148892	1365.187888	1313.069006	1375.429125	-0.53307427	8.22E-16	2.28E-14	SACS	sacsin molecular chaperone [Source:HGNC Symbol;Acc:HGNC:10519]	ubiquitin	2.874091763	2.552643661	2.905558181	4.05983131	3.910335802	4.092437473
ENSG00000168490	2346.638383	2352.432064	2349.577568	2967.153646	3136.644045	2910.061464	-0.354153576	8.36E-16	2.31E-14	PHYHIP	phytanoyl-CoA 2-hydroxylase interacting protein [Source:HGNC Symbol;Acc:HGNC:16865]	-	26.69199823	26.67980101	26.69478218	33.68278887	35.6569495	33.05205323
ENSG00000148773	1024.18789	882.6512986	908.7424691	1419.676519	1315.443453	1389.508321	-0.551405967	8.45E-16	2.33E-14	MKI67	marker of proliferation Ki-67 [Source:HGNC Symbol;Acc:HGNC:7107]	FHA	3.793177794	3.259442363	3.361755039	5.247422731	4.869000045	5.138614984
ENSG00000162105	1645.491834	1560.785833	1597.986052	2203.322107	2053.896366	2129.207606	-0.411316994	8.92E-16	2.46E-14	SHANK2	SH3 and multiple ankyrin repeat domains 2 [Source:HGNC Symbol;Acc:HGNC:14295]	SAM_1	4.157064455	3.931560105	4.03241933	5.55523082	5.18577399	5.371188572
ENSG00000163531	3881.084756	3986.60908	4104.714574	5029.796014	4737.021098	5044.684145	-0.307336291	9.03E-16	2.49E-14	NFASC	neurofascin [Source:HGNC Symbol;Acc:HGNC:29866]	I-set	8.654384612	8.863745846	9.142557596	11.19351607	10.55680296	11.23255125
ENSG00000106443	2127.300654	2045.167643	2005.382817	2691.738383	2610.704109	2654.46991	-0.365672237	9.24E-16	2.54E-14	PHF14	PHD finger protein 14 [Source:HGNC Symbol;Acc:HGNC:22203]	PHD	7.18112708	6.883720528	6.761805976	9.068379281	8.807759008	8.947524774
ENSG00000055163	5399.9297	5203.924175	5308.969161	6483.156415	6212.739701	6360.547441	-0.260363086	1.27E-15	3.48E-14	CYFIP2	cytoplasmic FMR1 interacting protein 2 [Source:HGNC Symbol;Acc:HGNC:13760]	-	24.39790354	23.44368851	23.95941905	29.23371398	28.05379338	28.69592737
ENSG00000168702	162.4384019	137.9754247	160.5672784	318.0154659	338.3586499	316.2403972	-1.074411504	1.28E-15	3.49E-14	LRP1B	LDL receptor related protein 1B [Source:HGNC Symbol;Acc:HGNC:6693]	Ldl_recept_a	0.452157866	0.382942616	0.446436922	0.883451502	0.94128838	0.878982226
ENSG00000198722	2322.777375	2407.230814	2466.586702	3162.322017	2969.245556	3066.015632	-0.354403119	1.40E-15	3.81E-14	UNC13B	unc-13 homolog B [Source:HGNC Symbol;Acc:HGNC:12566]	C2	6.149467431	6.354453867	6.522708664	8.355435678	7.856336299	8.105235682
ENSG00000109991	236.7746198	266.1653583	222.0611297	460.6766095	422.6515065	481.9417013	-0.916338464	1.61E-15	4.38E-14	P2RX3	purinergic receptor P2X 3 [Source:HGNC Symbol;Acc:HGNC:8534]	-	4.296358739	4.815567764	4.024756504	8.342469759	7.664641431	8.732151457
ENSG00000130723	13684.2882	12910.97698	14159.81334	16280.21231	15838.74648	16336.19915	-0.249500371	1.68E-15	4.56E-14	PRRC2B	proline rich coiled-coil 2B [Source:HGNC Symbol;Acc:HGNC:28121]	-	52.3868009	49.28211651	54.14506399	62.20034882	60.59886715	62.44706759
ENSG00000079215	1787.740152	1765.302597	1702.183967	2246.913012	2292.528256	2304.656046	-0.3812342	1.80E-15	4.89E-14	SLC1A3	solute carrier family 1 member 3 [Source:HGNC Symbol;Acc:HGNC:10941]	SDF	13.53487632	13.32599468	12.87235681	16.97732436	17.34637082	17.4227771
ENSG00000118200	2956.011823	2764.40124	2856.901841	3654.701102	3495.185492	3627.017433	-0.329563177	1.86E-15	5.03E-14	CAMSAP2	calmodulin regulated spectrin associated protein family member 2 [Source:HGNC Symbol;Acc:HGNC:29188]	-	18.02872608	16.81088321	17.40427229	22.24558483	21.30458772	22.08868595
ENSG00000162545	2768.794682	2636.211306	2623.737655	3252.475934	3698.200682	3518.715927	-0.381930501	2.27E-15	6.13E-14	CAMK2N1	calcium/calmodulin dependent protein kinase II inhibitor 1 [Source:HGNC Symbol;Acc:HGNC:24190]	-	50.22154063	47.67712687	47.53586097	58.87710682	67.03996601	63.73013673
ENSG00000170100	633.2344482	569.5155829	597.8568876	925.3160286	878.5452663	944.3891314	-0.61018301	2.30E-15	6.19E-14	ZNF778	zinc finger protein 778 [Source:HGNC Symbol;Acc:HGNC:26479]	KRAB	2.664378976	2.389283343	2.512640636	3.885569134	3.694363633	3.967745521
ENSG00000129009	1111.372343	1153.709402	1124.82503	1624.751913	1466.220816	1655.930025	-0.487117863	2.34E-15	6.29E-14	ISLR	immunoglobulin superfamily containing leucine rich repeat [Source:HGNC Symbol;Acc:HGNC:6133]	I-set	19.73588789	20.42791748	19.95187582	28.79500985	26.0219895	29.36300029
ENSG00000175455	2580.659809	2502.150078	2388.865306	3211.857136	3156.826842	3107.170204	-0.343416253	3.64E-15	9.67E-14	CCDC14	coiled-coil domain containing 14 [Source:HGNC Symbol;Acc:HGNC:25766]	-	10.71572486	10.35940302	9.907957515	13.31006282	13.10043113	12.88300584
ENSG00000112186	2099.768721	1995.261638	2043.816474	2672.915038	2662.941936	2550.500464	-0.361208985	3.75E-15	9.94E-14	CAP2	cyclase associated actin cytoskeleton regulatory protein 2 [Source:HGNC Symbol;Acc:HGNC:20039]	-	27.3841417	25.9452645	26.62387366	34.78931805	34.7083046	33.21348463
ENSG00000180730	228.51504	225.0662957	216.9366421	407.1786807	455.8937598	397.4665266	-0.909689028	4.17E-15	1.10E-13	SHISA2	shisa family member 2 [Source:HGNC Symbol;Acc:HGNC:20366]	-	3.789829992	3.721739576	3.59368105	6.739428344	7.556359626	6.582136178
ENSG00000169554	4839.196008	4406.406649	4561.648052	5634.12447	5591.821898	5700.991271	-0.293756763	4.59E-15	1.21E-13	ZEB2	zinc finger E-box binding homeobox 2 [Source:HGNC Symbol;Acc:HGNC:14881]	-	9.160048661	8.316483301	8.624779865	10.64349094	10.57844738	10.77547213
ENSG00000155096	6242.406836	6111.039202	6122.90861	7149.899121	7316.857401	7246.45376	-0.23264692	5.23E-15	1.37E-13	AZIN1	antizyme inhibitor 1 [Source:HGNC Symbol;Acc:HGNC:16432]	-	46.07680114	44.97548955	45.14292602	52.66999237	53.97577343	53.40933133
ENSG00000137642	570.8287345	571.4726811	562.8395556	916.3997072	827.494663	855.5818966	-0.609828021	5.49E-15	1.44E-13	SORL1	sortilin related receptor 1 [Source:HGNC Symbol;Acc:HGNC:11185]	Ldl_recept_a	1.392129135	1.389631815	1.371071124	2.230446075	2.016893329	2.083515075
ENSG00000073464	2287.903593	2198.799854	2296.624529	2883.934646	2786.413162	2956.631111	-0.346874999	6.65E-15	1.73E-13	CLCN4	chloride voltage-gated channel 4 [Source:HGNC Symbol;Acc:HGNC:2022]	Voltage_CLC	15.9846409	15.3172726	16.02716986	20.10868487	19.45605156	20.62641115
ENSG00000175906	646.0826834	712.3837532	712.3037775	1033.302589	1022.19929	1003.95496	-0.563208566	6.66E-15	1.74E-13	ARL4D	ADP ribosylation factor like GTPase 4D [Source:HGNC Symbol;Acc:HGNC:656]	Arf	19.01052173	20.90020373	20.93499489	30.34356071	30.05976227	29.49724998
ENSG00000138083	94.52630169	91.00506737	106.7601585	218.9452273	256.4402399	230.6822076	-1.268153794	7.10E-15	1.85E-13	SIX3	SIX homeobox 3 [Source:HGNC Symbol;Acc:HGNC:10889]	Homeobox	1.777077583	1.705885492	2.004770248	4.107923001	4.818190071	4.330411675
ENSG00000078177	909.4715046	847.4235306	842.1241302	1271.071161	1176.538323	1275.791739	-0.51967509	8.16E-15	2.12E-13	N4BP2	NEDD4 binding protein 2 [Source:HGNC Symbol;Acc:HGNC:29851]	Smr	4.386172469	4.075000868	4.056714056	6.117860409	5.670831171	6.143809742
ENSG00000146223	3751.684673	3661.730775	3710.129028	4472.030571	4504.325325	4459.856013	-0.272308091	8.25E-15	2.14E-13	RPL7L1	ribosomal protein L7 like 1 [Source:HGNC Symbol;Acc:HGNC:21370]	-	22.78777269	22.17647617	22.5095203	27.10899411	27.34319952	27.04940718
ENSG00000074317	1182.037637	1242.757372	1198.276019	1598.993651	1679.921016	1623.439573	-0.436000146	9.03E-15	2.33E-13	SNCB	synuclein beta [Source:HGNC Symbol;Acc:HGNC:11140]	-	27.9493266	29.29928148	28.30079193	37.73287293	39.6983941	38.32988676
ENSG00000205363	1377.514358	1365.076011	1442.543262	1801.096938	1931.612363	1872.533037	-0.420097249	9.24E-15	2.38E-13	C15orf59	chromosome 15 open reading frame 59 [Source:HGNC Symbol;Acc:HGNC:33753]	-	9.940391157	9.821882925	10.3977139	12.97112122	13.93064895	13.49267915
ENSG00000176749	9263.577566	9330.465778	9364.147022	10823.42357	10528.29652	10990.43682	-0.210353364	1.00E-14	2.57E-13	CDK5R1	cyclin dependent kinase 5 regulatory subunit 1 [Source:HGNC Symbol;Acc:HGNC:1775]	-	101.5929574	102.0278567	102.5781261	118.4629669	115.3950023	120.3541802
ENSG00000050030	935.167975	956.042482	961.6955077	1286.9224	1313.069006	1378.67817	-0.479539583	1.32E-14	3.36E-13	NEXMIF	neurite extension and migration factor [Source:HGNC Symbol;Acc:HGNC:29433]	-	3.737201105	3.809470472	3.838805486	5.13265759	5.244310835	5.501499856
ENSG00000117724	836.0530179	766.2039543	819.0639359	1106.614565	1178.91277	1244.384303	-0.542507569	1.34E-14	3.40E-13	CENPF	centromere protein F [Source:HGNC Symbol;Acc:HGNC:1857]	-	3.392268973	3.099783974	3.319524987	4.481113389	4.780597335	5.041646015
ENSG00000131016	2397.113592	2324.05414	2447.796914	3155.3871	2903.948272	3073.596737	-0.349754509	1.36E-14	3.46E-13	AKAP12	A-kinase anchoring protein 12 [Source:HGNC Symbol;Acc:HGNC:370]	-	13.00763874	12.57438263	13.26743327	17.08817126	15.74862929	16.65398246
ENSG00000048991	1260.044779	1301.470318	1254.645383	1757.506033	1635.993753	1743.654245	-0.430112778	1.44E-14	3.65E-13	R3HDM1	R3H domain containing 1 [Source:HGNC Symbol;Acc:HGNC:9757]	R3H	7.567280321	7.793251456	7.526213127	10.5337682	9.819277097	10.45624086
ENSG00000055917	3259.780812	3348.59506	3252.341468	4060.889081	3996.193738	3962.752101	-0.286102284	1.50E-14	3.79E-13	PUM2	pumilio RNA binding family member 2 [Source:HGNC Symbol;Acc:HGNC:14958]	PUF	22.15789022	22.69515838	22.08197026	27.54826326	27.14754578	26.89665525
ENSG00000132932	976.4658738	861.1232181	952.3006137	1440.481269	1342.749589	1266.044604	-0.537313747	1.54E-14	3.88E-13	ATP8A2	ATPase phospholipid transporting 8A2 [Source:HGNC Symbol;Acc:HGNC:13533]	E1-E2_ATPase	4.447016779	3.91027747	4.331989938	6.547151697	6.111541404	5.757342538
ENSG00000163590	1559.225112	1480.544806	1463.895293	2017.070058	1944.671819	1973.253437	-0.398732361	1.55E-14	3.90E-13	PPM1L	protein phosphatase, Mg2+/Mn2+ dependent 1L [Source:HGNC Symbol;Acc:HGNC:16381]	PP2C	5.941759971	5.625464861	5.572088097	7.67114789	7.406220461	7.50845384
ENSG00000101188	836.0530179	930.6002051	883.9741123	1208.656911	1286.950093	1284.45586	-0.511855888	1.56E-14	3.92E-13	NTSR1	neurotensin receptor 1 [Source:HGNC Symbol;Acc:HGNC:8039]	7tm_1	9.359363771	10.38738505	9.884477835	13.50357118	14.39853299	14.35797051
ENSG00000170011	202.8185696	228.9804921	193.0223666	404.2065735	396.5325932	380.1382857	-0.920774199	1.74E-14	4.37E-13	MYRIP	myosin VIIA and Rab interacting protein [Source:HGNC Symbol;Acc:HGNC:19156]	-	1.638297019	1.844225354	1.557378728	3.258527478	3.201163435	3.066111201
ENSG00000178104	3228.577955	3090.258094	3051.63237	4310.546082	3702.949575	4183.687173	-0.381414962	1.78E-14	4.46E-13	PDE4DIP	phosphodiesterase 4D interacting protein [Source:HGNC Symbol;Acc:HGNC:15580]	-	5.54384917	5.290850133	5.234003623	7.386955984	6.354654733	7.173328123
ENSG00000084731	7181.245735	7185.486126	7427.090706	8430.877306	8436.409003	8524.411529	-0.220201225	1.95E-14	4.88E-13	KIF3C	kinesin family member 3C [Source:HGNC Symbol;Acc:HGNC:6321]	Kinesin	53.19701439	53.07306928	54.95508391	62.32945502	62.45815182	63.05408715
ENSG00000137142	1928.153008	2089.202353	2133.495007	2611.49149	2654.631372	2695.624482	-0.371930746	2.04E-14	5.11E-13	IGFBPL1	insulin like growth factor binding protein like 1 [Source:HGNC Symbol;Acc:HGNC:20081]	I-set	83.67434181	90.39863966	92.4792115	113.1025809	115.1327995	116.8077253
ENSG00000104112	1842.804017	1810.315856	1751.720681	2338.057631	2393.442239	2258.086398	-0.370978429	2.08E-14	5.19E-13	SCG3	secretogranin III [Source:HGNC Symbol;Acc:HGNC:13707]	-	26.36735644	25.8269055	25.03536766	33.38687273	34.22586419	32.26185676
ENSG00000145495	8447.714632	8333.324234	8288.858705	10064.54554	9495.412216	9725.47523	-0.224709976	2.20E-14	5.48E-13	Mar-06	membrane associated ring-CH-type finger 6 [Source:HGNC Symbol;Acc:HGNC:30550]	-	35.34682176	34.76642167	34.64236623	42.02796815	39.70717503	40.63341572
ENSG00000180537	803.0146988	808.2815661	804.5445544	1130.391423	1108.866593	1202.146715	-0.510789494	2.42E-14	5.99E-13	RNF182	ring finger protein 182 [Source:HGNC Symbol;Acc:HGNC:28522]	-	9.312604505	9.346325826	9.319646528	13.08306827	12.85200826	13.92087401
ENSG00000113327	980.1367981	962.8923257	859.2057555	1296.829423	1368.868503	1318.029327	-0.508019805	3.46E-14	8.41E-13	GABRG2	gamma-aminobutyric acid type A receptor gamma2 subunit [Source:HGNC Symbol;Acc:HGNC:4087]	Neur_chan_memb	2.028881856	1.987368342	1.776515161	2.679082017	2.83188639	2.724309856
ENSG00000123243	409.3080636	374.7843097	363.8386201	644.9472534	598.3605598	628.1487342	-0.706459102	3.46E-14	8.41E-13	ITIH5	inter-alpha-trypsin inhibitor heavy chain family member 5 [Source:HGNC Symbol;Acc:HGNC:21449]	VWA	1.327199842	1.211708069	1.178410202	2.087100241	1.93906788	2.033807638
ENSG00000075213	669.0259605	615.5073912	602.1272939	920.3625167	921.2853063	966.0494326	-0.57382307	3.53E-14	8.58E-13	SEMA3A	semaphorin 3A [Source:HGNC Symbol;Acc:HGNC:10723]	-	3.386320072	3.106339258	3.044212923	4.64918735	4.660400187	4.88253931
ENSG00000040933	2219.073762	2149.872398	2095.06135	2760.096848	2654.631372	2784.431717	-0.343755052	3.72E-14	9.02E-13	INPP4A	inositol polyphosphate-4-phosphatase type I A [Source:HGNC Symbol;Acc:HGNC:6074]	-	7.981723972	7.71024589	7.527025514	9.907917399	9.542742844	10.00052736
ENSG00000112379	1146.246124	1126.310027	1158.134199	1619.798401	1493.526953	1543.296459	-0.441521444	3.76E-14	9.11E-13	ARFGEF3	ARFGEF family member 3 [Source:HGNC Symbol;Acc:HGNC:21213]	-	3.654546479	3.580503795	3.688214515	5.154062318	4.758967137	4.913221384
ENSG00000196730	1874.924605	1851.414919	1935.348153	2571.863394	2486.045659	2319.818256	-0.381908517	3.79E-14	9.18E-13	DAPK1	death associated protein kinase 1 [Source:HGNC Symbol;Acc:HGNC:2674]	Pkinase	9.984431199	9.830460388	10.29438246	13.66848899	13.23099949	12.33544571
ENSG00000224116	193.6412588	200.6025679	172.5244161	368.5412876	351.4181065	363.8930598	-0.937923733	4.30E-14	1.04E-12	INHBA-AS1	INHBA antisense RNA 1 [Source:HGNC Symbol;Acc:HGNC:40303]	-	1.695547786	1.751375231	1.508913625	3.22055986	3.075249122	3.181612424
ENSG00000101542	427.6626853	399.2480375	424.4783902	661.7891939	658.9089498	658.4731559	-0.660691143	4.32E-14	1.04E-12	CDH20	cadherin 20 [Source:HGNC Symbol;Acc:HGNC:1760]	Cadherin	4.924708613	4.584083807	4.882434693	7.605573048	7.583132052	7.571442341
ENSG00000112541	790.1664636	862.1017673	834.4373988	1183.889351	1324.94124	1131.750737	-0.548975377	4.57E-14	1.10E-12	PDE10A	phosphodiesterase 10A [Source:HGNC Symbol;Acc:HGNC:8772]	-	3.035239357	3.301896572	3.201620035	4.53856496	5.086452597	4.340967174
ENSG00000173898	4713.466849	4718.563816	5002.353986	5839.199864	5691.548658	5794.130566	-0.263153099	5.01E-14	1.20E-12	SPTBN2	spectrin beta, non-erythrocytic 2 [Source:HGNC Symbol;Acc:HGNC:11276]	CH	23.18698613	23.14431101	24.57989045	28.66753001	27.98197281	28.46121834
ENSG00000185567	1030.612008	1084.232416	1074.434235	1722.831449	1352.247376	1647.265905	-0.568094188	5.44E-14	1.30E-12	AHNAK2	AHNAK nucleoprotein 2 [Source:HGNC Symbol;Acc:HGNC:20125]	-	2.604226542	2.731722177	2.711846339	4.344696496	3.414945225	4.156316741
ENSG00000144369	2264.960316	2198.799854	2235.984759	2830.436717	2763.855919	2787.680762	-0.323327275	5.54E-14	1.32E-12	FAM171B	family with sequence similarity 171 member B [Source:HGNC Symbol;Acc:HGNC:29412]	-	18.44000733	17.84911838	18.18322899	22.99783911	22.48847073	22.66234748
ENSG00000171681	5418.284322	5201.967077	5199.646759	6396.965307	6084.519581	6452.603721	-0.259694264	5.60E-14	1.33E-12	ATF7IP	activating transcription factor 7 interacting protein [Source:HGNC Symbol;Acc:HGNC:20092]	-	19.48591909	18.65336901	18.67818281	22.95969896	21.86902541	23.17157011
ENSG00000159674	146.8369735	166.353349	156.296872	320.9875731	293.2441632	331.4026081	-1.012147216	5.74E-14	1.36E-12	SPON2	spondin 2 [Source:HGNC Symbol;Acc:HGNC:11253]	-	1.158284363	1.308404097	1.231492389	2.52697577	2.311815531	2.610339858
ENSG00000183049	2811.928043	2703.731195	2792.845746	3362.443899	3393.084285	3555.538439	-0.311173361	5.75E-14	1.36E-12	CAMK1D	calcium/calmodulin dependent protein kinase ID [Source:HGNC Symbol;Acc:HGNC:19341]	Pkinase	15.22200732	14.59357901	15.10137005	18.16585572	18.35719847	19.21916282
ENSG00000161298	1399.539904	1437.488645	1426.315717	1901.157879	1810.515583	1882.280173	-0.39259712	5.85E-14	1.38E-12	ZNF382	zinc finger protein 382 [Source:HGNC Symbol;Acc:HGNC:17409]	KRAB	5.865250544	6.00670473	5.97060895	7.951563958	7.583113944	7.876747333
ENSG00000128045	287.2498294	275.9508495	262.2029493	496.3418954	468.9532165	463.5304452	-0.79306743	5.90E-14	1.39E-12	RASL11B	RAS like family 11 member B [Source:HGNC Symbol;Acc:HGNC:23804]	Ras	5.511658303	5.279403058	5.025297244	9.504658794	8.992823234	8.881005411
ENSG00000128606	413.8967191	403.162234	438.1436904	653.8635748	669.5939597	660.639186	-0.659209565	6.10E-14	1.44E-12	LRRC17	leucine rich repeat containing 17 [Source:HGNC Symbol;Acc:HGNC:16895]	-	7.341783158	7.130500109	7.762968221	11.57523466	11.87039385	11.70133099
ENSG00000153446	44.05109205	44.03471002	35.01733199	132.7541197	127.0328966	140.7919577	-1.706437489	6.25E-14	1.47E-12	C16orf89	chromosome 16 open reading frame 89 [Source:HGNC Symbol;Acc:HGNC:28687]	-	1.01085107	1.00752589	0.8026297	3.040266073	2.913337028	3.226039701
ENSG00000137941	992.9850333	1012.79833	1033.438334	1409.769495	1366.494056	1372.18008	-0.449050098	6.27E-14	1.48E-12	TTLL7	tubulin tyrosine ligase like 7 [Source:HGNC Symbol;Acc:HGNC:26242]	TTL	4.467344749	4.543183946	4.644008542	6.329770514	6.144103809	6.164235758
ENSG00000229847	2910.125269	2884.762781	2849.21511	3568.509995	3451.258229	3579.36477	-0.29468261	6.34E-14	1.49E-12	EMX2OS	EMX2 opposite strand/antisense RNA [Source:HGNC Symbol;Acc:HGNC:18511]	-	15.64289596	15.46130536	15.29792011	19.14368239	18.54073557	19.21200967
ENSG00000260918	226.6795778	226.0448448	183.6274726	389.3460377	390.5964765	421.2928579	-0.919066704	7.59E-14	1.77E-12	AC107398.3	-	-	1.535979175	1.527207744	1.24283154	2.632944967	2.64511943	2.850482594
ENSG00000033122	885.6104964	829.8096466	848.1026991	1247.294304	1265.580073	1136.082797	-0.508947105	7.98E-14	1.86E-12	LRRC7	leucine rich repeat containing 7 [Source:HGNC Symbol;Acc:HGNC:18531]	PDZ	2.866928208	2.678447388	2.742358225	4.029731327	4.094564553	3.672361369
ENSG00000115365	3671.842069	3649.988186	3398.389365	4611.719607	4300.122912	4382.961944	-0.31159671	8.52E-14	1.98E-12	LANCL1	LanC like 1 [Source:HGNC Symbol;Acc:HGNC:6508]	-	33.14857757	32.85511118	30.64472418	41.55056066	38.79768433	39.51026732
ENSG00000180828	4473.021305	4504.26156	4565.064377	5236.852813	5702.233668	5452.980822	-0.274673016	9.47E-14	2.19E-12	BHLHE22	basic helix-loop-helix family member e22 [Source:HGNC Symbol;Acc:HGNC:11963]	HLH	65.04111571	65.30421239	66.30336941	75.9959544	82.86593932	79.17395689
ENSG00000068831	593.7720116	584.1938196	577.3589371	852.0040521	844.1157897	907.5666194	-0.569104342	1.00E-13	2.32E-12	RASGRP2	RAS guanyl releasing protein 2 [Source:HGNC Symbol;Acc:HGNC:9879]	C1_1	4.629152516	4.541186138	4.49603141	6.629129717	6.576999715	7.065154206
ENSG00000127955	1929.98847	1888.599785	1825.17167	2408.397501	2483.671212	2339.312527	-0.35755978	1.02E-13	2.35E-12	GNAI1	G protein subunit alpha i1 [Source:HGNC Symbol;Acc:HGNC:4384]	G-alpha	20.13264023	19.64339422	19.01741195	25.07305631	25.89310626	24.36663899
ENSG00000189056	2290.656787	2373.960145	2458.89997	3273.280684	2839.838212	3341.101457	-0.409129046	1.04E-13	2.40E-12	RELN	reelin [Source:HGNC Symbol;Acc:HGNC:9957]	-	8.594393008	8.88094516	9.215050615	12.25664265	10.64860744	12.51717184
ENSG00000178662	2143.819813	2091.159451	2089.936863	2712.543133	2616.640226	2621.979458	-0.330583793	1.05E-13	2.41E-12	CSRNP3	cysteine and serine rich nuclear protein 3 [Source:HGNC Symbol;Acc:HGNC:30729]	-	8.092761841	7.870932845	7.880310366	10.21923114	9.87180402	9.88323515
ENSG00000117155	898.4587316	853.2948253	872.0169746	1301.782935	1157.54275	1248.716363	-0.500213311	1.07E-13	2.46E-12	SSX2IP	SSX family member 2 interacting protein [Source:HGNC Symbol;Acc:HGNC:16509]	-	4.932937717	4.671293861	4.782270243	7.133113962	6.351679405	6.84593333
ENSG00000128482	1366.501585	1330.826792	1378.487166	1784.254997	1880.561759	1738.23917	-0.405658382	1.13E-13	2.60E-12	RNF112	ring finger protein 112 [Source:HGNC Symbol;Acc:HGNC:12968]	-	17.74803773	17.23424717	17.88317422	23.12758125	24.41022801	22.54296828
ENSG00000168309	1538.117297	1457.059627	1487.809569	1927.906843	1913.804013	2038.234341	-0.391257206	1.15E-13	2.63E-12	FAM107A	family with sequence similarity 107 member A [Source:HGNC Symbol;Acc:HGNC:30827]	-	13.71093809	12.95047258	13.24728067	17.1512923	17.04979675	18.14233543
ENSG00000078549	3260.698543	3072.64421	3328.354701	4010.363259	3907.151989	3974.665266	-0.299310179	1.28E-13	2.93E-12	ADCYAP1R1	ADCYAP receptor type I [Source:HGNC Symbol;Acc:HGNC:242]	7tm_2	22.63777631	21.26992547	23.08098795	27.78688844	27.10987108	27.5540244
ENSG00000082805	2013.501999	1919.913357	2045.524637	2684.803466	2449.241736	2563.496645	-0.364948352	1.49E-13	3.40E-12	ERC1	ELKS/RAB6-interacting/CAST family member 1 [Source:HGNC Symbol;Acc:HGNC:17072]	-	7.082788831	6.733865489	7.187181627	9.425357209	8.610490894	9.004225154
ENSG00000086758	4486.787271	4394.66406	4408.767505	5807.497387	5087.251981	5649.006548	-0.316760037	1.60E-13	3.63E-12	HUWE1	HECT, UBA and WWE domain containing 1, E3 ubiquitin protein ligase [Source:HGNC Symbol;Acc:HGNC:30892]	HECT	12.24494051	11.95852073	12.01821791	15.81769923	13.87549489	15.39411203
ENSG00000166897	3596.58812	3444.492873	3758.81166	4558.221679	4283.501785	4493.42948	-0.304169215	1.61E-13	3.66E-12	ELFN2	extracellular leucine rich repeat and fibronectin type III domain containing 2 [Source:HGNC Symbol;Acc:HGNC:29396]	-	19.42532283	18.54955129	20.27821773	24.57005179	23.12174056	24.23353856
ENSG00000016082	22.94327711	16.6353349	18.78978789	95.10742907	109.2245466	74.72803907	-2.253878408	1.66E-13	3.76E-12	ISL1	ISL LIM homeobox 1 [Source:HGNC Symbol;Acc:HGNC:6132]	Homeobox	0.377600401	0.272985213	0.308887654	1.562156456	1.796558149	1.228066675
ENSG00000091844	813.1097408	692.812771	747.3211094	1093.735434	1098.181583	1078.682999	-0.536803064	1.77E-13	4.01E-12	RGS17	regulator of G protein signaling 17 [Source:HGNC Symbol;Acc:HGNC:14088]	RGS	4.882564874	4.148062789	4.482370852	6.554570378	6.590480002	6.467762391
ENSG00000023516	2843.130899	2849.535013	2701.45905	3531.854007	3376.463159	3455.901053	-0.305119169	1.81E-13	4.09E-12	AKAP11	A-kinase anchoring protein 11 [Source:HGNC Symbol;Acc:HGNC:369]	-	13.59427827	13.58513243	12.90206917	16.85369512	16.13486543	16.49992477
ENSG00000095587	28.44966362	31.31357157	33.30916945	100.060941	108.0373233	142.9579878	-1.913523699	1.85E-13	4.18E-12	TLL2	tolloid like 2 [Source:HGNC Symbol;Acc:HGNC:11844]	Astacin	0.165553061	0.181686753	0.193609008	0.581109201	0.628315722	0.830672571
ENSG00000153820	351.4910053	417.8404706	451.8089907	674.668325	651.7856098	686.6315474	-0.72064632	2.19E-13	4.93E-12	SPHKAP	SPHK1 interactor, AKAP domain containing [Source:HGNC Symbol;Acc:HGNC:30619]	-	2.378642248	2.819395439	3.054017056	4.556572904	4.408224583	4.63980822
ENSG00000128918	25.69647036	31.31357157	20.49795043	111.9493696	119.9095566	86.64120472	-2.045134592	2.27E-13	5.07E-12	ALDH1A2	aldehyde dehydrogenase 1 family member A2 [Source:HGNC Symbol;Acc:HGNC:15472]	-	0.141363219	0.171761624	0.112635442	0.614635579	0.659266158	0.475936268
ENSG00000168280	6492.947422	5896.736946	5994.79642	7424.323682	7857.044017	7225.876474	-0.291511806	2.38E-13	5.33E-12	KIF5C	kinesin family member 5C [Source:HGNC Symbol;Acc:HGNC:6325]	Kinesin	33.42085214	30.26341725	30.82135651	38.13867673	40.41837519	37.13877119
ENSG00000163946	1534.446373	1505.008534	1542.47077	1985.367582	2045.585803	1916.936654	-0.37577616	2.51E-13	5.60E-12	FAM208A	family with sequence similarity 208 member A [Source:HGNC Symbol;Acc:HGNC:30314]	-	7.408569062	7.245229712	7.438771839	9.566578395	9.87061815	9.241697406
ENSG00000091039	2417.303676	2287.847823	2241.963328	2912.665015	2933.628856	2865.657846	-0.326687262	2.58E-13	5.75E-12	OSBPL8	oxysterol binding protein like 8 [Source:HGNC Symbol;Acc:HGNC:16396]	PH	12.4654735	11.7634654	11.54802588	14.98998494	15.11912884	14.75581721
ENSG00000117632	11827.71822	11409.88264	11120.99219	12960.36862	13772.97788	13378.48502	-0.223139468	2.58E-13	5.76E-12	STMN1	stathmin 1 [Source:HGNC Symbol;Acc:HGNC:6510]	-	89.60417344	86.18645631	84.15355773	97.98908727	104.2795506	101.2035087
ENSG00000115355	3132.216191	2965.982357	2973.056894	3977.67008	3631.716175	3711.492607	-0.320431614	2.60E-13	5.78E-12	CCDC88A	coiled-coil domain containing 88A [Source:HGNC Symbol;Acc:HGNC:25523]	-	4.377087954	4.132688627	4.149907727	5.547475487	5.072119482	5.178971337
ENSG00000151502	3767.286101	3642.159793	3661.446396	4399.709297	4417.658022	4444.693802	-0.260449669	2.65E-13	5.89E-12	VPS26B	VPS26, retromer complex component B [Source:HGNC Symbol;Acc:HGNC:28119]	-	27.56281399	26.56956994	26.75773252	32.12565735	32.30212371	32.47118684
ENSG00000107863	4605.174581	4708.778325	4397.664449	5529.110017	5343.692221	5611.101021	-0.266432801	3.14E-13	6.94E-12	ARHGAP21	Rho GTPase activating protein 21 [Source:HGNC Symbol;Acc:HGNC:23725]	RhoGAP	19.97187592	20.36158513	19.05006781	23.93101295	23.16104917	24.29865374
ENSG00000197093	1572.073348	1526.536614	1587.737077	2082.456416	1947.046266	2045.815446	-0.374941981	3.19E-13	7.05E-12	GAL3ST4	galactose-3-O-sulfotransferase 4 [Source:HGNC Symbol;Acc:HGNC:24145]	-	21.95069273	21.25265681	22.14398043	29.01913322	27.17038103	28.52352812
ENSG00000002746	1178.366712	1119.460184	1167.529093	1640.603151	1497.088623	1538.964399	-0.433174525	3.36E-13	7.41E-12	HECW1	HECT, C2 and WW domain containing E3 ubiquitin protein ligase 1 [Source:HGNC Symbol;Acc:HGNC:22195]	HECT	4.002307918	3.791135109	3.960950551	5.561176307	5.081846867	5.219392654
ENSG00000133083	4835.525084	4523.832543	4805.915295	5661.864137	5578.762441	5690.16112	-0.257016534	3.38E-13	7.44E-12	DCLK1	doublecortin like kinase 1 [Source:HGNC Symbol;Acc:HGNC:2700]	Pkinase	15.95536558	14.88333365	15.83947956	18.64471086	18.39691574	18.74774541
ENSG00000179796	368.0101648	470.6821226	380.9202455	686.5567536	652.9728331	669.3033065	-0.722603219	3.62E-13	7.93E-12	LRRC3B	leucine rich repeat containing 3B [Source:HGNC Symbol;Acc:HGNC:28105]	-	5.336422945	6.805322485	5.51729443	9.935734133	9.46301597	9.691137669
ENSG00000144278	625.8925995	589.0865651	601.2732126	945.1300764	864.2985863	866.4120472	-0.559964783	3.91E-13	8.56E-12	GALNT13	polypeptide N-acetylgalactosaminyltransferase 13 [Source:HGNC Symbol;Acc:HGNC:23242]	Glycos_transf_2	4.553267792	4.273001776	4.369149542	6.861957918	6.283928158	6.293746166
ENSG00000074416	1087.511335	1107.717594	1104.327079	1517.756056	1398.549086	1574.703896	-0.445755381	4.07E-13	8.88E-12	MGLL	monoglyceride lipase [Source:HGNC Symbol;Acc:HGNC:17038]	-	5.106195053	5.185889282	5.179203873	7.112113397	6.562742343	7.382847104
ENSG00000183831	203.7363007	217.2379028	199.8550167	384.3925258	378.7242432	363.8930598	-0.861520688	4.14E-13	9.02E-12	ANKRD45	ankyrin repeat domain 45 [Source:HGNC Symbol;Acc:HGNC:24786]	-	3.319687349	3.529351772	3.252711148	6.2508171	6.167311796	5.920575232
ENSG00000088538	1486.724357	1560.785833	1527.951388	2057.688856	1929.237916	1955.925197	-0.378232302	4.16E-13	9.06E-12	DOCK3	dedicator of cytokinesis 3 [Source:HGNC Symbol;Acc:HGNC:2989]	Ded_cyto	8.054624124	8.431186862	8.268486778	11.12570698	10.44587062	10.58104174
ENSG00000084710	2936.73947	2813.328696	2866.296735	3479.34678	3452.445452	3656.258839	-0.297235576	4.95E-13	1.07E-11	EFR3B	EFR3 homolog B [Source:HGNC Symbol;Acc:HGNC:29155]	-	13.1522309	12.56275988	12.82203123	15.55123236	15.45271738	16.35054759
ENSG00000021574	1729.005363	1683.104472	1746.596193	2184.498761	2273.532682	2142.203787	-0.354629855	5.41E-13	1.17E-11	SPAST	spastin [Source:HGNC Symbol;Acc:HGNC:11233]	AAA	8.641738102	8.38776805	8.719647851	10.89656598	11.35664352	10.69121115
ENSG00000005810	1533.528642	1372.904403	1414.35858	2157.749797	1818.826146	1971.087407	-0.462235476	5.71E-13	1.23E-11	MYCBP2	MYC binding protein 2, E3 ubiquitin protein ligase [Source:HGNC Symbol;Acc:HGNC:23386]	SH3_3	4.561822056	4.072089598	4.20249935	6.405906909	5.407314994	5.854822006
ENSG00000165323	884.6927653	854.2733744	761.840491	1303.76434	1095.807136	1334.274553	-0.58052881	5.92E-13	1.28E-11	FAT3	FAT atypical cadherin 3 [Source:HGNC Symbol;Acc:HGNC:23112]	Laminin_G_2	2.17648871	2.095517982	1.872102706	3.201077075	2.694276103	3.277709881
ENSG00000214357	2412.715021	2492.364587	2555.411154	3105.851981	3048.789519	3056.268496	-0.304047194	6.93E-13	1.49E-11	NEURL1B	neuralized E3 ubiquitin protein ligase 1B [Source:HGNC Symbol;Acc:HGNC:35422]	-	17.81441102	18.34879677	18.84637824	22.88649486	22.4976375	22.53296329
ENSG00000247556	5387.081465	5115.854755	5082.637625	6134.429175	6263.790304	6068.133376	-0.244543193	7.29E-13	1.56E-11	OIP5-AS1	OIP5 antisense RNA 1 [Source:HGNC Symbol;Acc:HGNC:43563]	-	20.16253251	19.09151187	19.00125829	22.9138879	23.43002649	22.67817069
ENSG00000117461	2046.540318	1985.476147	2009.653223	2505.486335	2499.105116	2536.421268	-0.319733009	9.48E-13	2.01E-11	PIK3R3	phosphoinositide-3-kinase regulatory subunit 3 [Source:HGNC Symbol;Acc:HGNC:8981]	SH2	13.1000535	12.67208323	12.8491845	16.00581868	15.98752807	16.21195968
ENSG00000182912	65.15890699	58.71294669	52.95303861	151.5774651	173.3346066	152.7051233	-1.433448291	9.88E-13	2.10E-11	TSPEAR-AS2	TSPEAR antisense RNA 2 [Source:HGNC Symbol;Acc:HGNC:16428]	-	1.021352931	0.917627678	0.829076513	2.371208693	2.715384657	2.390105224
ENSG00000196353	516.6826005	493.1887522	508.1783544	731.138361	762.1973797	772.1897371	-0.576731398	1.25E-12	2.63E-11	CPNE4	copine 4 [Source:HGNC Symbol;Acc:HGNC:2317]	C2	3.813173001	3.629162497	3.746109881	5.385119354	5.621784009	5.690469003
ENSG00000067141	4456.502146	4299.744796	4438.660349	5343.848671	5134.740915	5170.313892	-0.246251138	1.28E-12	2.70E-11	NEO1	neogenin 1 [Source:HGNC Symbol;Acc:HGNC:7754]	fn3	26.04171289	25.05236234	25.9077094	31.16467969	29.98734343	30.16849885
ENSG00000103888	133.0710072	137.9754247	138.3611654	265.5082395	282.5591532	269.6707497	-0.997205861	1.64E-12	3.43E-11	CEMIP	cell migration inducing hyaluronan binding protein [Source:HGNC Symbol;Acc:HGNC:29213]	-	0.828213785	0.856231752	0.860151397	1.649187763	1.757569159	1.675923603
ENSG00000177200	2122.711998	1958.076772	1972.073648	2628.33343	2522.849582	2515.843982	-0.341456415	1.75E-12	3.64E-11	CHD9	chromodomain helicase DNA binding protein 9 [Source:HGNC Symbol;Acc:HGNC:25701]	SNF2_N	6.101343336	5.611703074	5.66186091	7.539593625	7.247192201	7.220702618
ENSG00000118473	1070.992175	1014.755429	1036.000578	1392.927555	1365.306833	1424.164803	-0.422042202	1.91E-12	3.96E-11	SGIP1	SH3 domain GRB2 like endophilin interacting protein 1 [Source:HGNC Symbol;Acc:HGNC:25412]	-	4.848644315	4.580638197	4.684850139	6.293549439	6.177436988	6.438069209
ENSG00000155980	7021.560527	6925.192062	6924.036839	8237.690341	7923.528524	7941.749428	-0.208087968	2.00E-12	4.15E-11	KIF5A	kinesin family member 5A [Source:HGNC Symbol;Acc:HGNC:6323]	Kinesin	53.19378732	52.31059617	52.39481549	62.28246909	59.99152835	60.0765263
ENSG00000092051	8627.589924	8985.037942	9351.335803	10306.27692	10525.92207	10676.36245	-0.224397028	2.01E-12	4.17E-11	JPH4	junctophilin 4 [Source:HGNC Symbol;Acc:HGNC:20156]	MORN	77.11012008	80.07047015	83.48283987	91.92989884	94.02126001	95.28105523
ENSG00000181418	2431.069642	2555.970279	2356.410218	3208.885029	2990.615576	3004.283774	-0.327096355	2.21E-12	4.56E-11	DDN	dendrin [Source:HGNC Symbol;Acc:HGNC:24458]	-	30.75763453	32.2434801	29.77886262	40.51751289	37.81465607	37.95402579
ENSG00000141127	1327.956879	1395.411033	1360.55146	1715.896533	1801.017796	1793.472938	-0.378502423	2.41E-12	4.96E-11	PRPSAP2	phosphoribosyl pyrophosphate synthetase associated protein 2 [Source:HGNC Symbol;Acc:HGNC:9467]	-	13.30536191	13.94040688	13.61630805	17.15800956	18.03452694	17.94315922
ENSG00000137868	1313.273182	1269.178198	1363.967785	1773.357271	1710.788823	1685.171432	-0.389147369	2.50E-12	5.14E-11	STRA6	stimulated by retinoic acid 6 [Source:HGNC Symbol;Acc:HGNC:30650]	-	8.100273977	7.805447627	8.403310723	10.9162623	10.54593448	10.3788703
ENSG00000054965	6491.11196	6459.402685	6298.849351	7498.626361	7418.958607	7326.596874	-0.208904602	2.53E-12	5.18E-11	FAM168A	family with sequence similarity 168 member A [Source:HGNC Symbol;Acc:HGNC:28999]	-	39.03716152	38.73308329	37.8374648	45.00636477	44.59088701	43.99697241
ENSG00000110675	1102.195032	1154.687952	1117.138298	1495.960603	1440.101903	1558.45867	-0.414525595	2.53E-12	5.18E-11	ELMOD1	ELMO domain containing 1 [Source:HGNC Symbol;Acc:HGNC:25334]	-	8.92746906	9.32534949	9.038128716	12.09269643	11.65754661	12.60452715
ENSG00000213160	1234.348308	1368.990207	1218.773969	1702.026699	1711.976046	1666.760176	-0.411682254	2.72E-12	5.57E-11	KLHL23	kelch like family member 23 [Source:HGNC Symbol;Acc:HGNC:27506]	BTB	10.62761777	11.75246915	10.48149054	14.62506007	14.73126071	14.3295542
ENSG00000107758	3618.613666	3465.042404	3546.999506	4360.081201	4237.200075	4155.528781	-0.262705534	3.29E-12	6.68E-11	PPP3CB	protein phosphatase 3 catalytic subunit beta [Source:HGNC Symbol;Acc:HGNC:9315]	Metallophos	33.69413028	32.17000763	32.98943189	40.51722558	39.43074975	38.63667018
ENSG00000127603	4344.538953	4227.332162	4206.350245	5380.504659	4848.620092	5553.701222	-0.30537038	3.30E-12	6.70E-11	MACF1	microtubule-actin crosslinking factor 1 [Source:HGNC Symbol;Acc:HGNC:13664]	CH	5.058296744	4.907468947	4.891789005	6.251967472	5.641866386	6.456608956
ENSG00000026559	1305.013602	1329.848243	1397.276954	1699.054592	1771.337213	1799.971028	-0.385348624	3.38E-12	6.86E-11	KCNG1	potassium voltage-gated channel modifier subfamily G member 1 [Source:HGNC Symbol;Acc:HGNC:6248]	Ion_trans	11.38483335	11.56762767	12.17575253	14.79285713	15.44389776	15.67972778
ENSG00000153162	38.54470554	40.12051357	40.14181959	118.8842863	121.09678	122.3807017	-1.608555625	3.80E-12	7.67E-11	BMP6	bone morphogenetic protein 6 [Source:HGNC Symbol;Acc:HGNC:1073]	TGFb_propeptide	0.657644071	0.682532347	0.684108376	2.024341235	2.064917969	2.084973213
ENSG00000253276	1109.536881	1147.838108	1062.477097	1456.332508	1479.280273	1470.73445	-0.409081771	3.85E-12	7.75E-11	CCDC71L	coiled-coil domain containing 71 like [Source:HGNC Symbol;Acc:HGNC:26685]	-	12.43560893	12.82733777	11.89451032	16.28991984	16.56989708	16.45966315
ENSG00000123066	2749.522329	2699.816999	2721.10292	3383.248649	3191.256319	3413.663466	-0.290402262	3.92E-12	7.90E-11	MED13L	mediator complex subunit 13 like [Source:HGNC Symbol;Acc:HGNC:22962]	-	7.542811076	7.384836508	7.456287141	9.262814911	8.749469041	9.350999798
ENSG00000104093	1998.818302	1847.500723	1801.257394	2530.253894	2318.647169	2427.036747	-0.366563594	4.07E-12	8.15E-11	DMXL2	Dmx like 2 [Source:HGNC Symbol;Acc:HGNC:2938]	-	6.866650844	6.328296848	6.180862765	8.674987136	7.960683289	8.32548157
ENSG00000204624	1983.216873	2074.524116	2077.125644	2488.644394	2615.453002	2556.998554	-0.31989393	4.40E-12	8.77E-11	DISP3	dispatched RND transporter family member 3 [Source:HGNC Symbol;Acc:HGNC:29251]	-	15.31550668	15.97387298	16.0223275	19.18037502	20.1860857	19.71755255
ENSG00000101350	2933.986277	2950.325571	2982.451788	3651.728995	3464.317685	3599.942056	-0.273803641	4.71E-12	9.34E-11	KIF3B	kinesin family member 3B [Source:HGNC Symbol;Acc:HGNC:6320]	Kinesin	22.80266887	22.86273194	23.15275687	28.32430304	26.9084911	27.93730295
ENSG00000116731	1819.86074	1839.67233	1855.918595	2306.355155	2250.975439	2343.644588	-0.323549204	5.12E-12	1.01E-10	PRDM2	PR/SET domain 2 [Source:HGNC Symbol;Acc:HGNC:9347]	SET	7.902548955	7.965262511	8.049884308	9.99512693	9.768858681	10.16206936
ENSG00000223768	3045.949469	3172.45622	3189.139454	3853.832282	3789.616879	3702.828487	-0.270455714	5.59E-12	1.10E-10	LINC00205	long intergenic non-protein coding RNA 205 [Source:HGNC Symbol;Acc:HGNC:16420]	-	18.96250434	19.69242566	19.83116309	23.94412103	23.57829173	23.0180198
ENSG00000215114	1806.094774	1786.830678	1827.733913	2270.689869	2277.094352	2232.094037	-0.322512295	5.64E-12	1.11E-10	UBXN2B	UBX domain protein 2B [Source:HGNC Symbol;Acc:HGNC:27035]	UBX	15.893617	15.67819948	16.06559647	19.94220239	20.02660193	19.6135433
ENSG00000145908	2006.16015	1936.548692	1953.28386	2473.783858	2518.100689	2378.30107	-0.321656906	5.68E-12	1.12E-10	ZNF300	zinc finger protein 300 [Source:HGNC Symbol;Acc:HGNC:13091]	zf-C2H2	21.57245214	20.76313435	20.97978112	26.54781337	27.06144846	25.53654333
ENSG00000143799	4496.882313	4522.853994	4381.436904	5444.900314	5157.298158	5235.294795	-0.241768564	6.02E-12	1.18E-10	PARP1	poly(ADP-ribose) polymerase 1 [Source:HGNC Symbol;Acc:HGNC:270]	WGR	29.75253084	29.8370264	28.95547081	35.9530232	34.10190686	34.58715959
ENSG00000164236	557.9804993	508.845538	570.526287	781.6641827	812.0607597	816.5933545	-0.556119189	6.10E-12	1.20E-10	ANKRD33B	ankyrin repeat domain 33B [Source:HGNC Symbol;Acc:HGNC:35240]	-	2.70531562	2.459888759	2.762970545	3.782267327	3.93487985	3.953357821
ENSG00000108312	2731.167707	2684.160213	2699.750888	3204.922219	3307.604205	3323.773216	-0.277079297	6.10E-12	1.20E-10	UBTF	upstream binding transcription factor, RNA polymerase I [Source:HGNC Symbol;Acc:HGNC:12511]	HMG_box	18.52489747	18.15291847	18.29080475	21.69491876	22.42151796	22.51128013
ENSG00000162636	978.3013359	963.8708749	943.7598011	1318.624876	1241.835606	1322.361387	-0.42909715	6.48E-12	1.27E-10	FAM102B	family with sequence similarity 102 member B [Source:HGNC Symbol;Acc:HGNC:27637]	-	4.960207301	4.872777896	4.779586572	6.672391724	6.292675264	6.694816906
ENSG00000115760	1843.721748	1784.873579	1698.767642	2395.51837	2193.988719	2240.758157	-0.35986856	6.88E-12	1.35E-10	BIRC6	baculoviral IAP repeat containing 6 [Source:HGNC Symbol;Acc:HGNC:13516]	UQ_con	4.934340482	4.76290341	4.541187061	6.398325506	5.868297963	5.988114352
ENSG00000106701	1095.770915	1022.583822	1016.356709	1377.076317	1437.727456	1376.51214	-0.418596116	8.35E-12	1.62E-10	FSD1L	fibronectin type III and SPRY domain containing 1 like [Source:HGNC Symbol;Acc:HGNC:13753]	SPRY	5.262179852	4.896383372	4.875214782	6.599894872	6.900276872	6.600659484
ENSG00000188559	906.7183114	819.0456064	796.857823	1179.926542	1123.113273	1218.391941	-0.482096966	8.51E-12	1.65E-10	RALGAPA2	Ral GTPase activating protein catalytic alpha subunit 2 [Source:HGNC Symbol;Acc:HGNC:16207]	-	3.783865644	3.408018817	3.321588576	4.914183633	4.684151277	5.077053067
ENSG00000265241	3062.468629	2963.04671	2874.837548	3578.417019	3712.447362	3526.297032	-0.281234955	9.63E-12	1.86E-10	RBM8A	RNA binding motif protein 8A [Source:HGNC Symbol;Acc:HGNC:9905]	-	26.00874781	25.09093649	24.38724719	30.32995986	31.51027051	29.90391509
ENSG00000154358	2415.468214	2477.68635	2581.887673	3205.912922	2922.943846	3244.713117	-0.327049858	1.00E-11	1.94E-10	OBSCN	obscurin, cytoskeletal calmodulin and titin-interacting RhoGEF [Source:HGNC Symbol;Acc:HGNC:15719]	Pkinase	3.54816865	3.628940387	3.788278928	4.699890496	4.291088102	4.759272767
ENSG00000077264	2390.689475	2228.156327	2185.593965	2851.241467	2753.170909	2877.571012	-0.318472571	1.15E-11	2.21E-10	PAK3	p21 (RAC1) activated kinase 3 [Source:HGNC Symbol;Acc:HGNC:8592]	Pkinase	10.99641794	10.21890364	10.04151468	13.08865911	12.65625662	13.21647023
ENSG00000260244	108.292268	137.9754247	119.5713775	241.7313822	270.6869199	242.5953732	-1.045794564	1.24E-11	2.38E-10	AC104083.1	-	-	1.964249849	2.495350738	2.166347831	4.375880007	4.906938122	4.393829063
ENSG00000017260	2969.777789	2978.703496	2891.065092	3588.324043	3605.597262	3454.818038	-0.268838383	1.27E-11	2.44E-10	ATP2C1	ATPase secretory pathway Ca2+ transporting 1 [Source:HGNC Symbol;Acc:HGNC:13211]	E1-E2_ATPase	16.5079514	16.50923997	16.05198604	19.90645707	20.03043929	19.17590059
ENSG00000074054	3154.241737	3038.394991	3088.357865	3794.390139	3642.401185	3701.745472	-0.263548378	1.30E-11	2.49E-10	CLASP1	cytoplasmic linker associated protein 1 [Source:HGNC Symbol;Acc:HGNC:17088]	-	13.53708233	13.00184266	13.23912832	16.25193846	15.62290913	15.86346352
ENSG00000130477	2894.52384	2662.632132	2939.747724	3472.411863	3457.194345	3514.383866	-0.296976051	1.34E-11	2.55E-10	UNC13A	unc-13 homolog A [Source:HGNC Symbol;Acc:HGNC:23150]	C2	12.27144332	11.25538259	12.44887925	14.69206483	14.64827014	14.87746974
ENSG00000169760	1605.111667	1477.609158	1522.826901	2029.949189	1897.182886	1994.913739	-0.363252596	1.42E-11	2.70E-10	NLGN1	neuroligin 1 [Source:HGNC Symbol;Acc:HGNC:14291]	COesterase	7.502323125	6.886216403	7.109560115	9.469101487	8.862244837	9.310564207
ENSG00000135333	1282.988056	1243.735921	1241.834164	1652.49158	1698.916589	1563.873745	-0.382910641	1.61E-11	3.04E-10	EPHA7	EPH receptor A7 [Source:HGNC Symbol;Acc:HGNC:3390]	Pkinase_Tyr	8.161832662	7.889034022	7.890969291	10.49149597	10.80142768	9.934090817
ENSG00000139874	332.2186525	324.878305	292.9498749	540.9235028	483.1998965	512.2661229	-0.696099702	1.63E-11	3.09E-10	SSTR1	somatostatin receptor 1 [Source:HGNC Symbol;Acc:HGNC:11330]	7tm_1	3.668865718	3.577330731	3.231489864	5.961790984	5.333087003	5.64891194
ENSG00000177103	629.5635239	663.4562976	642.2691135	902.5298738	891.604723	931.3929507	-0.494530758	1.68E-11	3.17E-10	DSCAML1	DS cell adhesion molecule like 1 [Source:HGNC Symbol;Acc:HGNC:14656]	I-set	4.2446944	4.460153133	4.325393118	6.072975745	6.007907852	6.270485697
ENSG00000148408	1434.413685	1460.973824	1444.251424	1976.45126	1741.656629	1938.596956	-0.383835935	1.83E-11	3.45E-10	CACNA1B	calcium voltage-gated channel subunit alpha1 B [Source:HGNC Symbol;Acc:HGNC:1389]	Ion_trans	6.874511172	6.981366139	6.913721535	9.453368799	8.342072717	9.277186616
ENSG00000109158	388.2002487	345.4278364	364.6927014	571.6352768	592.4244431	551.254665	-0.642090081	1.87E-11	3.51E-10	GABRA4	gamma-aminobutyric acid type A receptor alpha4 subunit [Source:HGNC Symbol;Acc:HGNC:4078]	Neur_chan_LBD	1.517854628	1.346673396	1.424305392	2.230624571	2.315002	2.152226684
ENSG00000109756	2551.292415	2267.298291	2407.655094	3114.768302	2924.131069	3020.529	-0.326350183	1.94E-11	3.63E-10	RAPGEF2	Rap guanine nucleotide exchange factor 2 [Source:HGNC Symbol;Acc:HGNC:16854]	RA	9.115839719	8.077476102	8.592754268	11.10696182	10.44184662	10.77657651
ENSG00000153879	2574.235692	2509.978471	2570.784616	3145.480076	3135.456822	3014.030909	-0.279857127	2.03E-11	3.80E-10	CEBPG	CCAAT/enhancer binding protein gamma [Source:HGNC Symbol;Acc:HGNC:1837]	bZIP_2	27.68102848	26.91128834	27.61221739	33.75623046	33.69603271	32.36256835
ENSG00000144668	257.8824347	213.3237063	228.0396985	419.0671093	384.6603599	405.0476321	-0.790037959	2.16E-11	4.04E-10	ITGA9	integrin subunit alpha 9 [Source:HGNC Symbol;Acc:HGNC:6145]	FG-GAP	1.477814009	1.218898987	1.305299442	2.396705561	2.20302529	2.317744073
ENSG00000166833	1070.074444	997.1415447	1097.494429	1483.081472	1320.192346	1507.556962	-0.446271595	2.23E-11	4.16E-10	NAV2	neuron navigator 2 [Source:HGNC Symbol;Acc:HGNC:15997]	CH	3.491965374	3.244466734	3.577337686	4.830076793	4.305634683	4.912369557
ENSG00000038382	4090.327443	4027.708143	4069.697242	4867.320823	4659.851582	4801.005756	-0.233829572	2.31E-11	4.30E-10	TRIO	trio Rho guanine nucleotide exchange factor [Source:HGNC Symbol;Acc:HGNC:12303]	Pkinase	11.08641163	10.8848261	11.01784612	13.16606476	12.6226064	12.99351089
ENSG00000088854	1611.535784	1508.92273	1520.264657	1995.274606	1916.178459	1995.996754	-0.348633704	2.31E-11	4.30E-10	C20orf194	chromosome 20 open reading frame 194 [Source:HGNC Symbol;Acc:HGNC:17721]	-	8.949570717	8.355257321	8.433019927	11.05854567	10.63511612	11.06836431
ENSG00000177181	513.0116762	559.7300918	525.2599798	753.9245158	766.946273	806.8462189	-0.543161357	2.43E-11	4.51E-10	RIMKLA	ribosomal modification protein rimK like family member A [Source:HGNC Symbol;Acc:HGNC:28725]	-	2.709402492	2.947511513	2.770909014	3.973811221	4.048137443	4.254988674
ENSG00000108582	1639.985448	1529.472261	1583.466671	2005.18163	2021.841336	1989.498663	-0.339678533	2.44E-11	4.52E-10	CPD	carboxypeptidase D [Source:HGNC Symbol;Acc:HGNC:2301]	-	6.207126276	5.771952781	5.986337385	7.574210894	7.647890997	7.518922392
ENSG00000078725	1089.346797	1055.854491	1036.854659	1461.28602	1354.621823	1396.006411	-0.40568875	2.47E-11	4.57E-10	BRINP1	BMP/retinoic acid inducible neural specific 1 [Source:HGNC Symbol;Acc:HGNC:2687]	-	13.23171369	12.78746872	12.57967713	17.7140658	16.44417288	16.93162773
ENSG00000162402	1872.171412	1716.375142	1689.372748	2301.401643	2178.554816	2242.924187	-0.349847049	2.85E-11	5.25E-10	USP24	ubiquitin specific peptidase 24 [Source:HGNC Symbol;Acc:HGNC:12623]	UCH	7.543385947	6.895464285	6.799044442	9.254356547	8.772699289	9.023949943
ENSG00000100749	431.3336097	432.5187073	450.9549095	642.9658486	644.6622698	673.6353667	-0.576392122	3.19E-11	5.85E-10	VRK1	vaccinia related kinase 1 [Source:HGNC Symbol;Acc:HGNC:12718]	Pkinase	7.455901558	7.454565586	7.786130198	11.09194893	11.13687	11.62714557
ENSG00000174749	211.9958805	174.1817419	210.9580732	345.7551328	381.0986899	346.5648189	-0.842680355	3.51E-11	6.40E-10	FAM241A	family with sequence similarity 241 member A [Source:HGNC Symbol;Acc:HGNC:26813]	RVT_1	1.129690803	0.925476465	1.122871343	1.838797469	2.029614977	1.844072576
ENSG00000115977	1689.542926	1540.236302	1602.256459	2096.326249	1986.224636	2072.890823	-0.349521206	3.79E-11	6.88E-10	AAK1	AP2 associated kinase 1 [Source:HGNC Symbol;Acc:HGNC:19679]	Pkinase	3.394540592	3.085529545	3.215477564	4.203429214	3.988266514	4.158623171
ENSG00000071054	7674.985059	7358.689319	7532.996783	8607.222331	8463.71514	8777.837053	-0.195911295	3.96E-11	7.16E-10	MAP4K4	mitogen-activated protein kinase kinase kinase kinase 4 [Source:HGNC Symbol;Acc:HGNC:6866]	Pkinase	30.43554064	29.09608307	29.838222	34.06430975	33.54351361	34.75780648
ENSG00000114115	456.1123489	543.0947569	474.869185	750.9524087	702.8362131	755.9445112	-0.586244178	3.98E-11	7.20E-10	RBP1	retinol binding protein 1 [Source:HGNC Symbol;Acc:HGNC:9919]	-	5.54015308	6.577428302	5.761367779	9.103228389	8.531945963	9.168561796
ENSG00000188636	3591.999464	3633.352851	3656.321908	4296.676249	4222.953395	4280.075513	-0.23435996	4.29E-11	7.74E-10	RTL6	retrotransposon Gag like 6 [Source:HGNC Symbol;Acc:HGNC:13343]	-	31.00555709	31.27097557	31.52458493	37.01425365	36.43037117	36.89062994
ENSG00000119125	74.33621783	73.39118337	70.88874524	182.289239	154.3390333	175.4484396	-1.230538313	4.42E-11	7.97E-10	GDA	guanine deaminase [Source:HGNC Symbol;Acc:HGNC:4212]	Amidohydro_1	0.446092069	0.439135462	0.424915924	1.091737336	0.925643697	1.051319973
ENSG00000105778	2234.67519	2251.641506	2265.877604	2665.980121	2761.481472	2841.831515	-0.291938851	4.72E-11	8.46E-10	AVL9	AVL9 cell migration associated [Source:HGNC Symbol;Acc:HGNC:28994]	-	7.182692971	7.216102927	7.274631835	8.551905474	8.870723873	9.120792709
ENSG00000127914	1890.526034	1673.318981	1690.226829	2287.53181	2146.499786	2394.546295	-0.378663425	4.95E-11	8.87E-10	AKAP9	A-kinase anchoring protein 9 [Source:HGNC Symbol;Acc:HGNC:379]	-	4.924290766	4.345806072	4.397518696	5.946497745	5.587736372	6.227957337
ENSG00000196670	1148.081587	1080.318219	1080.412804	1418.685817	1467.408039	1445.825104	-0.388267635	5.33E-11	9.53E-10	ZFP62	ZFP62 zinc finger protein [Source:HGNC Symbol;Acc:HGNC:23241]	-	12.97492197	12.17346698	12.19616812	16.00115456	16.57398453	16.31582838
ENSG00000106341	70.6652935	78.28392892	94.80302074	214.9824178	176.8962766	176.5314546	-1.220958721	5.72E-11	1.02E-09	PPP1R17	protein phosphatase 1 regulatory subunit 17 [Source:HGNC Symbol;Acc:HGNC:16973]	-	1.405953277	1.552987334	1.884033297	4.268750326	3.51744605	3.507100291
ENSG00000089335	1584.921583	1595.035052	1459.624887	2063.63307	1962.480169	1921.268715	-0.35959387	5.75E-11	1.03E-09	ZNF302	zinc finger protein 302 [Source:HGNC Symbol;Acc:HGNC:13848]	KRAB	14.93957076	14.99101883	13.7427383	19.41314547	18.48756223	18.0833886
ENSG00000136854	10205.16966	10382.40607	10450.53839	11932.01954	11366.47619	11995.47479	-0.185683688	5.81E-11	1.03E-09	STXBP1	syntaxin binding protein 1 [Source:HGNC Symbol;Acc:HGNC:11444]	Sec1	51.64313337	52.38668829	52.82417188	60.26142555	57.48601896	60.61375122
ENSG00000123684	1352.735618	1228.079135	1329.804534	1707.970914	1676.359346	1676.507311	-0.371458901	5.84E-11	1.04E-09	LPGAT1	lysophosphatidylglycerol acyltransferase 1 [Source:HGNC Symbol;Acc:HGNC:28985]	Acyltransferase	7.292065822	6.600769781	7.160232771	9.188639544	9.031269594	9.024111874
ENSG00000100167	18956.65328	19065.07234	19315.90196	21637.93082	20759.7872	21555.24872	-0.157698891	6.09E-11	1.08E-09	Sep-03	septin 3 [Source:HGNC Symbol;Acc:HGNC:10750]	GTP_CDC	125.7026445	126.0525928	127.9379585	143.1962237	137.578217	142.7240464
ENSG00000155265	1846.474942	1770.195343	1767.094143	2179.545249	2366.136102	2222.346901	-0.329184813	6.22E-11	1.10E-09	GOLGA7B	golgin A7 family member B [Source:HGNC Symbol;Acc:HGNC:31668]	-	13.56176923	12.96357259	12.96385892	15.97614198	17.36827495	16.29844412
ENSG00000163449	557.0627682	610.6146456	551.7364991	838.1342187	872.6091497	777.6048124	-0.533808175	6.40E-11	1.14E-09	TMEM169	transmembrane protein 169 [Source:HGNC Symbol;Acc:HGNC:25130]	-	7.282958363	7.959787782	7.205051439	10.93579489	11.40164431	10.15135459
ENSG00000255571	618.5507509	639.9711189	643.977276	841.1063258	937.906433	912.9816947	-0.499317933	6.43E-11	1.14E-09	MIR9-3HG	MIR9-3 host gene [Source:HGNC Symbol;Acc:HGNC:27388]	-	4.038412637	4.16606755	4.19959658	5.480489411	6.119823547	5.951943337
ENSG00000133703	1792.328808	1720.289338	1690.226829	2221.15475	2108.508639	2183.358359	-0.324846685	6.47E-11	1.15E-09	KRAS	KRAS proto-oncogene, GTPase [Source:HGNC Symbol;Acc:HGNC:6407]	Ras	11.64251561	11.14195038	10.96669617	14.39928909	13.68826992	14.1617046
ENSG00000145864	352.4087364	380.6556044	293.8039562	560.7375505	605.4838998	517.6811982	-0.71519431	6.61E-11	1.17E-09	GABRB2	gamma-aminobutyric acid type A receptor beta2 subunit [Source:HGNC Symbol;Acc:HGNC:4082]	Neur_chan_LBD	1.671209087	1.799893999	1.391692986	2.653852934	2.869662044	2.451364421
ENSG00000167281	1076.498562	1073.468375	1135.928086	1389.955448	1469.782486	1450.157164	-0.390047601	6.92E-11	1.22E-09	RBFOX3	RNA binding fox-1 homolog 3 [Source:HGNC Symbol;Acc:HGNC:27097]	RRM_1	5.171723401	5.142113617	5.450977006	6.664319432	7.056980792	6.956619857
ENSG00000187231	2583.413003	2313.2901	2306.873505	3062.261076	2932.441632	2997.785683	-0.320440299	7.02E-11	1.24E-09	SESTD1	SEC14 and spectrin domain containing 1 [Source:HGNC Symbol;Acc:HGNC:18379]	-	10.79710233	9.639933855	9.630278223	12.77287554	12.24860938	12.51051886
ENSG00000165757	239.527813	205.4953134	262.2029493	428.9741332	389.4092532	402.8816019	-0.786531459	7.10E-11	1.25E-09	JCAD	junctional cadherin 5 associated [Source:HGNC Symbol;Acc:HGNC:29283]	-	1.194037947	1.02139724	1.305573808	2.134157048	1.940048016	2.005399856
ENSG00000048707	1110.454612	1072.489826	1047.957716	1501.904817	1326.128463	1486.979676	-0.419029731	7.13E-11	1.26E-09	VPS13D	vacuolar protein sorting 13 homolog D [Source:HGNC Symbol;Acc:HGNC:23595]	-	2.536406953	2.442541111	2.390911821	3.423683604	3.027246259	3.391442979
ENSG00000145335	1689.542926	1556.871636	1638.127872	2036.884106	2169.057029	2010.075949	-0.346604746	7.47E-11	1.31E-09	SNCA	synuclein alpha [Source:HGNC Symbol;Acc:HGNC:11138]	-	19.96470212	18.34327974	19.33495122	24.02110677	25.61584029	23.71741953
ENSG00000142686	1436.249147	1353.333421	1469.873862	1753.543223	1875.812866	1847.623691	-0.361161301	7.65E-11	1.34E-09	C1orf216	chromosome 1 open reading frame 216 [Source:HGNC Symbol;Acc:HGNC:26800]	-	18.77214015	17.63678374	19.18959232	22.87354983	24.50290332	24.11342445
ENSG00000177807	167.9447884	174.1817419	176.7948225	318.0154659	312.2397365	299.9951713	-0.842121371	7.79E-11	1.36E-09	KCNJ10	potassium voltage-gated channel subfamily J member 10 [Source:HGNC Symbol;Acc:HGNC:6256]	-	1.21155113	1.25287696	1.27393255	2.289583816	2.251165472	2.16098048
ENSG00000116120	1621.630826	1717.353691	1690.226829	2107.223975	2137.001999	2051.230522	-0.323935528	8.51E-11	1.48E-09	FARSB	phenylalanyl-tRNA synthetase beta subunit [Source:HGNC Symbol;Acc:HGNC:17800]	-	22.83084328	24.10795031	23.76931299	29.60831894	30.06899562	28.8367157
ENSG00000197555	959.9467143	935.4929506	895.0771688	1351.318055	1165.853313	1284.45586	-0.448115388	8.70E-11	1.51E-09	SIPA1L1	signal induced proliferation associated 1 like 1 [Source:HGNC Symbol;Acc:HGNC:20284]	-	3.66839702	3.564513822	3.416578171	5.153708786	4.452635541	4.901282716
ENSG00000163939	2509.076785	2421.909051	2358.972462	2928.516253	2900.386602	3141.826686	-0.299648964	8.78E-11	1.53E-09	PBRM1	polybromo 1 [Source:HGNC Symbol;Acc:HGNC:30064]	Bromodomain	12.32757434	11.86457228	11.57679188	14.35966825	14.24175794	15.41371293
ENSG00000104332	3053.291318	3135.271353	3056.756858	3608.13809	3693.451789	3679.002155	-0.248108894	8.89E-11	1.54E-09	SFRP1	secreted frizzled related protein 1 [Source:HGNC Symbol;Acc:HGNC:10776]	Fz	30.4187269	31.14429495	30.41832971	35.87476223	36.77471006	36.5985768
ENSG00000125895	1688.625195	1778.023736	1726.952324	2105.242571	2297.277149	2144.369817	-0.333316213	9.28E-11	1.60E-09	TMEM74B	transmembrane protein 74B [Source:HGNC Symbol;Acc:HGNC:15893]	-	36.24198395	38.04931402	37.02207222	45.09349865	49.27607679	45.95573841
ENSG00000165280	5590.817766	5699.070026	5568.609867	6451.453938	6478.677728	6401.702014	-0.197637145	9.66E-11	1.67E-09	VCP	valosin containing protein [Source:HGNC Symbol;Acc:HGNC:12666]	AAA	48.76487393	49.56399915	48.5154695	56.1594001	56.47577225	55.75561213
ENSG00000156052	3064.304091	2872.041642	2956.82935	3554.640161	3568.793339	3527.380047	-0.259908609	9.68E-11	1.67E-09	GNAQ	G protein subunit alpha q [Source:HGNC Symbol;Acc:HGNC:4390]	G-alpha	21.925768	20.49010879	21.13250063	25.38351065	25.52045334	25.20209078
ENSG00000196990	124.8114275	136.9968756	128.9662715	276.4059657	241.0063366	242.5953732	-0.962233301	9.85E-11	1.70E-09	FAM163B	family with sequence similarity 163 member B [Source:HGNC Symbol;Acc:HGNC:33277]	-	4.375498367	4.788664566	4.515969465	9.670605742	8.443950311	8.492138212
ENSG00000091137	38.54470554	22.50662957	46.12038847	117.8935839	105.6628766	124.5467318	-1.691154432	9.98E-11	1.72E-09	SLC26A4	solute carrier family 26 member 4 [Source:HGNC Symbol;Acc:HGNC:8818]	Sulfate_transp	0.315215606	0.183520262	0.376736425	0.962201964	0.863593651	1.017036827
ENSG00000150627	1227.00646	1238.843175	1145.32298	1617.816997	1508.960856	1570.371836	-0.380933184	1.09E-10	1.86E-09	WDR17	WD repeat domain 17 [Source:HGNC Symbol;Acc:HGNC:16661]	WD40	7.453804829	7.503745204	6.949616175	9.808297981	9.161217069	9.52565898
ENSG00000114554	6452.567254	6531.815319	6845.461362	7723.515802	7436.766957	7985.07003	-0.223070401	1.09E-10	1.86E-09	PLXNA1	plexin A1 [Source:HGNC Symbol;Acc:HGNC:9099]	Sema	27.96581162	28.22665164	29.63461493	33.40742618	32.21240067	34.55691634
ENSG00000106415	1162.765284	1113.588889	1132.511761	1583.142413	1473.344156	1419.832742	-0.393727086	1.15E-10	1.96E-09	GLCCI1	glucocorticoid induced 1 [Source:HGNC Symbol;Acc:HGNC:18713]	-	8.010490038	7.649314113	7.793121111	10.88479118	10.14414071	9.767098762
ENSG00000170500	3507.568204	3402.415261	3470.986273	4273.890094	3926.147562	4256.249182	-0.263594827	1.15E-10	1.96E-09	LONRF2	LON peptidase N-terminal domain and ring finger 2 [Source:HGNC Symbol;Acc:HGNC:24788]	-	11.94077349	11.54899601	11.8026875	14.52054025	13.35786302	14.46820805
ENSG00000197386	2498.981743	2477.68635	2498.187709	3001.82823	2918.194952	3159.154927	-0.280777873	1.32E-10	2.25E-09	HTT	huntingtin [Source:HGNC Symbol;Acc:HGNC:4851]	-	6.538230192	6.46359342	6.528657228	7.838194769	7.630543232	8.253333839
ENSG00000126950	2819.269891	2741.894611	2706.583538	3335.694934	3351.531469	3227.384876	-0.262119033	1.35E-10	2.29E-09	TMEM35A	transmembrane protein 35A [Source:HGNC Symbol;Acc:HGNC:25864]	-	52.01223895	50.43711443	49.87604506	61.4169593	61.79541158	59.45399188
ENSG00000103257	4029.757191	4195.040041	4352.398141	4837.599751	5145.425925	4971.039121	-0.248931828	1.44E-10	2.44E-09	SLC7A5	solute carrier family 7 member 5 [Source:HGNC Symbol;Acc:HGNC:11063]	-	40.28224205	41.81204841	43.457531	48.2611625	51.40437911	49.61846227
ENSG00000169122	815.862934	847.4235306	898.4934939	1123.456506	1241.835606	1131.750737	-0.447176129	1.49E-10	2.51E-09	FAM110B	family with sequence similarity 110 member B [Source:HGNC Symbol;Acc:HGNC:28587]	-	7.828842659	8.107957421	8.611860286	10.7589457	11.90936215	10.84407499
ENSG00000099260	308.3576443	329.7710506	321.1345567	521.1094551	472.5148865	506.8510476	-0.647035654	1.61E-10	2.71E-09	PALMD	palmdelphin [Source:HGNC Symbol;Acc:HGNC:15846]	-	1.774139269	1.891803809	1.845532544	2.99223041	2.717018007	2.911888237
ENSG00000164543	390.0357109	433.4972564	414.2294149	637.0216343	636.3517064	585.9111469	-0.587510552	1.62E-10	2.72E-09	STK17A	serine/threonine kinase 17a [Source:HGNC Symbol;Acc:HGNC:11395]	Pkinase	3.742697559	4.147604085	3.970296805	6.100530937	6.102694178	5.614013941
ENSG00000143126	4514.319204	4490.561873	4697.446974	5467.686469	5156.110935	5494.135394	-0.234469956	1.64E-10	2.75E-09	CELSR2	cadherin EGF LAG seven-pass G-type receptor 2 [Source:HGNC Symbol;Acc:HGNC:3231]	7tm_2	17.33929543	17.19770301	18.02199002	20.95925661	19.79271934	21.07171597
ENSG00000055609	2214.485107	2277.083783	2081.39605	2770.994574	2607.142439	2749.775235	-0.307708332	1.71E-10	2.87E-09	KMT2C	lysine methyltransferase 2C [Source:HGNC Symbol;Acc:HGNC:13726]	FYRC	5.22210128	5.354046211	4.902627867	6.521406799	6.144425992	6.474870506
ENSG00000073711	821.3693205	730.9761863	809.669042	1091.75403	1086.30935	1051.607622	-0.450407161	1.75E-10	2.93E-09	PPP2R3A	protein phosphatase 2 regulatory subunit B''alpha [Source:HGNC Symbol;Acc:HGNC:9307]	-	4.971181308	4.411181555	4.89474799	6.594456672	6.570806453	6.355302328
ENSG00000177932	546.0499952	521.5666764	605.543619	805.4410399	794.2524097	807.929234	-0.523586251	1.77E-10	2.96E-09	ZNF354C	zinc finger protein 354C [Source:HGNC Symbol;Acc:HGNC:16736]	KRAB	4.786585779	4.558624842	5.302010059	7.046286265	6.958185644	7.071769971
ENSG00000115875	1738.182674	1707.5682	1633.003384	2061.651666	2104.946969	2183.358359	-0.322465914	1.96E-10	3.26E-09	SRSF7	serine and arginine rich splicing factor 7 [Source:HGNC Symbol;Acc:HGNC:10789]	RRM_1	20.38205002	19.9646216	19.12675118	24.12686119	24.66821002	25.56459011
ENSG00000187323	2113.534687	2053.974585	2097.623594	2800.715646	2443.305619	2611.149307	-0.327437079	2.09E-10	3.47E-09	DCC	DCC netrin 1 receptor [Source:HGNC Symbol;Acc:HGNC:2701]	I-set	7.617710485	7.381433765	7.55169288	10.07435361	8.801099053	9.397409525
ENSG00000196663	1185.708561	1088.146612	1157.280118	1460.295317	1503.024739	1490.228721	-0.375298295	2.10E-10	3.49E-09	TECPR2	tectonin beta-propeller repeat containing 2 [Source:HGNC Symbol;Acc:HGNC:19957]	-	5.993229781	5.484044446	5.842828543	7.366424733	7.592645693	7.521375427
ENSG00000106617	532.2840289	532.3307167	503.9079481	785.6269922	752.699593	714.7899389	-0.523701088	2.10E-10	3.49E-09	PRKAG2	protein kinase AMP-activated non-catalytic subunit gamma 2 [Source:HGNC Symbol;Acc:HGNC:9386]	CBS	3.745885614	3.735280159	3.542125636	5.517731485	5.293912868	5.02285766
ENSG00000168785	1437.166878	1446.295587	1436.564693	1810.013259	1895.995663	1756.650426	-0.338010606	2.25E-10	3.73E-09	TSPAN5	tetraspanin 5 [Source:HGNC Symbol;Acc:HGNC:17753]	Tetraspannin	9.174646891	9.205975146	9.1602858	11.53179743	12.09660585	11.19770104
ENSG00000056586	2219.991493	1977.647754	1962.678754	2605.547276	2501.479562	2669.63212	-0.3365929	2.29E-10	3.79E-09	RC3H2	ring finger and CCCH-type domains 2 [Source:HGNC Symbol;Acc:HGNC:21461]	-	9.120703663	8.101334308	8.054302437	10.68339	10.27112527	10.9519088
ENSG00000124772	971.8772183	969.7421695	1024.04344	1292.866614	1264.39285	1345.104703	-0.395706212	2.39E-10	3.95E-09	CPNE5	copine 5 [Source:HGNC Symbol;Acc:HGNC:2318]	C2	7.282469333	7.245262457	7.664561603	9.668388053	9.468764722	10.06432651
ENSG00000067836	2056.63536	2197.821305	2366.659193	2743.254907	2713.992539	2854.827695	-0.327688587	2.52E-10	4.15E-09	ROGDI	rogdi homolog [Source:HGNC Symbol;Acc:HGNC:29478]	-	26.48662068	28.22228744	30.44434628	35.25887963	34.93187801	36.71220917
ENSG00000122591	1226.088729	1101.8463	1173.507662	1639.612449	1511.335303	1469.651435	-0.400487394	2.55E-10	4.21E-09	FAM126A	family with sequence similarity 126 member A [Source:HGNC Symbol;Acc:HGNC:24587]	-	4.011019955	3.594053341	3.834604071	5.353122966	4.941260856	4.800744907
ENSG00000159251	2.753193253	15.65678578	15.37346282	58.45144078	68.85895331	72.56200895	-2.563087913	2.58E-10	4.24E-09	ACTC1	actin, alpha, cardiac muscle 1 [Source:HGNC Symbol;Acc:HGNC:143]	Actin	0.028150317	0.159617237	0.157007348	0.596451192	0.703640857	0.740827785
ENSG00000072501	2260.371661	2245.770211	2309.435748	2858.176384	2659.380266	2779.016641	-0.284271056	2.65E-10	4.36E-09	SMC1A	structural maintenance of chromosomes 1A [Source:HGNC Symbol;Acc:HGNC:11111]	SMC_N	10.22642444	10.13070934	10.43641934	12.90523973	12.02453896	12.55441475
ENSG00000106771	2406.290903	2241.856015	2347.869406	2946.348896	2774.540929	2824.503274	-0.288900428	2.66E-10	4.37E-09	TMEM245	transmembrane protein 245 [Source:HGNC Symbol;Acc:HGNC:1363]	-	12.03448629	11.17938008	11.72883943	14.70607208	13.86802433	14.10531775
ENSG00000147408	223.0086535	250.5085726	216.9366421	410.1507879	350.2308832	411.5457224	-0.766808395	2.73E-10	4.48E-09	CSGALNACT1	chondroitin sulfate N-acetylgalactosaminyltransferase 1 [Source:HGNC Symbol;Acc:HGNC:24290]	-	1.60755853	1.800521242	1.561995107	2.950677322	2.52315279	2.962269282
ENSG00000174306	795.6728501	843.5093341	807.9608795	1199.74059	1073.249893	1064.603803	-0.449455633	2.77E-10	4.54E-09	ZHX3	zinc fingers and homeoboxes 3 [Source:HGNC Symbol;Acc:HGNC:15935]	Homeobox	3.247596096	3.432795581	3.2939688	4.887062727	4.377965723	4.338872104
ENSG00000197045	2033.692083	1902.299473	1786.738013	2466.848941	2458.739522	2311.154136	-0.339124791	2.84E-10	4.64E-09	GMFB	glia maturation factor beta [Source:HGNC Symbol;Acc:HGNC:4373]	Cofilin_ADF	12.1092116	11.29380114	10.62657286	14.65906655	14.63144518	13.74108244
ENSG00000197381	1106.783688	1088.146612	1024.897522	1376.085614	1465.033593	1374.34611	-0.388515421	2.84E-10	4.64E-09	ADARB1	adenosine deaminase, RNA specific B1 [Source:HGNC Symbol;Acc:HGNC:226]	-	5.224092714	5.121133753	4.832036942	6.482263351	6.910981671	6.477472949
ENSG00000101752	4043.523158	3811.448789	3881.799363	4648.375596	4733.459428	4478.267269	-0.239586645	2.90E-10	4.72E-09	MIB1	mindbomb E3 ubiquitin protein ligase 1 [Source:HGNC Symbol;Acc:HGNC:21086]	-	19.11613527	17.9663902	18.33052575	21.93180938	22.36468837	21.14031887
ENSG00000198053	823.2047827	839.5951377	832.7292362	1183.889351	1045.943756	1143.663902	-0.436502626	2.95E-10	4.79E-09	SIRPA	signal regulatory protein alpha [Source:HGNC Symbol;Acc:HGNC:9662]	V-set	7.704460824	7.834925286	7.784663699	11.05805054	9.783330608	10.68794337
ENSG00000113389	133.0710072	123.2971881	162.2754409	282.35018	271.8741432	252.3425087	-0.943055397	3.17E-10	5.14E-09	NPR3	natriuretic peptide receptor 3 [Source:HGNC Symbol;Acc:HGNC:7945]	ANF_receptor	0.639754435	0.591035561	0.779263502	1.35472461	1.306296607	1.211383467
ENSG00000175414	3313.926946	3191.048653	3274.547581	3963.800247	3740.940722	3893.439137	-0.246493022	3.33E-10	5.37E-09	ARL10	ADP ribosylation factor like GTPase 10 [Source:HGNC Symbol;Acc:HGNC:22042]	-	13.71725409	13.17007527	13.53870843	16.37453981	15.47565757	16.09233287
ENSG00000139289	1900.621076	1980.583402	1922.536934	2351.927465	2392.255016	2349.059663	-0.289529598	3.65E-10	5.86E-09	PHLDA1	pleckstrin homology like domain family A member 1 [Source:HGNC Symbol;Acc:HGNC:8933]	-	11.17240827	11.60846966	11.28827616	13.79774996	14.05409105	13.78817125
ENSG00000261553	89.01991518	85.1337727	69.1805827	197.1497748	157.9007033	190.6106504	-1.170248362	3.80E-10	6.09E-09	AL137782.1	-	-	1.010624245	0.963684768	0.784491838	2.233736353	1.791557012	2.160782552
ENSG00000145431	962.6999075	900.2651826	894.2230875	1231.443066	1262.018403	1171.822294	-0.410481292	3.80E-10	6.09E-09	PDGFC	platelet derived growth factor C [Source:HGNC Symbol;Acc:HGNC:8801]	CUB	8.164264819	7.612497899	7.574844266	10.42254024	10.69635659	9.923143539
ENSG00000122733	1434.413685	1358.226167	1357.989216	1735.71058	1736.907736	1766.397561	-0.335980393	3.81E-10	6.11E-09	PHF24	PHD finger protein 24 [Source:HGNC Symbol;Acc:HGNC:29180]	-	11.70428988	11.05028097	11.06798718	14.13451953	14.16417979	14.39197746
ENSG00000136731	1370.172509	1272.113845	1410.088173	1765.431652	1758.277756	1675.424296	-0.358597407	3.85E-10	6.16E-09	UGGT1	UDP-glucose glycoprotein glucosyltransferase 1 [Source:HGNC Symbol;Acc:HGNC:15663]	-	5.726491575	5.301148059	5.886556589	7.363721842	7.344206679	6.991969896
ENSG00000049759	3381.839046	3249.761599	3251.487387	4067.823997	3797.927442	3891.273107	-0.251204369	3.92E-10	6.26E-09	NEDD4L	neural precursor cell expressed, developmentally down-regulated 4-like, E3 ubiquitin protein ligase [Source:HGNC Symbol;Acc:HGNC:7728]	HECT	9.189757544	8.805077852	8.82540958	11.03179958	10.31434882	10.55854794
ENSG00000143179	1068.238982	1152.730853	1188.027044	1476.146555	1497.088623	1458.821284	-0.378117123	3.96E-10	6.32E-09	UCK2	uridine-cytidine kinase 2 [Source:HGNC Symbol;Acc:HGNC:12562]	-	7.1697548	7.714261861	7.964598447	9.887772112	10.04216662	9.776858653
ENSG00000112333	256.0469725	301.3931264	261.348868	421.0485141	432.1492932	486.2737615	-0.711454285	4.13E-10	6.59E-09	NR2E1	nuclear receptor subfamily 2 group E member 1 [Source:HGNC Symbol;Acc:HGNC:7973]	Hormone_recep	3.253363783	3.818360286	3.316922182	5.339224861	5.487705812	6.169574078
ENSG00000077279	9823.393527	9185.64051	9426.494954	10871.96799	10578.1599	10989.3538	-0.190123409	4.25E-10	6.76E-09	DCX	doublecortin [Source:HGNC Symbol;Acc:HGNC:2714]	-	45.66722562	42.57778935	43.77186005	50.4410758	49.14702625	51.01249977
ENSG00000135638	1537.199566	1587.206659	1741.471705	2057.688856	2046.773026	2064.226702	-0.341498704	4.37E-10	6.96E-09	EMX1	empty spiracles homeobox 1 [Source:HGNC Symbol;Acc:HGNC:3340]	-	13.21834151	13.60851606	14.95769986	17.65873179	17.58978097	17.72415221
ENSG00000175175	1177.448981	1211.4438	1096.640348	1484.072174	1494.714176	1528.134248	-0.37166921	4.63E-10	7.35E-09	PPM1E	protein phosphatase, Mg2+/Mn2+ dependent 1E [Source:HGNC Symbol;Acc:HGNC:19322]	PP2C	8.536945934	8.757785069	7.941935032	10.73862174	10.83085192	11.06326477
ENSG00000127946	2281.479476	2174.336126	2152.284795	2662.017312	2642.759139	2716.201768	-0.279744232	4.83E-10	7.65E-09	HIP1	huntingtin interacting protein 1 [Source:HGNC Symbol;Acc:HGNC:4913]	-	12.08701203	11.48575764	11.38947754	14.07493356	13.99277991	14.36897469
ENSG00000108510	1673.023767	1628.305722	1679.123773	2100.289059	2001.658539	2065.309717	-0.308673247	4.90E-10	7.74E-09	MED13	mediator complex subunit 13 [Source:HGNC Symbol;Acc:HGNC:22474]	-	6.25974429	6.074646488	6.275363239	7.842718769	7.484943176	7.71615663
ENSG00000116254	1673.023767	1626.348623	1752.574762	2100.289059	2057.458036	2124.875546	-0.314063761	4.93E-10	7.78E-09	CHD5	chromodomain helicase DNA binding protein 5 [Source:HGNC Symbol;Acc:HGNC:16816]	SNF2_N	8.023738965	7.777121889	8.395622658	10.05279533	9.861652586	10.17582298
ENSG00000007168	7269.347919	7265.727153	7050.440867	8305.058103	8344.992807	7969.907819	-0.189900898	5.05E-10	7.96E-09	PAFAH1B1	platelet activating factor acetylhydrolase 1b regulatory subunit 1 [Source:HGNC Symbol;Acc:HGNC:8574]	WD40	42.4263986	42.28149901	41.1015939	48.37449873	48.67553249	46.44675477
ENSG00000165566	2752.275522	2875.955839	2830.425322	3654.701102	3226.873019	3453.735023	-0.290269487	5.15E-10	8.11E-09	AMER2	APC membrane recruitment protein 2 [Source:HGNC Symbol;Acc:HGNC:26360]	-	12.30983431	12.82546415	12.64484987	16.31342887	14.42401639	15.42448521
ENSG00000176903	6894.913637	7113.073492	7352.785636	8112.86184	8067.182547	8287.231231	-0.195735589	5.22E-10	8.22E-09	PNMA1	PNMA family member 1 [Source:HGNC Symbol;Acc:HGNC:9158]	-	126.2699589	129.8850251	134.500776	148.2785664	147.6512489	151.5451456
ENSG00000272047	1010.421924	1140.988264	1011.232221	1367.169293	1372.430173	1440.410028	-0.403463272	5.43E-10	8.54E-09	GTF2H5	general transcription factor IIH subunit 5 [Source:HGNC Symbol;Acc:HGNC:21157]	-	6.4064004	7.213118607	6.404185364	8.651007789	8.696522141	9.119243626
ENSG00000134717	2396.195861	2160.636438	2178.761314	2779.910895	2793.536502	2719.450813	-0.299971899	5.72E-10	8.98E-09	BTF3L4	basic transcription factor 3 like 4 [Source:HGNC Symbol;Acc:HGNC:30547]	-	18.87350389	16.9684626	17.14121308	21.8521507	21.99017085	21.38812894
ENSG00000110367	5006.223065	4593.30953	4715.38268	5432.021183	5915.933868	5680.413984	-0.249688481	6.08E-10	9.54E-09	DDX6	DEAD-box helicase 6 [Source:HGNC Symbol;Acc:HGNC:2747]	DEAD	20.7492938	18.9823254	19.52143523	22.46920301	24.50532494	23.50901729
ENSG00000064763	99.11495711	115.4687952	118.7172962	209.0382035	243.3807832	214.4369817	-0.998163408	6.61E-10	1.03E-08	FAR2	fatty acyl-CoA reductase 2 [Source:HGNC Symbol;Acc:HGNC:25531]	NAD_binding_4	0.868825654	1.009226513	1.039463185	1.828740962	2.132179457	1.876957714
ENSG00000117598	540.5436087	494.1673013	494.5130541	804.4503375	769.3207197	670.3863215	-0.553873147	7.39E-10	1.15E-08	PLPPR5	phospholipid phosphatase related 5 [Source:HGNC Symbol;Acc:HGNC:31703]	-	5.609065194	5.112865104	5.125534824	8.330903029	7.978315608	6.946183624
ENSG00000124406	1227.924191	1125.331478	1041.125066	1455.341805	1488.778059	1547.628519	-0.40456502	7.84E-10	1.21E-08	ATP8A1	ATPase phospholipid transporting 8A1 [Source:HGNC Symbol;Acc:HGNC:13531]	E1-E2_ATPase	5.200717732	4.752288234	4.404496884	6.151624565	6.301816014	6.545153198
ENSG00000101040	1477.547046	1594.056503	1575.779939	1987.348987	1924.489023	1902.857459	-0.323767246	8.57E-10	1.32E-08	ZMYND8	zinc finger MYND-type containing 8 [Source:HGNC Symbol;Acc:HGNC:9397]	Bromodomain	9.191204782	9.887020032	9.791029714	12.33781779	11.96439092	11.81949022
ENSG00000049130	476.3024328	500.038596	452.663072	648.9100629	740.8273597	692.0466227	-0.542232637	9.00E-10	1.38E-08	KITLG	KIT ligand [Source:HGNC Symbol;Acc:HGNC:6343]	-	3.640927125	3.811213622	3.456256217	4.950474018	5.65965856	5.282334564
ENSG00000167552	80579.5424	82491.6901	80772.17367	90111.31693	88283.11426	87325.67024	-0.124014296	9.11E-10	1.40E-08	TUBA1A	tubulin alpha 1a [Source:HGNC Symbol;Acc:HGNC:20766]	Tubulin	1117.230273	1140.403859	1118.616821	1246.896268	1223.318589	1208.985773
ENSG00000214944	141.330587	130.1470318	153.7346282	272.4431562	282.5591532	239.346328	-0.898972831	9.18E-10	1.41E-08	ARHGEF28	Rho guanine nucleotide exchange factor 28 [Source:HGNC Symbol;Acc:HGNC:30322]	RhoGEF	0.42924923	0.394128834	0.466387327	0.825814216	0.857682945	0.725874426
ENSG00000172995	852.5721774	878.7371022	910.4506316	1175.963732	1125.48772	1186.984505	-0.401264738	9.20E-10	1.41E-08	ARPP21	cAMP regulated phosphoprotein 21 [Source:HGNC Symbol;Acc:HGNC:16968]	R3H	4.007051153	4.117970893	4.27417017	5.515955432	5.286625217	5.570576521
ENSG00000131771	620.386213	599.8506054	566.2558806	866.8645879	891.604723	772.1897371	-0.502587865	9.40E-10	1.44E-08	PPP1R1B	protein phosphatase 1 regulatory inhibitor subunit 1B [Source:HGNC Symbol;Acc:HGNC:9287]	-	6.461600211	6.229477564	5.891045109	9.010778168	9.280990719	8.030883681
ENSG00000131473	6571.872295	6326.320006	6672.082865	7665.064361	7274.117361	7541.033856	-0.200104365	9.50E-10	1.45E-08	ACLY	ATP citrate lyase [Source:HGNC Symbol;Acc:HGNC:115]	Citrate_synt	59.7501846	57.34979506	60.59171486	69.55030382	66.0958925	68.46086632
ENSG00000108984	1144.410662	1040.197706	1051.374041	1439.490567	1377.179066	1388.425306	-0.378402608	1.00E-09	1.52E-08	MAP2K6	mitogen-activated protein kinase kinase 6 [Source:HGNC Symbol;Acc:HGNC:6846]	Pkinase	3.259179131	2.953743679	2.99078547	4.091365217	3.919771761	3.948300694
ENSG00000075275	1914.387042	1883.70704	1912.287959	2300.410941	2261.660449	2463.859259	-0.299184254	1.01E-09	1.54E-08	CELSR1	cadherin EGF LAG seven-pass G-type receptor 1 [Source:HGNC Symbol;Acc:HGNC:1850]	7tm_2	7.090669138	6.956670187	7.0747719	8.50346619	8.371994034	9.112441129
ENSG00000134323	1273.810745	1167.40909	1216.211726	1491.997794	1614.623733	1608.277363	-0.365129314	1.07E-09	1.63E-08	MYCN	MYCN proto-oncogene, bHLH transcription factor [Source:HGNC Symbol;Acc:HGNC:7559]	Myc_N	23.22034073	21.21862948	22.1449418	27.14344402	29.41569026	29.27426457
ENSG00000244462	1705.144355	1690.932865	1668.020716	2126.047321	2062.206929	2037.151326	-0.298404059	1.12E-09	1.70E-08	RBM12	RNA binding motif protein 12 [Source:HGNC Symbol;Acc:HGNC:9898]	RRM_1	12.06778879	11.93228155	11.79151658	15.01663295	14.58622212	14.39631047
ENSG00000137094	3324.939719	3352.509256	3441.093428	3867.702115	3961.764262	4069.970592	-0.233411878	1.16E-09	1.75E-08	DNAJB5	DnaJ heat shock protein family (Hsp40) member B5 [Source:HGNC Symbol;Acc:HGNC:14887]	DnaJ_C	26.77106975	26.91426435	27.6745196	31.07907308	31.87972831	32.72160405
ENSG00000066382	1530.775449	1513.815476	1391.298385	1876.390319	1833.072826	1871.450022	-0.33234341	1.21E-09	1.83E-08	MPPED2	metallophosphoesterase domain containing 2 [Source:HGNC Symbol;Acc:HGNC:1180]	Metallophos	8.857833764	8.734128082	8.041517202	10.8360827	10.60082801	10.81323484
ENSG00000169258	3067.975015	3323.152783	3161.808854	3684.422174	3816.923015	3882.608986	-0.25301723	1.32E-09	1.98E-08	GPRIN1	G protein regulated inducer of neurite outgrowth 1 [Source:HGNC Symbol;Acc:HGNC:24835]	-	34.55712067	37.3221469	35.57320697	41.41791269	42.96780451	43.668749
ENSG00000197183	3258.863081	3142.121197	3160.100691	3704.236222	3764.685189	3749.398134	-0.230373427	1.37E-09	2.06E-08	NOL4L	nucleolar protein 4 like [Source:HGNC Symbol;Acc:HGNC:16106]	-	16.36052373	15.72840193	15.84651206	18.55935384	18.88877464	18.79550552
ENSG00000084676	1637.232255	1642.005409	1527.097307	2076.512201	1930.425139	1999.245799	-0.323011458	1.42E-09	2.13E-08	NCOA1	nuclear receptor coactivator 1 [Source:HGNC Symbol;Acc:HGNC:7668]	DUF1518	8.995380189	8.995273931	8.380648379	11.38614759	10.60000885	10.96823604
ENSG00000092820	1659.257801	1706.589651	1774.780875	2132.982237	2061.019706	2150.867907	-0.303680291	1.43E-09	2.14E-08	EZR	ezrin [Source:HGNC Symbol;Acc:HGNC:12691]	Band_41	23.54932129	24.15039358	25.16001779	30.21237424	29.23416561	30.48173132
ENSG00000055130	1629.890406	1567.635677	1525.389145	1924.934736	1937.548479	2004.660874	-0.313187892	1.43E-09	2.15E-08	CUL1	cullin 1 [Source:HGNC Symbol;Acc:HGNC:2551]	Cullin	21.78942474	20.89599609	20.36899912	25.68245056	25.88713395	26.76021755
ENSG00000135298	1270.139821	1332.78389	1229.022945	1629.705425	1701.291036	1562.79073	-0.353098582	1.46E-09	2.19E-08	ADGRB3	adhesion G protein-coupled receptor B3 [Source:HGNC Symbol;Acc:HGNC:945]	7tm_2	9.282774652	9.712176998	8.971972696	11.88689638	12.42650278	11.40482082
ENSG00000196305	3113.861569	3065.794366	3017.46912	3643.803376	3508.244949	3703.911502	-0.239814585	1.47E-09	2.19E-08	IARS	isoleucyl-tRNA synthetase [Source:HGNC Symbol;Acc:HGNC:5330]	-	19.95629291	19.5908901	19.3163506	23.30604561	22.47059171	23.70295729
ENSG00000132466	2625.628632	2617.618873	2630.570305	3326.778613	2984.679459	3205.724575	-0.274518959	1.49E-09	2.23E-08	ANKRD17	ankyrin repeat domain 17 [Source:HGNC Symbol;Acc:HGNC:23575]	KH_1	10.34202657	10.2803841	10.34960893	13.07763887	11.74935641	12.60839832
ENSG00000054598	258.8001658	293.5647335	263.9111118	453.7416928	449.9576432	399.6325568	-0.676389584	1.58E-09	2.36E-08	FOXC1	forkhead box C1 [Source:HGNC Symbol;Acc:HGNC:3800]	Fork_head	3.1266929	3.536349151	3.184784349	5.470946327	5.432957933	4.821064068
ENSG00000172731	1302.260409	1300.491769	1337.491266	1631.68683	1708.414376	1620.190528	-0.33121828	1.59E-09	2.37E-08	LRRC20	leucine rich repeat containing 20 [Source:HGNC Symbol;Acc:HGNC:23421]	-	17.03965506	16.96684717	17.48057012	21.30751779	22.34087665	21.16851607
ENSG00000158186	1469.287466	1409.110721	1354.572891	1745.617604	1772.524436	1793.472938	-0.327693593	1.62E-09	2.41E-08	MRAS	muscle RAS oncogene homolog [Source:HGNC Symbol;Acc:HGNC:7227]	Ras	10.94912309	10.4700381	10.08269479	12.98239347	13.20106068	13.34531277
ENSG00000219438	1043.460243	1138.052617	1120.554624	1386.983341	1469.782486	1409.002592	-0.368841037	1.62E-09	2.41E-08	FAM19A5	family with sequence similarity 19 member A5, C-C motif chemokine like [Source:HGNC Symbol;Acc:HGNC:21592]	-	15.59828341	16.96265466	16.73152817	20.69213175	21.9582639	21.03168442
ENSG00000221866	761.7168	746.6329721	787.462929	1126.428613	929.5958697	1183.735459	-0.498145676	1.76E-09	2.61E-08	PLXNA4	plexin A4 [Source:HGNC Symbol;Acc:HGNC:9102]	Sema	2.206798961	2.156785622	2.278772822	3.256911818	2.691580999	3.424406069
ENSG00000179387	807.6033542	758.3755614	766.9649786	1066.98647	1074.437116	987.7097338	-0.423397678	1.82E-09	2.71E-08	ELMOD2	ELMO domain containing 2 [Source:HGNC Symbol;Acc:HGNC:28111]	-	5.780323117	5.412138597	5.483163703	7.6215974	7.685622273	7.059024672
ENSG00000189159	9185.570423	9101.485286	8720.169746	9992.224266	10240.98847	10265.89974	-0.175474832	1.88E-09	2.78E-08	JPT1	Jupiter microtubule associated homolog 1 [Source:HGNC Symbol;Acc:HGNC:14569]	-	127.6184856	126.0811918	121.0135695	138.548784	142.1979596	142.4183135
ENSG00000064726	2234.67519	2226.199229	2113.851138	2713.533836	2642.759139	2589.489006	-0.274038388	1.98E-09	2.94E-08	BTBD1	BTB domain containing 1 [Source:HGNC Symbol;Acc:HGNC:1120]	BTB	25.42456229	25.25420396	24.02233141	30.81111454	30.04973819	29.41809276
ENSG00000161082	4282.13324	4262.55993	4269.552258	4978.27949	4868.802888	4880.065856	-0.200976802	2.11E-09	3.12E-08	CELF5	CUGBP Elav-like family member 5 [Source:HGNC Symbol;Acc:HGNC:14058]	RRM_1	33.71678725	33.46471153	33.57917483	39.1199575	38.31353586	38.36834409
ENSG00000107130	5096.160712	5050.291965	5150.964127	5672.761863	6156.940204	5907.847147	-0.212674245	2.22E-09	3.28E-08	NCS1	neuronal calcium sensor 1 [Source:HGNC Symbol;Acc:HGNC:3953]	efhand	45.7025593	45.15901596	46.14106427	50.7720908	55.18313546	52.90394035
ENSG00000158856	2508.159054	2591.198047	2734.76822	3160.340612	3071.346762	3180.815228	-0.264656376	2.23E-09	3.29E-08	DMTN	dematin actin binding protein [Source:HGNC Symbol;Acc:HGNC:3382]	-	26.59666284	27.39701581	28.96638345	33.44560499	32.54954771	33.6799843
ENSG00000100077	1126.973772	1141.966813	1077.85056	1545.495722	1352.247376	1453.406209	-0.38064484	2.26E-09	3.33E-08	GRK3	G protein-coupled receptor kinase 3 [Source:HGNC Symbol;Acc:HGNC:290]	Pkinase	5.745948911	5.805398186	5.489188945	7.864096766	6.890458649	7.399396962
ENSG00000196911	1660.175532	1508.92273	1516.848332	1933.851058	2044.398579	1915.853639	-0.330281035	2.32E-09	3.41E-08	KPNA5	karyopherin subunit alpha 5 [Source:HGNC Symbol;Acc:HGNC:6398]	Arm	6.897202551	6.250525776	6.294522735	8.018166747	8.488453496	7.947721931
ENSG00000075151	3550.701565	3389.694122	3506.857686	4262.001665	3928.522009	4159.860842	-0.241980319	2.45E-09	3.59E-08	EIF4G3	eukaryotic translation initiation factor 4 gamma 3 [Source:HGNC Symbol;Acc:HGNC:3298]	-	17.55071867	16.70597479	17.31412513	21.02458529	19.40680113	20.53151043
ENSG00000160716	720.4189012	695.7484183	761.840491	1012.497839	941.468103	984.4606886	-0.432003585	2.56E-09	3.74E-08	CHRNB2	cholinergic receptor nicotinic beta 2 subunit [Source:HGNC Symbol;Acc:HGNC:1962]	Neur_chan_memb	5.799537126	5.584586734	6.125957258	8.134585514	7.57456814	7.913488528
ENSG00000162415	664.4373051	662.4777485	653.37217	869.836695	872.6091497	960.6343573	-0.449035917	2.58E-09	3.77E-08	ZSWIM5	zinc finger SWIM-type containing 5 [Source:HGNC Symbol;Acc:HGNC:29299]	-	5.212629262	5.182087044	5.119943146	6.810416059	6.841740911	7.525273854
ENSG00000149313	2177.775863	2039.296348	2118.121544	2591.677442	2686.686402	2463.859259	-0.288640196	2.59E-09	3.79E-08	AASDHPPT	aminoadipate-semialdehyde dehydrogenase-phosphopantetheinyl transferase [Source:HGNC Symbol;Acc:HGNC:14235]	ACPS	16.70647811	15.59849313	16.23021528	19.84201458	20.59836432	18.87334968
ENSG00000115392	440.5109205	423.7117653	381.7743268	626.123908	628.0411431	579.4130566	-0.55843996	2.66E-09	3.88E-08	FANCL	Fanconi anemia complementation group L [Source:HGNC Symbol;Acc:HGNC:20748]	-	8.662641632	8.30796715	7.498977763	12.28816534	12.34314402	11.37740743
ENSG00000133030	6723.297924	6684.468981	6866.813394	7660.11085	7535.306494	7667.746618	-0.173322555	2.79E-09	4.07E-08	MPRIP	myosin phosphatase Rho interacting protein [Source:HGNC Symbol;Acc:HGNC:30321]	PH	17.56729608	17.41486273	17.92171172	19.97518035	19.67739113	20.00560465
ENSG00000136928	1133.397889	1217.315095	1248.666814	1601.965758	1446.038019	1611.526408	-0.373288337	2.88E-09	4.19E-08	GABBR2	gamma-aminobutyric acid type B receptor subunit 2 [Source:HGNC Symbol;Acc:HGNC:4507]	7tm_3	7.043929656	7.543383655	7.751412644	9.936168084	8.981654694	10.00072307
ENSG00000111880	568.9932723	549.9446007	524.4058985	802.4689328	782.3801764	721.2880293	-0.489678997	2.89E-09	4.20E-08	RNGTT	RNA guanylyltransferase and 5'-phosphatase [Source:HGNC Symbol;Acc:HGNC:10073]	DSPc	5.489922702	5.290644971	5.053919767	7.727169094	7.544335059	6.949110011
ENSG00000113742	2100.686452	1912.084964	2152.284795	2702.636109	2412.437812	2612.232322	-0.326038343	2.91E-09	4.23E-08	CPEB4	cytoplasmic polyadenylation element binding protein 4 [Source:HGNC Symbol;Acc:HGNC:21747]	-	9.700121996	8.803466713	9.92698524	12.45479623	11.13310027	12.04450968
ENSG00000176463	686.4628511	670.3061414	656.788495	909.4647905	890.4174997	911.8986797	-0.430039862	2.92E-09	4.24E-08	SLCO3A1	solute carrier organic anion transporter family member 3A1 [Source:HGNC Symbol;Acc:HGNC:10952]	-	3.451009126	3.359950233	3.298042755	4.562974566	4.473699269	4.577591342
ENSG00000115526	1410.552677	1430.638801	1491.225894	1887.288046	1742.843853	1794.555953	-0.324927998	2.93E-09	4.26E-08	CHST10	carbohydrate sulfotransferase 10 [Source:HGNC Symbol;Acc:HGNC:19650]	-	14.91091218	15.07910207	15.74562906	19.91068409	18.41269731	18.94232445
ENSG00000143061	6269.938768	6225.529448	6368.884015	7197.452835	6954.754284	7249.702805	-0.182251526	3.01E-09	4.37E-08	IGSF3	immunoglobulin superfamily member 3 [Source:HGNC Symbol;Acc:HGNC:5950]	V-set	40.18856991	39.78745155	40.77596703	46.04168087	44.55178154	46.40030341
ENSG00000164418	388.2002487	343.4707381	386.8988144	563.7096577	523.5654898	586.994162	-0.581531257	3.14E-09	4.54E-08	GRIK2	glutamate ionotropic receptor kainate type subunit 2 [Source:HGNC Symbol;Acc:HGNC:4580]	ANF_receptor	2.496690778	2.202567718	2.485467127	3.618241188	3.365301604	3.769676602
ENSG00000189241	2051.128974	2057.888782	2030.151174	2375.704322	2668.878052	2494.183681	-0.295162262	3.19E-09	4.60E-08	TSPYL1	TSPY like 1 [Source:HGNC Symbol;Acc:HGNC:12382]	-	29.25106595	29.26181131	28.91870113	33.81226042	38.03833419	35.517184
ENSG00000235890	100.9504193	69.47698692	66.6183389	175.3543223	169.7729366	181.9465299	-1.153827355	3.20E-09	4.61E-08	TSPEAR-AS1	TSPEAR antisense RNA 1 [Source:HGNC Symbol;Acc:HGNC:1271]	-	2.033237861	1.395248663	1.34021828	3.524760608	3.417374336	3.659192038
ENSG00000170871	3145.064426	3054.051777	3007.220144	3766.650472	3664.958429	3488.391505	-0.246672677	3.27E-09	4.71E-08	KIAA0232	KIAA0232 [Source:HGNC Symbol;Acc:HGNC:28992]	-	17.5522457	16.99456752	16.76370624	20.97932712	20.44166317	19.43970757
ENSG00000115266	4902.519453	5072.798594	5394.377288	5929.353781	5994.290608	5969.579005	-0.218857343	3.40E-09	4.88E-08	APC2	APC2, WNT signaling pathway regulator [Source:HGNC Symbol;Acc:HGNC:24036]	Arm	18.44060696	19.0254126	20.26743929	22.25852284	22.53397	22.42130851
ENSG00000088179	798.4260434	746.6329721	673.8701204	1047.172422	975.8975796	1008.28702	-0.4518518	3.57E-09	5.11E-08	PTPN4	protein tyrosine phosphatase, non-receptor type 4 [Source:HGNC Symbol;Acc:HGNC:9656]	Y_phosphatase	3.033069322	2.82803894	2.556969329	3.970076982	3.705065709	3.82466307
ENSG00000104660	1254.538392	1322.998399	1229.877026	1682.212652	1632.432083	1529.217263	-0.348362668	3.73E-09	5.32E-08	LEPROTL1	leptin receptor overlapping transcript like 1 [Source:HGNC Symbol;Acc:HGNC:6555]	-	10.97679419	11.54201042	10.74867498	14.6894505	14.27482256	13.36048185
ENSG00000113368	1745.524522	1835.758133	1796.986988	2188.461571	2220.107632	2141.120772	-0.28429162	4.12E-09	5.86E-08	LMNB1	lamin B1 [Source:HGNC Symbol;Acc:HGNC:6637]	Filament	22.78932852	23.89745288	23.4343107	28.51527665	28.96834182	27.91310206
ENSG00000178163	1061.814865	1014.755429	1000.983246	1287.913102	1379.553513	1300.701086	-0.365938671	4.13E-09	5.86E-08	ZNF518B	zinc finger protein 518B [Source:HGNC Symbol;Acc:HGNC:29365]	-	4.618427212	4.400857074	4.348843587	5.590684106	5.996914898	5.649163827
ENSG00000137266	1228.841922	1343.54793	1223.044376	1673.29633	1530.330876	1647.265905	-0.355814461	4.16E-09	5.90E-08	SLC22A23	solute carrier family 22 member 23 [Source:HGNC Symbol;Acc:HGNC:21106]	Sugar_tr	6.550502096	7.141053941	6.512121018	8.901937064	8.152821683	8.768062659
ENSG00000166963	3134.969384	3033.502246	3119.958872	3670.552341	3507.057725	3837.122354	-0.246187122	4.65E-09	6.57E-08	MAP1A	microtubule associated protein 1A [Source:HGNC Symbol;Acc:HGNC:6835]	-	13.98981171	13.49750399	13.90686092	16.34718873	15.64103586	17.09801042
ENSG00000198431	1872.171412	1868.050254	1908.871634	2245.922309	2354.263869	2248.339262	-0.276941147	4.77E-09	6.73E-08	TXNRD1	thioredoxin reductase 1 [Source:HGNC Symbol;Acc:HGNC:12437]	Pyr_redox_2	13.23803509	13.17034199	13.48206199	15.84914131	16.63707935	15.87453919
ENSG00000110881	2360.404349	2292.740568	2459.754052	2822.511098	2937.190526	2788.763777	-0.264160135	5.02E-09	7.07E-08	ASIC1	acid sensing ion channel subunit 1 [Source:HGNC Symbol;Acc:HGNC:100]	-	19.48800335	18.87410789	20.28496678	23.25678551	24.23578493	22.9907973
ENSG00000155974	723.1720945	768.1610526	750.7374345	1028.349077	1011.51428	949.8042067	-0.415592308	5.09E-09	7.17E-08	GRIP1	glutamate receptor interacting protein 1 [Source:HGNC Symbol;Acc:HGNC:18708]	-	5.220922689	5.529533136	5.413714534	7.409335414	7.298299019	6.847011478
ENSG00000068654	1273.810745	1170.344737	1283.684146	1581.161008	1565.947576	1569.28882	-0.338578632	5.19E-09	7.30E-08	POLR1A	RNA polymerase I subunit A [Source:HGNC Symbol;Acc:HGNC:17264]	-	4.469215666	4.09421636	4.498691981	5.536503647	5.4909521	5.49782168
ENSG00000111605	3724.15274	3607.910574	3513.690336	4243.17832	4224.140618	4154.445766	-0.219051187	5.23E-09	7.35E-08	CPSF6	cleavage and polyadenylation specific factor 6 [Source:HGNC Symbol;Acc:HGNC:13871]	RRM_1	24.56798661	23.7316768	23.15299847	27.93614366	27.84995393	27.36632877
ENSG00000101463	173.4511749	167.3318981	151.1723844	301.1735254	277.8102599	275.085825	-0.79818061	5.32E-09	7.46E-08	SYNDIG1	synapse differentiation inducing 1 [Source:HGNC Symbol;Acc:HGNC:15885]	-	2.889753187	2.779667319	2.515693023	5.007643321	4.625682477	4.576285191
ENSG00000054793	6387.408347	6276.414001	6596.069632	7336.151169	7150.646134	7386.162702	-0.183455658	5.43E-09	7.61E-08	ATP9A	ATPase phospholipid transporting 9A (putative) [Source:HGNC Symbol;Acc:HGNC:13540]	E1-E2_ATPase	36.42746524	35.68999046	37.57432431	41.75472548	40.75619105	42.06147567
ENSG00000137942	6265.350113	6017.098487	5851.310767	7064.698715	6752.926317	6987.613161	-0.198806075	5.46E-09	7.66E-08	FNBP1L	formin binding protein 1 like [Source:HGNC Symbol;Acc:HGNC:20851]	SH3_1	51.2552205	49.08066742	47.81317708	57.67923568	55.21140568	57.07987058
ENSG00000115993	631.398986	521.5666764	594.4405625	839.124921	836.9924497	786.2689328	-0.493677902	5.75E-09	8.05E-08	TRAK2	trafficking kinesin protein 2 [Source:HGNC Symbol;Acc:HGNC:13206]	-	3.943184286	3.247757607	3.708115965	5.230014627	5.224067339	4.903155588
ENSG00000072364	5315.498441	4896.659754	4972.461142	6037.340341	5777.028738	5826.621017	-0.216594225	5.99E-09	8.37E-08	AFF4	AF4/FMR2 family member 4 [Source:HGNC Symbol;Acc:HGNC:17869]	AF-4	22.31782351	20.49926785	20.85359421	25.29802355	24.24132776	24.42789131
ENSG00000137261	250.540586	240.7230814	239.142755	379.4390139	391.7836999	381.2213008	-0.657570847	5.99E-09	8.37E-08	KIAA0319	KIAA0319 [Source:HGNC Symbol;Acc:HGNC:21580]	-	1.656947624	1.587373055	1.579754483	2.504411933	2.589530834	2.517498466
ENSG00000160299	1512.420827	1510.879828	1561.260558	1872.42751	1862.753409	1893.110323	-0.29563782	6.02E-09	8.41E-08	PCNT	pericentrin [Source:HGNC Symbol;Acc:HGNC:16068]	-	6.152407194	6.128199899	6.343800066	7.60169648	7.573067379	7.689705543
ENSG00000125247	1829.038051	1808.358758	1767.094143	2225.117559	2173.805923	2149.784892	-0.277591172	6.46E-09	8.98E-08	TMTC4	transmembrane and tetratricopeptide repeat containing 4 [Source:HGNC Symbol;Acc:HGNC:25904]	-	13.83208546	13.63578343	13.34831009	16.79387722	16.42970336	16.2338412
ENSG00000166025	1965.779983	1787.809227	1910.579796	2506.477037	2197.550389	2375.052024	-0.32243327	6.46E-09	8.98E-08	AMOTL1	angiomotin like 1 [Source:HGNC Symbol;Acc:HGNC:17811]	-	9.291557183	8.425687514	9.020289027	11.8236187	10.38093495	11.20954764
ENSG00000053770	1145.328393	1089.125161	1013.794465	1424.630031	1373.617396	1383.01023	-0.365399988	6.51E-09	9.04E-08	AP5M1	adaptor related protein complex 5 mu 1 subunit [Source:HGNC Symbol;Acc:HGNC:20192]	Adap_comp_sub	4.167957511	3.95186068	3.685062418	5.174024022	4.995777296	5.025508509
ENSG00000101445	459.7832733	497.1029487	532.9467112	730.1476586	753.8868164	657.3901408	-0.52224319	6.62E-09	9.19E-08	PPP1R16B	protein phosphatase 1 regulatory subunit 16B [Source:HGNC Symbol;Acc:HGNC:15850]	-	3.407565137	3.673397415	3.945267563	5.400510133	5.583945604	4.864918277
ENSG00000131507	8764.331856	8862.719303	8791.058491	9672.227396	10308.6602	9804.535329	-0.172642666	6.82E-09	9.45E-08	NDFIP1	Nedd4 family interacting protein 1 [Source:HGNC Symbol;Acc:HGNC:17592]	-	69.00885518	69.57986509	69.13991729	76.005601	81.12080757	77.08580095
ENSG00000107338	293.673947	332.7066979	292.9498749	460.6766095	461.8298765	476.526626	-0.607264214	7.07E-09	9.78E-08	SHB	SH2 domain containing adaptor protein B [Source:HGNC Symbol;Acc:HGNC:10838]	SH2	5.005220174	5.653922985	4.987153778	7.835866313	7.86654122	8.109728261
ENSG00000139946	575.4173899	534.2878149	554.2987429	752.9338135	761.0101564	776.5217973	-0.460446333	7.07E-09	9.79E-08	PELI2	pellino E3 ubiquitin protein ligase family member 2 [Source:HGNC Symbol;Acc:HGNC:8828]	-	4.347430459	4.024903841	4.183070957	5.677270044	5.746245092	5.8582065
ENSG00000005249	1305.931333	1323.976948	1334.074941	1615.835592	1672.797676	1635.352739	-0.312309316	7.56E-09	1.04E-07	PRKAR2B	protein kinase cAMP-dependent type II regulatory subunit beta [Source:HGNC Symbol;Acc:HGNC:9392]	cNMP_binding	14.34526834	14.50104621	14.63761222	17.7140797	18.36435937	17.93746809
ENSG00000159409	9559.086975	10130.91895	9991.042672	11235.55576	10853.59571	11412.81269	-0.174987057	8.10E-09	1.12E-07	CELF3	CUGBP Elav-like family member 3 [Source:HGNC Symbol;Acc:HGNC:11967]	RRM_1	102.1415022	107.9357334	106.6346427	119.8156303	115.9053545	121.7698809
ENSG00000166250	1020.516966	956.042482	945.4679636	1220.54534	1285.76287	1263.878574	-0.367127436	8.18E-09	1.13E-07	CLMP	CXADR like membrane protein [Source:HGNC Symbol;Acc:HGNC:24039]	V-set	9.496784169	8.870826964	8.788299184	11.33556954	11.95807439	11.74418962
ENSG00000018236	4710.713656	4408.363747	4528.338883	5573.691624	5067.069185	5368.505647	-0.230863332	8.29E-09	1.14E-07	CNTN1	contactin 1 [Source:HGNC Symbol;Acc:HGNC:2171]	fn3	29.82358929	27.82794936	28.63609541	35.21674644	32.06077895	33.93813573
ENSG00000197321	1504.161247	1421.831859	1485.247325	1875.399617	1797.456126	1782.642787	-0.306648655	8.54E-09	1.17E-07	SVIL	supervillin [Source:HGNC Symbol;Acc:HGNC:11480]	-	7.179762495	6.766973913	7.081351274	8.933931033	8.574681807	8.496525656
ENSG00000124571	1435.331416	1444.338489	1368.238191	1812.985367	1676.359346	1807.552133	-0.319851931	8.73E-09	1.20E-07	XPO5	exportin 5 [Source:HGNC Symbol;Acc:HGNC:17675]	-	7.988801555	8.015470229	7.606639389	10.07063443	9.324822948	10.04573318
ENSG00000132182	974.6304116	923.7503613	935.2189884	1251.257114	1142.108846	1332.108523	-0.395708126	9.48E-09	1.30E-07	NUP210	nucleoporin 210 [Source:HGNC Symbol;Acc:HGNC:30052]	-	5.650039135	5.339452126	5.415349493	7.239209527	6.617028795	7.711031342
ENSG00000108861	1855.652253	1870.985901	1755.991087	2195.396488	2240.290429	2211.51675	-0.278235064	1.01E-08	1.38E-07	DUSP3	dual specificity phosphatase 3 [Source:HGNC Symbol;Acc:HGNC:3069]	DSPc	17.56129358	17.65472688	16.59907526	20.73509193	21.18889289	20.89832638
ENSG00000101210	13544.79307	13557.79794	14100.88173	15157.74651	15197.64588	15200.11635	-0.14465176	1.03E-08	1.41E-07	EEF1A2	eukaryotic translation elongation factor 1 alpha 2 [Source:HGNC Symbol;Acc:HGNC:3192]	GTP_EFTU	130.8464231	130.5897877	136.0621807	146.1359981	146.7269308	146.6215333
ENSG00000162377	977.3836049	955.0639329	901.0557377	1184.880054	1234.712266	1240.052243	-0.369202415	1.03E-08	1.41E-07	COA7	cytochrome c oxidase assembly factor 7 (putative) [Source:HGNC Symbol;Acc:HGNC:25716]	-	11.13066255	10.84473614	10.24965624	13.46677008	14.0528937	14.10124028
ENSG00000079246	6430.541708	6196.172974	6480.768661	7081.540656	7239.687884	7326.596874	-0.179593887	1.04E-08	1.41E-07	XRCC5	X-ray repair cross complementing 5 [Source:HGNC Symbol;Acc:HGNC:12833]	-	55.83253301	53.64063167	56.20409612	61.3621566	62.82082669	63.51896786
ENSG00000256771	740.6089851	732.9332845	676.4323642	955.0371002	928.4086463	985.5437037	-0.417459805	1.07E-08	1.45E-07	ZNF253	zinc finger protein 253 [Source:HGNC Symbol;Acc:HGNC:13497]	KRAB	9.687955813	9.559566435	8.838309954	12.46799173	12.13742002	12.87301943
ENSG00000170629	702.0642795	657.585003	686.6813394	929.2788382	869.0474797	946.5551616	-0.42414355	1.10E-08	1.50E-07	DPY19L2P2	DPY19L2 pseudogene 2 [Source:HGNC Symbol;Acc:HGNC:21764]	-	5.967791624	5.573387662	5.830337506	7.883442618	7.382854505	8.034226401
ENSG00000149295	184.463948	220.1735501	182.7733913	345.7551328	312.2397365	322.7384876	-0.743008582	1.12E-08	1.53E-07	DRD2	dopamine receptor D2 [Source:HGNC Symbol;Acc:HGNC:3023]	7tm_1	2.135062131	2.540941941	2.113068935	3.993932716	3.611862611	3.730019842
ENSG00000023287	2164.927628	2052.996036	2019.048117	2472.793156	2489.607329	2538.587298	-0.266325821	1.12E-08	1.53E-07	RB1CC1	RB1 inducible coiled-coil 1 [Source:HGNC Symbol;Acc:HGNC:15574]	-	13.48479807	12.75028093	12.56172873	15.37170158	15.49801049	15.78899662
ENSG00000138443	7932.867493	7608.219342	7676.482436	8856.879332	8589.560813	8633.79605	-0.167953149	1.25E-08	1.69E-07	ABI2	abl interactor 2 [Source:HGNC Symbol;Acc:HGNC:24011]	-	16.12752853	15.42237368	15.58840053	17.970139	17.45229758	17.52672484
ENSG00000122779	2261.289392	2391.574029	2282.105148	2762.078253	2735.362559	2744.360159	-0.249624399	1.25E-08	1.69E-07	TRIM24	tripartite motif containing 24 [Source:HGNC Symbol;Acc:HGNC:11812]	Bromodomain	11.62933575	12.26346429	11.72292783	14.17646115	14.05910563	14.09292803
ENSG00000133313	1554.636457	1553.935989	1549.30342	1819.920283	1916.178459	2049.064492	-0.312173063	1.33E-08	1.80E-07	CNDP2	carnosine dipeptidase 2 [Source:HGNC Symbol;Acc:HGNC:24437]	Peptidase_M20	6.22378777	6.202826453	6.195324849	7.271288598	7.666654861	8.191113026
ENSG00000086061	5709.205076	5437.797413	5325.196706	6385.076879	6649.637887	6098.457797	-0.215848759	1.37E-08	1.84E-07	DNAJA1	DnaJ heat shock protein family (Hsp40) member A1 [Source:HGNC Symbol;Acc:HGNC:5229]	DnaJ_C	99.19367227	94.20239133	92.41567861	110.7152757	115.4649982	105.8009853
ENSG00000164687	612.1266333	528.4165202	534.6548737	831.199302	801.3757497	727.7861196	-0.495002017	1.37E-08	1.85E-07	FABP5	fatty acid binding protein 5 [Source:HGNC Symbol;Acc:HGNC:3560]	-	13.97898863	12.03210023	12.19578284	18.94404583	18.29004205	16.59585412
ENSG00000157827	2458.601575	2391.574029	2282.959229	2826.473908	2849.335999	2813.673123	-0.251461321	1.40E-08	1.89E-07	FMNL2	formin like 2 [Source:HGNC Symbol;Acc:HGNC:18267]	FH2	17.88867389	17.35019652	16.5916594	20.5242862	20.7194245	20.44207596
ENSG00000116406	1184.79083	1106.739045	1076.996479	1523.70027	1440.101903	1362.432944	-0.361879408	1.52E-08	2.05E-07	EDEM3	ER degradation enhancing alpha-mannosidase like protein 3 [Source:HGNC Symbol;Acc:HGNC:16787]	-	7.201042862	6.707018774	6.538372691	9.242433748	8.74764133	8.268566289
ENSG00000132388	1251.785199	1277.006591	1340.907591	1583.142413	1593.253713	1649.431935	-0.317973134	1.65E-08	2.21E-07	UBE2G1	ubiquitin conjugating enzyme E2 G1 [Source:HGNC Symbol;Acc:HGNC:12482]	UQ_con	13.08098965	13.30560133	13.9962379	16.51063831	16.63948041	17.21101776
ENSG00000165138	430.4158786	460.8966315	419.3539026	625.1332056	619.7305798	609.7374782	-0.502025718	1.66E-08	2.22E-07	ANKS6	ankyrin repeat and sterile alpha motif domain containing 6 [Source:HGNC Symbol;Acc:HGNC:26724]	SAM_1	2.307875209	2.464098985	2.245982682	3.345258598	3.321016212	3.264587338
ENSG00000184402	2478.791659	2544.22769	2598.969298	2965.172242	2965.683886	3068.181662	-0.239405989	1.66E-08	2.23E-07	SS18L1	SS18L1, nBAF chromatin remodeling complex subunit [Source:HGNC Symbol;Acc:HGNC:15592]	SSXT	23.08086378	23.62101662	24.17212647	27.55465943	27.59821039	28.52689253
ENSG00000170027	16766.02918	16447.45347	16587.1123	17950.53653	18295.11156	18214.14726	-0.128860109	1.69E-08	2.26E-07	YWHAG	tyrosine 3-monooxygenase/tryptophan 5-monooxygenase activation protein gamma [Source:HGNC Symbol;Acc:HGNC:12852]	-	212.065452	207.4287496	209.5618225	226.594951	231.2697328	230.0434714
ENSG00000058335	605.7025157	590.0651143	637.1446259	863.8924807	852.426353	780.8538575	-0.445483312	1.71E-08	2.28E-07	RASGRF1	Ras protein specific guanine nucleotide releasing factor 1 [Source:HGNC Symbol;Acc:HGNC:9875]	RhoGEF	2.893509011	2.810580179	3.040221058	4.118681847	4.069737156	3.724745345
ENSG00000196922	320.2881484	289.650537	301.4906876	471.5743358	467.7659932	434.2890387	-0.591446784	1.82E-08	2.43E-07	ZNF252P	zinc finger protein 252, pseudogene [Source:HGNC Symbol;Acc:HGNC:13046]	zf-C2H2	1.660678968	1.497441045	1.561422365	2.440214864	2.423915599	2.248459394
ENSG00000134698	1394.951248	1341.590832	1371.654516	1681.221949	1653.802103	1737.156155	-0.304111226	1.82E-08	2.43E-07	AGO4	argonaute 4, RISC catalytic component [Source:HGNC Symbol;Acc:HGNC:18424]	Piwi	9.104892911	8.731049941	8.942567498	10.95150872	10.78806076	11.32181452
ENSG00000151806	1329.792341	1258.414157	1209.379075	1577.198199	1616.998179	1562.79073	-0.325045323	1.83E-08	2.43E-07	GUF1	GUF1 homolog, GTPase [Source:HGNC Symbol;Acc:HGNC:25799]	GTP_EFTU	14.16134774	13.36210665	12.8642623	16.76255138	17.20974053	16.61816055
ENSG00000115271	764.4699933	784.7963875	744.7588656	976.8325527	1119.551603	975.7965681	-0.420235386	1.85E-08	2.46E-07	GCA	grancalcin [Source:HGNC Symbol;Acc:HGNC:15990]	-	9.896370608	10.12985155	9.630145881	12.62027218	14.48450491	12.61351587
ENSG00000181852	2357.651156	2386.681283	2297.478611	2772.975979	2956.186099	2704.288602	-0.259764023	1.87E-08	2.49E-07	RNF41	ring finger protein 41 [Source:HGNC Symbol;Acc:HGNC:18401]	-	17.10692824	17.26702402	16.65120398	20.0803688	21.43721136	19.59326848
ENSG00000104738	1761.125951	1703.654003	1689.372748	1993.293201	2137.001999	2181.192329	-0.291549383	1.89E-08	2.51E-07	MCM4	minichromosome maintenance complex component 4 [Source:HGNC Symbol;Acc:HGNC:6947]	MCM	12.24115426	11.80711874	11.72894947	13.8272632	14.84502436	15.13865459
ENSG00000152484	1394.951248	1332.78389	1359.697379	1702.026699	1715.537716	1634.269724	-0.305301855	1.99E-08	2.63E-07	USP12	ubiquitin specific peptidase 12 [Source:HGNC Symbol;Acc:HGNC:20485]	UCH	12.73633432	12.13321053	12.40021907	15.50903867	15.65415836	14.8994597
ENSG00000198700	4034.345847	3808.513142	3909.984045	4688.003691	4378.479652	4594.14988	-0.217490922	2.08E-08	2.74E-07	IPO9	importin 9 [Source:HGNC Symbol;Acc:HGNC:19425]	-	16.0601668	15.11690775	15.5472502	18.62507201	17.41984528	18.26179443
ENSG00000165671	2301.66956	2051.038938	2127.516438	2876.999729	2470.611756	2743.277144	-0.321185517	2.09E-08	2.75E-07	NSD1	nuclear receptor binding SET domain protein 1 [Source:HGNC Symbol;Acc:HGNC:14234]	SET	7.046580629	6.260945671	6.505939985	8.790394429	7.559341876	8.386224822
ENSG00000135596	3596.58812	3897.561111	3730.626978	4233.271296	4431.904702	4444.693802	-0.223847779	2.13E-08	2.81E-07	MICAL1	microtubule associated monooxygenase, calponin and LIM domain containing 1 [Source:HGNC Symbol;Acc:HGNC:20619]	CH	24.1770387	26.12377364	25.04931786	28.40021266	29.77466237	29.83428348
ENSG00000163536	550.6386506	579.301074	585.0456685	742.0360872	822.7457697	780.8538575	-0.450287099	2.23E-08	2.93E-07	SERPINI1	serpin family I member 1 [Source:HGNC Symbol;Acc:HGNC:8943]	Serpin	10.8014328	11.33051338	11.46320664	14.52689484	16.12962854	15.29487036
ENSG00000180233	278.9902496	281.8221441	310.8855815	420.0578117	458.2682065	447.2852194	-0.602405176	2.24E-08	2.93E-07	ZNRF2	zinc and ring finger 2 [Source:HGNC Symbol;Acc:HGNC:22316]	-	3.580371038	3.606157602	3.98511875	5.379986246	5.877637122	5.731719401
ENSG00000185386	1949.260823	2115.623179	1984.884867	2423.258036	2364.948879	2540.753328	-0.277534165	2.29E-08	3.01E-07	MAPK11	mitogen-activated protein kinase 11 [Source:HGNC Symbol;Acc:HGNC:6873]	Pkinase	34.39629479	37.22293406	34.98474441	42.67509137	41.70686031	44.76778174
ENSG00000078304	2677.021573	2706.666843	2491.355059	3105.851981	3066.597869	3173.234123	-0.247821223	2.29E-08	3.01E-07	PPP2R5C	protein phosphatase 2 regulatory subunit B'gamma [Source:HGNC Symbol;Acc:HGNC:9311]	-	8.886300745	8.958483896	8.260501968	10.28923249	10.17349082	10.51798667
ENSG00000166341	5239.326761	5505.317301	5496.012959	6436.593403	5939.678334	6358.381411	-0.206716961	2.31E-08	3.02E-07	DCHS1	dachsous cadherin-related 1 [Source:HGNC Symbol;Acc:HGNC:13681]	Cadherin	23.08513524	24.18632428	24.18835663	28.30388845	26.15555238	27.97466396
ENSG00000175216	5451.322641	5078.669889	5320.926299	6077.959139	5908.810528	6195.929152	-0.197966748	2.32E-08	3.03E-07	CKAP5	cytoskeleton associated protein 5 [Source:HGNC Symbol;Acc:HGNC:28959]	-	30.28424206	28.13166164	29.52594064	33.6981212	32.80642584	34.37024512
ENSG00000162688	627.7280617	672.2632396	641.4150322	878.7530165	897.5408397	827.4235051	-0.423667183	2.36E-08	3.08E-07	AGL	amylo-alpha-1, 6-glucosidase, 4-alpha-glucanotransferase [Source:HGNC Symbol;Acc:HGNC:321]	-	3.530278107	3.769704588	3.603115521	4.932161565	5.044703275	4.646506981
ENSG00000140557	2820.187622	2958.153964	2901.314067	3476.374673	3269.613059	3451.568993	-0.233343371	2.36E-08	3.08E-07	ST8SIA2	ST8 alpha-N-acetyl-neuraminide alpha-2,8-sialyltransferase 2 [Source:HGNC Symbol;Acc:HGNC:10870]	Glyco_transf_29	22.66084976	23.70006525	23.28598481	27.87775881	26.25660558	27.6933894
ENSG00000171385	714.9125147	695.7484183	725.9690777	915.4090048	939.0936563	961.7173724	-0.397604468	2.42E-08	3.15E-07	KCND3	potassium voltage-gated channel subfamily D member 3 [Source:HGNC Symbol;Acc:HGNC:6239]	Ion_trans	4.312564429	4.184711311	4.374238877	5.511007054	5.661553759	5.792839852
ENSG00000196458	766.3054554	813.1743117	781.4843602	1100.670351	1042.382086	972.547523	-0.401194125	2.44E-08	3.17E-07	ZNF605	zinc finger protein 605 [Source:HGNC Symbol;Acc:HGNC:28068]	KRAB	3.358034133	3.553018084	3.420622567	4.813639328	4.565140624	4.255546939
ENSG00000166913	7908.088754	7667.910838	7573.992684	8497.254366	8729.653167	8716.105195	-0.164185277	2.49E-08	3.24E-07	YWHAB	tyrosine 3-monooxygenase/tryptophan 5-monooxygenase activation protein beta [Source:HGNC Symbol;Acc:HGNC:12849]	-	47.28300319	45.71315023	45.23348783	50.70435087	52.16443879	52.03761043
ENSG00000124207	2143.819813	1919.913357	1967.803241	2424.248739	2488.420106	2416.206597	-0.280611669	2.57E-08	3.33E-07	CSE1L	chromosome segregation 1 like [Source:HGNC Symbol;Acc:HGNC:2431]	-	26.75935593	23.89459007	24.53413351	30.19935338	31.04238703	30.11499572
ENSG00000141298	985.6431846	974.6349151	926.6781757	1294.848019	1170.602206	1246.550333	-0.364411214	2.60E-08	3.38E-07	SSH2	slingshot protein phosphatase 2 [Source:HGNC Symbol;Acc:HGNC:30580]	DSPc	3.708040727	3.655925322	3.482213414	4.861571292	4.401271326	4.682695905
ENSG00000106460	2811.010311	2520.742511	2466.586702	3136.563754	3194.817989	3095.257039	-0.273567774	2.71E-08	3.52E-07	TMEM106B	transmembrane protein 106B [Source:HGNC Symbol;Acc:HGNC:22407]	-	9.615035579	8.597011762	8.427262452	10.70719387	10.92140745	10.57174164
ENSG00000172115	3213.894257	3212.576733	3284.796556	3735.938698	3824.046355	3685.500246	-0.211122096	2.75E-08	3.57E-07	CYCS	cytochrome c, somatic [Source:HGNC Symbol;Acc:HGNC:19986]	-	34.20266306	34.08885597	34.91712615	39.67904123	40.67199902	39.16391931
ENSG00000186479	570.8287345	510.8026362	510.7405982	734.1104681	717.0828931	744.0313455	-0.463543641	2.81E-08	3.64E-07	RGS7BP	regulator of G protein signaling 7 binding protein [Source:HGNC Symbol;Acc:HGNC:23271]	-	6.183037121	5.516704675	5.525837189	7.935796712	7.762639558	8.047270946
ENSG00000007237	3332.281567	3316.302939	3441.94751	4063.861188	3739.753499	4015.819839	-0.228695223	2.90E-08	3.75E-07	GAS7	growth arrest specific 7 [Source:HGNC Symbol;Acc:HGNC:4169]	WW	15.64916932	15.528674	16.14564943	19.04677948	17.55240405	18.83151167
ENSG00000163625	1649.162759	1616.563132	1545.033014	2098.307654	1841.383389	2047.981477	-0.31739693	2.91E-08	3.76E-07	WDFY3	WD repeat and FYVE domain containing 3 [Source:HGNC Symbol;Acc:HGNC:20751]	Beach	4.64066233	4.535651712	4.342660619	5.892759335	5.178508613	5.754450231
ENSG00000101204	1509.667634	1578.399717	1568.093208	1954.655808	1821.200593	1918.019669	-0.291207039	3.13E-08	4.03E-07	CHRNA4	cholinergic receptor nicotinic alpha 4 subunit [Source:HGNC Symbol;Acc:HGNC:1958]	Neur_chan_memb	6.480810803	6.75609226	6.7239047	8.374355304	7.813575514	8.221715028
ENSG00000143157	2669.679724	2761.465593	2710.853944	3131.610243	3177.009639	3197.060454	-0.2233984	3.19E-08	4.11E-07	POGK	pogo transposable element derived with KRAB domain [Source:HGNC Symbol;Acc:HGNC:18800]	DDE	14.98912324	15.45920948	15.20284485	17.54760549	17.82705612	17.9237666
ENSG00000144868	830.5466314	799.4746241	843.8322927	1039.246803	1042.382086	1172.905309	-0.395171925	3.24E-08	4.17E-07	TMEM108	transmembrane protein 108 [Source:HGNC Symbol;Acc:HGNC:28451]	-	4.675898594	4.487829249	4.745247632	5.839193269	5.865054256	6.593642237
ENSG00000138814	1759.290489	1768.238245	1775.634956	2091.372737	2165.495359	2115.12841	-0.264374047	3.27E-08	4.21E-07	PPP3CA	protein phosphatase 3 catalytic subunit alpha [Source:HGNC Symbol;Acc:HGNC:9314]	-	16.00740018	16.0418557	16.13758752	18.99099764	19.69176012	19.2168124
ENSG00000117139	6827.919268	6761.774361	6769.44813	7766.116005	7498.502571	7522.6226	-0.162886151	3.36E-08	4.32E-07	KDM5B	lysine demethylase 5B [Source:HGNC Symbol;Acc:HGNC:18039]	JmjC	26.78312273	26.44624924	26.52331332	30.40253501	29.39621469	29.4647983
ENSG00000170091	16190.61179	16236.08686	16077.22579	17919.82476	17705.06156	17389.9728	-0.128420175	3.38E-08	4.34E-07	NSG2	neuronal vesicle trafficking associated 2 [Source:HGNC Symbol;Acc:HGNC:24955]	Calcyon	194.6153767	194.5923827	193.0308306	214.9714272	212.6940616	208.7248504
ENSG00000083720	1037.953856	999.0986429	976.2148892	1284.940995	1321.37957	1227.056062	-0.347147352	3.56E-08	4.57E-07	OXCT1	3-oxoacid CoA-transferase 1 [Source:HGNC Symbol;Acc:HGNC:8527]	-	11.73871593	11.26630473	11.02781953	14.50303254	14.93530741	13.85697125
ENSG00000172985	884.6927653	902.2222808	913.0128754	1145.251958	1171.78943	1131.750737	-0.352696371	3.58E-08	4.59E-07	SH3RF3	SH3 domain containing ring finger 3 [Source:HGNC Symbol;Acc:HGNC:24699]	SH3_1	7.231208397	7.3529655	7.454130312	9.342272587	9.572205415	9.23699167
ENSG00000153253	1459.192424	1334.740988	1265.748439	1716.887235	1662.112666	1723.076959	-0.33052728	3.72E-08	4.76E-07	SCN3A	sodium voltage-gated channel alpha subunit 3 [Source:HGNC Symbol;Acc:HGNC:10590]	Ion_trans	7.03377449	6.415100281	6.094315747	8.25944253	8.00719426	8.293577614
ENSG00000072858	162.4384019	137.9754247	139.2152467	260.5547276	246.9424532	254.5085389	-0.794182714	3.97E-08	5.07E-07	SIDT1	SID1 transmembrane family member 1 [Source:HGNC Symbol;Acc:HGNC:25967]	-	0.955926803	0.809595804	0.818322342	1.530269696	1.452364821	1.495545576
ENSG00000144040	927.8261263	845.4664324	905.326144	1124.447208	1149.232186	1178.320384	-0.364993905	3.98E-08	5.07E-07	SFXN5	sideroflexin 5 [Source:HGNC Symbol;Acc:HGNC:16073]	-	3.969387726	3.606482862	3.868687621	4.80097103	4.913701129	5.033634527
ENSG00000160271	925.072933	948.2140891	990.7342708	1272.061864	1206.218906	1183.735459	-0.354810604	4.08E-08	5.19E-07	RALGDS	ral guanine nucleotide dissociation stimulator [Source:HGNC Symbol;Acc:HGNC:9842]	RA	5.7856029	5.913023847	6.189157163	7.939880586	7.539504613	7.392454662
ENSG00000164715	1315.108644	1343.54793	1325.534128	1684.194056	1632.432083	1588.783092	-0.300634964	4.10E-08	5.20E-07	LMTK2	lemur tyrosine kinase 2 [Source:HGNC Symbol;Acc:HGNC:17880]	Pkinase_Tyr	6.825491457	6.952740778	6.87171099	8.723635586	8.467426753	8.233761226
ENSG00000198793	1477.547046	1495.223042	1561.260558	1923.944034	1751.154416	1922.35173	-0.30465126	4.18E-08	5.30E-07	MTOR	mechanistic target of rapamycin kinase [Source:HGNC Symbol;Acc:HGNC:3942]	PI3_PI4_kinase	5.782897637	5.83499847	6.103532368	7.515012572	6.849717533	7.512740777
ENSG00000092148	2151.161662	2049.08184	2085.666456	2665.980121	2424.310046	2479.02147	-0.268932475	4.23E-08	5.36E-07	HECTD1	HECT domain E3 ubiquitin protein ligase 1 [Source:HGNC Symbol;Acc:HGNC:20157]	HECT	8.125650293	7.717470194	7.86921863	10.05020857	9.152026546	9.350325519
ENSG00000124313	2027.267965	2115.623179	2005.382817	2543.133025	2370.884996	2449.780063	-0.261564256	4.25E-08	5.39E-07	IQSEC2	IQ motif and Sec7 domain 2 [Source:HGNC Symbol;Acc:HGNC:29059]	Sec7	7.331854457	7.629069521	7.24438702	9.179200266	8.569533831	8.846900396
ENSG00000245526	4978.691133	4864.367633	4601.789872	5681.678184	5511.090711	5432.403536	-0.203419655	4.34E-08	5.49E-07	LINC00461	long intergenic non-protein coding RNA 461 [Source:HGNC Symbol;Acc:HGNC:42810]	-	38.24895125	37.26158424	35.31285312	43.56262769	42.31418092	41.67328487
ENSG00000213918	1226.088729	1207.529604	1215.357644	1603.947163	1467.408039	1483.730631	-0.321051833	4.40E-08	5.56E-07	DNASE1	deoxyribonuclease 1 [Source:HGNC Symbol;Acc:HGNC:2956]	-	4.213881482	4.137983757	4.172210294	5.501530997	5.040287884	5.091864562
ENSG00000129292	1668.435111	1496.201592	1410.942255	1946.730189	1873.438419	1931.01585	-0.330708949	4.40E-08	5.56E-07	PHF20L1	PHD finger protein 20 like 1 [Source:HGNC Symbol;Acc:HGNC:24280]	-	3.847023941	3.439824291	3.249574401	4.47975664	4.317168726	4.445931541
ENSG00000139116	3567.220725	3392.62977	3300.170019	4059.898378	3932.083679	3948.672905	-0.219389887	4.52E-08	5.69E-07	KIF21A	kinesin family member 21A [Source:HGNC Symbol;Acc:HGNC:19349]	Kinesin	16.72434836	15.85938235	15.45458024	18.99623246	18.42408828	18.48552317
ENSG00000129682	1071.909907	1070.532728	1011.232221	1291.875912	1317.8179	1372.18008	-0.33676273	4.57E-08	5.75E-07	FGF13	fibroblast growth factor 13 [Source:HGNC Symbol;Acc:HGNC:3670]	-	2.458429296	2.448104573	2.316605131	2.957013642	3.020639323	3.142475586
ENSG00000103160	3694.785346	3570.725708	3521.377068	4145.098784	4221.766172	4069.970592	-0.205248482	4.63E-08	5.82E-07	HSDL1	hydroxysteroid dehydrogenase like 1 [Source:HGNC Symbol;Acc:HGNC:16475]	adh_short	38.88415153	37.46886028	37.01669349	43.53628718	44.40395173	42.76968481
ENSG00000198176	1679.447884	1624.391525	1668.874798	2005.18163	2000.471316	1985.166603	-0.26847784	4.69E-08	5.90E-07	TFDP1	transcription factor Dp-1 [Source:HGNC Symbol;Acc:HGNC:11749]	E2F_TDP	21.29363453	20.53546577	21.13531366	25.37289787	25.34892957	25.1328413
ENSG00000147246	640.5762969	621.3786858	629.4578945	820.3015757	836.9924497	854.4988815	-0.408839476	4.73E-08	5.94E-07	HTR2C	5-hydroxytryptamine receptor 2C [Source:HGNC Symbol;Acc:HGNC:5295]	7tm_1	6.275047995	6.069223321	6.159061616	8.01960214	8.194298109	8.358321078
ENSG00000004766	609.37344	561.68719	592.7323999	853.9854568	762.1973797	779.7708425	-0.442831244	4.79E-08	6.01E-07	VPS50	VPS50, EARP/GARPII complex subunit [Source:HGNC Symbol;Acc:HGNC:25956]	-	3.05730591	2.809832764	2.970405351	4.276012235	3.821790335	3.906463138
ENSG00000187605	1784.069228	1741.817419	1896.060415	2195.396488	2172.618699	2181.192329	-0.271843388	4.91E-08	6.15E-07	TET3	tet methylcytosine dioxygenase 3 [Source:HGNC Symbol;Acc:HGNC:28313]	zf-CXXC	6.896086794	6.713117117	7.320569439	8.469096303	8.393025861	8.418725364
ENSG00000143322	970.0417562	963.8708749	971.9444829	1253.238518	1159.917196	1299.618071	-0.354427101	4.92E-08	6.16E-07	ABL2	ABL proto-oncogene 2, non-receptor tyrosine kinase [Source:HGNC Symbol;Acc:HGNC:77]	Pkinase_Tyr	3.470692565	3.438548481	3.473512386	4.474994858	4.147598752	4.643044241
ENSG00000198825	1247.196544	1193.829916	1194.859694	1490.016389	1488.778059	1524.885203	-0.308820181	5.09E-08	6.36E-07	INPP5F	inositol polyphosphate-5-phosphatase F [Source:HGNC Symbol;Acc:HGNC:17054]	-	9.244719978	8.823317318	8.84662158	11.02257335	11.02891663	11.28645038
ENSG00000186642	2475.120735	2586.305302	2464.024458	2916.627825	2956.186099	2955.548096	-0.230649016	5.09E-08	6.36E-07	PDE2A	phosphodiesterase 2A [Source:HGNC Symbol;Acc:HGNC:8777]	GAF	16.3463939	17.03083495	16.2544494	19.22381933	19.51198143	19.49058915
ENSG00000266028	2693.540733	2615.661775	2686.085588	3136.563754	3060.661752	3127.74749	-0.222016956	5.12E-08	6.38E-07	SRGAP2	SLIT-ROBO Rho GTPase activating protein 2 [Source:HGNC Symbol;Acc:HGNC:19751]	RhoGAP	8.150551022	7.891791215	8.118671073	9.47219505	9.255988177	9.450536667
ENSG00000112159	793.837388	737.8260301	778.9221164	1057.079446	931.9703163	1071.101893	-0.406303081	5.29E-08	6.58E-07	MDN1	midasin AAA ATPase 1 [Source:HGNC Symbol;Acc:HGNC:18302]	AAA_5	2.024150881	1.875840394	1.983841835	2.68999858	2.374966261	2.727115198
ENSG00000151834	925.9906641	785.7749366	839.5618864	1131.382125	1072.06267	1155.577068	-0.39685799	5.37E-08	6.67E-07	GABRA2	gamma-aminobutyric acid type A receptor alpha2 subunit [Source:HGNC Symbol;Acc:HGNC:4076]	Neur_chan_LBD	3.68160454	3.115008811	3.334148356	4.489241113	4.259854194	4.587655603
ENSG00000175567	539.6258776	599.8506054	580.7752622	783.6455874	737.2656897	822.0084298	-0.446785989	5.38E-08	6.68E-07	UCP2	uncoupling protein 2 [Source:HGNC Symbol;Acc:HGNC:12518]	Mito_carr	7.907169363	8.763991605	8.500374492	11.459906	10.79683162	12.0272381
ENSG00000159082	1348.146963	1381.711345	1330.658615	1734.719878	1580.194256	1706.831733	-0.308021856	5.43E-08	6.73E-07	SYNJ1	synaptojanin 1 [Source:HGNC Symbol;Acc:HGNC:11503]	Exo_endo_phos	7.923821351	8.097395272	7.812063499	10.17559663	9.282221943	10.01727302
ENSG00000220773	25.69647036	25.4422769	28.18468184	88.17251237	77.16951664	70.39597883	-1.571320985	5.43E-08	6.73E-07	RPSAP44	ribosomal protein SA pseudogene 44 [Source:HGNC Symbol;Acc:HGNC:36891]	-	1.378771128	1.361147722	1.51054449	4.721554565	4.138171823	3.771619945
ENSG00000130303	690.1337754	680.0916325	702.9088835	870.8273974	961.6508996	908.6496345	-0.40126461	5.53E-08	6.85E-07	BST2	bone marrow stromal cell antigen 2 [Source:HGNC Symbol;Acc:HGNC:1119]	-	29.25325308	28.74345011	29.76059397	36.83884962	40.73824916	38.45906365
ENSG00000100523	677.2855403	634.0998243	603.8354564	833.1807067	828.6818864	930.3099357	-0.437238911	5.60E-08	6.94E-07	DDHD1	DDHD domain containing 1 [Source:HGNC Symbol;Acc:HGNC:19714]	-	1.790290535	1.671244238	1.59430717	2.197981368	2.189190676	2.455504505
ENSG00000133687	369.845627	410.9906268	387.7528956	536.9606933	604.2966764	541.5075295	-0.525138616	5.78E-08	7.15E-07	TMTC1	transmembrane and tetratricopeptide repeat containing 1 [Source:HGNC Symbol;Acc:HGNC:24099]	-	1.198585611	1.328039729	1.255177941	1.736697412	1.95723426	1.752324107
ENSG00000100888	2682.52796	2717.430883	2744.163114	3245.541017	3163.950182	3090.924978	-0.222442511	6.02E-08	7.44E-07	CHD8	chromodomain helicase DNA binding protein 8 [Source:HGNC Symbol;Acc:HGNC:20153]	SNF2_N	6.072520879	6.133577322	6.20492246	7.332379786	7.15811099	6.986740094
ENSG00000082458	1771.220993	1788.787776	1808.090044	2226.108262	2096.636406	2122.709516	-0.264527852	6.05E-08	7.46E-07	DLG3	discs large MAGUK scaffold protein 3 [Source:HGNC Symbol;Acc:HGNC:2902]	PDZ	10.71041104	10.78506543	10.92081673	13.43422936	12.67069806	12.81696854
ENSG00000115159	932.4147817	1012.79833	959.9873452	1219.554637	1216.903916	1249.799378	-0.344112022	6.05E-08	7.46E-07	GPD2	glycerol-3-phosphate dehydrogenase 2 [Source:HGNC Symbol;Acc:HGNC:4456]	DAO	6.181167098	6.694449803	6.356653214	8.068553559	8.062350135	8.27299959
ENSG00000120992	780.0714217	742.7187757	772.9435475	1016.460648	1005.578163	960.6343573	-0.377361389	6.12E-08	7.54E-07	LYPLA1	lysophospholipase I [Source:HGNC Symbol;Acc:HGNC:6737]	Abhydrolase_2	7.882468698	7.483122735	7.801486118	10.25065335	10.15518297	9.69275793
ENSG00000119596	3259.780812	3181.263162	3160.954773	3864.730008	3552.172212	3794.884767	-0.224518627	6.23E-08	7.67E-07	YLPM1	YLP motif containing 1 [Source:HGNC Symbol;Acc:HGNC:17798]	-	10.39377238	10.11381435	10.06710878	12.29807259	11.31938541	12.08216493
ENSG00000198604	599.2783981	533.3092658	523.5518172	786.6176946	784.754623	711.5408938	-0.46326822	6.38E-08	7.84E-07	BAZ1A	bromodomain adjacent to zinc finger domain 1A [Source:HGNC Symbol;Acc:HGNC:960]	Bromodomain	3.692510074	3.276444179	3.222214249	4.837153475	4.832490182	4.377783649
ENSG00000176049	1083.840411	1116.524536	1050.51996	1314.662066	1454.348583	1345.104703	-0.339080578	6.51E-08	8.00E-07	JAKMIP2	janus kinase and microtubule interacting protein 2 [Source:HGNC Symbol;Acc:HGNC:29067]	-	5.542713027	5.693192963	5.366152853	6.709718126	7.433093539	6.868699387
ENSG00000123933	2725.661321	2799.629008	2883.378361	3262.382958	3233.996359	3305.36196	-0.220994441	6.66E-08	8.18E-07	MXD4	MAX dimerization protein 4 [Source:HGNC Symbol;Acc:HGNC:13906]	HLH	18.31728951	18.7594621	19.35497568	21.88050534	21.72065297	22.18041703
ENSG00000048140	1714.321666	1769.216794	1729.514568	2018.060761	2106.134193	2159.532028	-0.26918883	6.74E-08	8.26E-07	TSPAN17	tetraspanin 17 [Source:HGNC Symbol;Acc:HGNC:13594]	Tetraspannin	15.59225661	16.04457771	15.71240124	18.31825025	19.14461911	19.612713
ENSG00000185668	100.9504193	109.5975005	79.42955792	187.242751	187.5812866	185.1955751	-0.953526895	6.77E-08	8.29E-07	POU3F1	POU class 3 homeobox 1 [Source:HGNC Symbol;Acc:HGNC:9214]	Pou	2.192433682	2.373283208	1.723066983	4.058414879	4.071476014	4.016153546
ENSG00000198208	2097.933259	2147.9153	2217.194972	2467.839644	2590.521312	2657.718955	-0.254836557	6.86E-08	8.39E-07	RPS6KL1	ribosomal protein S6 kinase like 1 [Source:HGNC Symbol;Acc:HGNC:20222]	-	13.0640756	13.33628128	13.79089903	15.33688084	16.12197407	16.52560755
ENSG00000065413	833.2998246	820.0241555	847.2486178	1087.79122	1048.318203	1065.686818	-0.356779435	7.44E-08	9.07E-07	ANKRD44	ankyrin repeat domain 44 [Source:HGNC Symbol;Acc:HGNC:25259]	Ank	3.084760398	3.026755709	3.132800159	4.018822132	3.878442035	3.939227874
ENSG00000170899	2960.600478	2918.033451	2760.390658	3283.187708	3408.518189	3424.493617	-0.227781288	7.77E-08	9.44E-07	GSTA4	glutathione S-transferase alpha 4 [Source:HGNC Symbol;Acc:HGNC:4629]	GST_N	64.56416164	63.45013575	60.12899387	71.45629826	74.28846057	74.57090888
ENSG00000162951	103.7036125	109.5975005	117.863215	197.1497748	189.9557333	223.1011022	-0.881239753	7.80E-08	9.48E-07	LRRTM1	leucine rich repeat transmembrane neuronal 1 [Source:HGNC Symbol;Acc:HGNC:19408]	-	0.975191214	1.027607162	1.107071969	1.850228089	1.78522242	2.094879151
ENSG00000171310	1083.840411	1117.503085	1140.198493	1478.12796	1333.251803	1390.591336	-0.331618462	7.83E-08	9.51E-07	CHST11	carbohydrate sulfotransferase 11 [Source:HGNC Symbol;Acc:HGNC:17422]	-	7.918771308	8.140887825	8.320982347	10.77798521	9.735285062	10.14503021
ENSG00000081386	653.4245321	606.7004492	662.7670639	856.957564	810.8735364	905.4005893	-0.420110587	7.90E-08	9.57E-07	ZNF510	zinc finger protein 510 [Source:HGNC Symbol;Acc:HGNC:29161]	KRAB	5.23445351	4.845970948	5.303206109	6.851226379	6.491918668	7.242325642
ENSG00000172939	1977.710487	1964.926616	1935.348153	2346.973953	2351.889422	2277.580669	-0.247287823	8.06E-08	9.75E-07	OXSR1	oxidative stress responsive 1 [Source:HGNC Symbol;Acc:HGNC:8508]	Pkinase	15.44142607	15.29683577	15.09334396	18.28799313	18.35209383	17.75660045
ENSG00000176204	799.3437745	723.1477934	742.1966218	989.7116837	969.961463	992.041794	-0.382270595	8.06E-08	9.75E-07	LRRTM4	leucine rich repeat transmembrane neuronal 4 [Source:HGNC Symbol;Acc:HGNC:19411]	-	7.008213184	6.321663155	6.499715649	8.659952193	8.499085908	8.684904367
ENSG00000085382	1053.555285	973.656366	1007.815896	1267.108352	1259.643956	1298.535056	-0.333610191	8.42E-08	1.02E-06	HACE1	HECT domain and ankyrin repeat containing E3 ubiquitin protein ligase 1 [Source:HGNC Symbol;Acc:HGNC:21033]	HECT	5.409415542	4.984588379	5.168635373	6.4929171	6.463754508	6.657452205
ENSG00000121905	726.8430188	868.951611	859.2057555	1052.125934	1110.053816	1093.84521	-0.406888868	8.49E-08	1.02E-06	HPCA	hippocalcin [Source:HGNC Symbol;Acc:HGNC:5144]	efhand	17.31571128	20.64076948	20.44553912	25.0150012	26.42942888	26.02057839
ENSG00000147416	3306.585097	3208.662537	3226.71903	3728.013079	3711.260139	3759.14527	-0.201024957	8.77E-08	1.06E-06	ATP6V1B2	ATPase H+ transporting V1 subunit B2 [Source:HGNC Symbol;Acc:HGNC:854]	ATP-synt_ab	20.06624571	19.41516312	19.5591172	22.57859632	22.50877452	22.77911751
ENSG00000153187	12980.38846	12627.19774	13106.73114	14231.43978	14142.20434	14105.18813	-0.133730603	8.94E-08	1.08E-06	HNRNPU	heterogeneous nuclear ribonucleoprotein U [Source:HGNC Symbol;Acc:HGNC:5048]	SPRY	27.34919715	26.52738571	27.58372789	29.92532127	29.77954325	29.67543812
ENSG00000100221	2167.680821	2127.365768	2102.748082	2526.291085	2548.968496	2472.52338	-0.238472911	8.94E-08	1.08E-06	JOSD1	Josephin domain containing 1 [Source:HGNC Symbol;Acc:HGNC:28953]	-	23.76729696	23.25718794	23.02890985	27.64400334	27.93141625	27.06987364
ENSG00000066933	946.180748	859.1661199	884.8281936	1217.573233	1066.126553	1229.222092	-0.386163457	8.95E-08	1.08E-06	MYO9A	myosin IXA [Source:HGNC Symbol;Acc:HGNC:7608]	Myosin_head	2.215928366	2.006269777	2.069866038	2.845835493	2.495366852	2.874572926
ENSG00000157064	4600.585926	4515.025601	4526.63072	5267.564587	4986.337998	5288.362533	-0.188657069	9.01E-08	1.08E-06	NMNAT2	nicotinamide nucleotide adenylyltransferase 2 [Source:HGNC Symbol;Acc:HGNC:16789]	CTP_transf_2	30.4556536	29.80201117	29.93170946	34.80148188	32.98986386	34.95725815
ENSG00000124766	24387.78584	23933.35417	24863.15979	26412.12561	27307.32388	26315.0999	-0.128832222	9.02E-08	1.08E-06	SOX4	SRY-box 4 [Source:HGNC Symbol;Acc:HGNC:11200]	HMG_box	197.6692105	193.4197426	201.291137	213.6500993	221.2023967	212.9771653
ENSG00000136379	509.3407518	565.6013865	543.1956864	777.7013731	737.2656897	695.2956679	-0.450971487	9.18E-08	1.10E-06	ABHD17C	abhydrolase domain containing 17C [Source:HGNC Symbol;Acc:HGNC:26925]	-	6.660883562	7.375041367	7.095473888	10.15007783	9.635881983	9.07934052
ENSG00000197323	1960.273596	1949.26983	2013.069549	2439.109275	2253.349886	2385.882175	-0.257826656	9.18E-08	1.10E-06	TRIM33	tripartite motif containing 33 [Source:HGNC Symbol;Acc:HGNC:16290]	Bromodomain	9.711677219	9.628975656	9.961804294	12.05984974	11.15707141	11.80287767
ENSG00000006740	617.6330198	561.68719	626.0415694	768.7850516	880.919713	806.8462189	-0.441656224	9.19E-08	1.10E-06	ARHGAP44	Rho GTPase activating protein 44 [Source:HGNC Symbol;Acc:HGNC:29096]	RhoGAP	3.15650663	2.8622087	3.195810712	3.921156896	4.499420268	4.117449982
ENSG00000177990	389.1179798	356.1918766	324.5508818	521.1094551	522.3782665	510.1000928	-0.539171879	9.32E-08	1.12E-06	DPY19L2	dpy-19 like 2 [Source:HGNC Symbol;Acc:HGNC:19414]	-	3.268973479	2.983628092	2.723419664	4.369101577	4.385905099	4.279045115
ENSG00000116183	916.8133533	828.8310975	899.3475751	1193.796375	1066.126553	1171.822294	-0.376257836	9.34E-08	1.12E-06	PAPPA2	pappalysin 2 [Source:HGNC Symbol;Acc:HGNC:14615]	-	3.978613397	3.586306688	3.898343063	5.170281108	4.623848568	5.077780587
ENSG00000116001	4267.449542	4066.850108	4085.070705	4655.310512	4841.496752	4710.032492	-0.193554683	9.35E-08	1.12E-06	TIA1	TIA1 cytotoxic granule associated RNA binding protein [Source:HGNC Symbol;Acc:HGNC:11802]	RRM_1	30.6362116	29.11088508	29.29327442	33.35403726	34.73684272	33.76384773
ENSG00000068615	2677.939304	2568.691418	2442.672426	3057.307564	3074.908432	2955.548096	-0.241405005	9.38E-08	1.12E-06	REEP1	receptor accessory protein 1 [Source:HGNC Symbol;Acc:HGNC:25786]	TB2_DP1_HVA22	21.72765671	20.78043692	19.79607398	24.75622277	24.93379478	23.9448189
ENSG00000066777	1231.595115	1231.014782	1135.074005	1604.937866	1413.982989	1521.636158	-0.337867944	9.61E-08	1.15E-06	ARFGEF1	ADP ribosylation factor guanine nucleotide exchange factor 1 [Source:HGNC Symbol;Acc:HGNC:15772]	Sec7	5.328069772	5.310015539	4.904873377	6.929362143	6.113503459	6.573158875
ENSG00000051382	736.9380607	646.8209627	647.3936011	885.6879332	929.5958697	891.3213935	-0.4136131	9.72E-08	1.16E-06	PIK3CB	phosphatidylinositol-4,5-bisphosphate 3-kinase catalytic subunit beta [Source:HGNC Symbol;Acc:HGNC:8976]	PI3Ka	4.452790915	3.896870562	3.907251756	5.340908447	5.613575046	5.377705442
ENSG00000147650	868.1736058	855.2519235	842.9782114	1115.530887	1101.743253	1057.022698	-0.351764335	9.98E-08	1.19E-06	LRP12	LDL receptor related protein 12 [Source:HGNC Symbol;Acc:HGNC:31708]	CUB	4.211840687	4.137042622	4.084918382	5.401072994	5.341826629	5.120484249
ENSG00000145391	1391.280324	1328.869693	1312.722909	1738.682688	1568.322023	1683.005402	-0.308568871	1.02E-07	1.21E-06	SETD7	SET domain containing lysine methyltransferase 7 [Source:HGNC Symbol;Acc:HGNC:30412]	-	4.742105324	4.516162161	4.469215471	5.91439018	5.342392908	5.728005502
ENSG00000186716	2443.000147	2365.153203	2510.998928	2774.957384	2959.747769	2911.144479	-0.239111206	1.05E-07	1.24E-06	BCR	BCR, RhoGEF and GTPase activating protein [Source:HGNC Symbol;Acc:HGNC:1014]	RhoGAP	9.353156745	9.028686538	9.602469216	10.60288686	11.32487594	11.12909484
ENSG00000135519	513.9294072	499.0600469	515.8650858	696.4637774	669.5939597	707.2088335	-0.439636522	1.05E-07	1.24E-06	KCNH3	potassium voltage-gated channel subfamily H member 3 [Source:HGNC Symbol;Acc:HGNC:6252]	Ion_trans	5.715515487	5.533951114	5.730463481	7.730072388	7.442305546	7.853458947
ENSG00000115091	3018.417536	2855.406307	2975.619137	3578.417019	3422.764869	3341.101457	-0.225047871	1.05E-07	1.25E-06	ACTR3	ARP3 actin related protein 3 homolog [Source:HGNC Symbol;Acc:HGNC:170]	Actin	11.88226636	11.20775067	11.70035363	14.05866261	13.46607614	13.13321325
ENSG00000100697	1983.216873	2039.296348	1955.846104	2529.263192	2247.413769	2435.700868	-0.27227866	1.07E-07	1.27E-06	DICER1	dicer 1, ribonuclease III [Source:HGNC Symbol;Acc:HGNC:17098]	Ribonuclease_3	7.651524487	7.844922971	7.537270813	9.738787225	8.665723602	9.383461549
ENSG00000141027	3011.993419	2937.604433	2965.370162	3612.1009	3267.238612	3633.515523	-0.238715067	1.09E-07	1.29E-06	NCOR1	nuclear receptor corepressor 1 [Source:HGNC Symbol;Acc:HGNC:7672]	Myb_DNA-binding	9.274520834	9.019061653	9.120487504	11.10019034	10.05454327	11.17186931
ENSG00000182957	742.4444473	720.2121461	713.1578587	876.7716117	1016.263173	988.7927489	-0.403804926	1.11E-07	1.31E-06	SPATA13	spermatogenesis associated 13 [Source:HGNC Symbol;Acc:HGNC:23222]	RhoGEF	3.539966559	3.423940551	3.396429036	4.172100539	4.842676025	4.707624702
ENSG00000087495	1269.22209	1221.229291	1238.417839	1524.690972	1608.687616	1480.481586	-0.3063889	1.12E-07	1.32E-06	PHACTR3	phosphatase and actin regulator 3 [Source:HGNC Symbol;Acc:HGNC:15833]	-	9.87722358	9.476000024	9.626449533	11.84164893	12.51160465	11.5043381
ENSG00000003402	202.8185696	178.0959383	183.6274726	344.7644304	286.1208232	293.497081	-0.713441878	1.13E-07	1.33E-06	CFLAR	CASP8 and FADD like apoptosis regulator [Source:HGNC Symbol;Acc:HGNC:1876]	Peptidase_C14	0.427008749	0.373864002	0.386160983	0.724410273	0.60203613	0.617012849
ENSG00000068796	2256.700736	2132.258514	2038.691987	2557.002859	2494.356222	2653.386895	-0.262086718	1.15E-07	1.35E-06	KIF2A	kinesin family member 2A [Source:HGNC Symbol;Acc:HGNC:6318]	-	22.42138977	21.12316509	20.23214135	25.35437219	24.76800721	26.32391633
ENSG00000003393	1151.752511	1140.988264	1131.65768	1486.053579	1347.498483	1433.911938	-0.31886248	1.18E-07	1.38E-06	ALS2	ALS2, alsin Rho guanine nucleotide exchange factor [Source:HGNC Symbol;Acc:HGNC:443]	VPS9	5.260965584	5.19658516	5.163248707	6.774447024	6.151465742	6.540186574
ENSG00000198464	290.9207537	298.457479	257.0784616	406.1879783	439.2726332	424.5419031	-0.586013054	1.20E-07	1.40E-06	ZNF480	zinc finger protein 480 [Source:HGNC Symbol;Acc:HGNC:23305]	KRAB	2.853378499	2.918755558	2.518558538	3.975985903	4.305889292	4.157828836
ENSG00000140450	1718.910321	1772.152441	1657.771741	2045.800427	2063.394153	2066.392733	-0.26287496	1.22E-07	1.43E-06	ARRDC4	arrestin domain containing 4 [Source:HGNC Symbol;Acc:HGNC:28087]	-	20.02241333	20.58234525	19.28810725	23.7826124	24.02090858	24.03462958
ENSG00000146433	1374.761164	1259.392707	1241.834164	1650.510175	1640.742646	1536.798369	-0.317071417	1.22E-07	1.43E-06	TMEM181	transmembrane protein 181 [Source:HGNC Symbol;Acc:HGNC:20958]	-	12.0978853	11.05029722	10.91559685	14.49551011	14.43001244	13.50393884
ENSG00000114999	1901.538807	1922.849004	1950.721616	2193.415083	2373.259442	2344.727603	-0.258067761	1.23E-07	1.43E-06	TTL	tubulin tyrosine ligase [Source:HGNC Symbol;Acc:HGNC:21586]	TTL	5.733135783	5.78046525	5.874677198	6.599954631	7.151156526	7.058961204
ENSG00000015475	551.5563817	586.1509178	578.2130184	740.0546824	851.2391297	744.0313455	-0.44299541	1.23E-07	1.44E-06	BID	BH3 interacting domain death agonist [Source:HGNC Symbol;Acc:HGNC:1050]	-	5.884254227	6.235072989	6.161565313	7.879495554	9.076055125	7.926000781
ENSG00000133816	292.7562159	270.0795548	278.4304933	422.0392165	402.4687098	425.6249182	-0.571775659	1.25E-07	1.45E-06	MICAL2	microtubule associated monooxygenase, calponin and LIM domain containing 2 [Source:HGNC Symbol;Acc:HGNC:24693]	CH	0.687663941	0.632546438	0.653263812	0.989363821	0.944813914	0.998294175
ENSG00000109790	1194.885872	1107.717594	1153.009712	1438.499865	1423.480776	1423.081788	-0.310122549	1.27E-07	1.48E-06	KLHL5	kelch like family member 5 [Source:HGNC Symbol;Acc:HGNC:6356]	BACK	11.01783943	10.18426391	10.61951432	13.23771198	13.11794032	13.10271327
ENSG00000082701	3777.381143	3471.892248	3757.957579	4233.271296	4277.565668	4235.671896	-0.211002641	1.28E-07	1.49E-06	GSK3B	glycogen synthase kinase 3 beta [Source:HGNC Symbol;Acc:HGNC:4617]	Pkinase	22.37928436	20.50936448	22.23867647	25.03021491	25.32772045	25.05757635
ENSG00000182400	1346.311501	1274.070943	1297.349446	1569.27258	1614.623733	1614.775453	-0.292069313	1.30E-07	1.51E-06	TRAPPC6B	trafficking protein particle complex 6B [Source:HGNC Symbol;Acc:HGNC:23066]	-	14.0873988	13.2925849	13.55950704	16.38765187	16.88498258	16.87169658
ENSG00000146247	2226.415611	2149.872398	2170.220502	2714.524538	2489.607329	2568.91172	-0.248664976	1.31E-07	1.53E-06	PHIP	pleckstrin homology domain interacting protein [Source:HGNC Symbol;Acc:HGNC:15673]	Bromodomain	7.968852415	7.672427751	7.758809412	9.696531374	8.905625556	9.181213563
ENSG00000103769	3546.11291	3374.037337	3398.389365	3936.06058	4049.618788	3895.605167	-0.203078666	1.34E-07	1.55E-06	RAB11A	RAB11A, member RAS oncogene family [Source:HGNC Symbol;Acc:HGNC:9760]	-	29.60208509	28.08343361	28.33639226	32.79175096	33.78531074	32.47177586
ENSG00000116584	2763.288295	2747.765905	2969.640569	3329.75072	3410.892635	3226.301861	-0.232107478	1.35E-07	1.57E-06	ARHGEF2	Rho/Rac guanine nucleotide exchange factor 2 [Source:HGNC Symbol;Acc:HGNC:682]	-	14.34790915	14.22566999	15.40167607	17.25469282	17.70005036	16.72741315
ENSG00000172936	367.0924337	398.2694884	368.1090265	574.607384	527.1271598	513.349138	-0.512890057	1.39E-07	1.61E-06	MYD88	myeloid differentiation primary response 88 [Source:HGNC Symbol;Acc:HGNC:7562]	Death	4.364981118	4.721875703	4.372049597	6.818851438	6.264210764	6.09510424
ENSG00000181291	340.4782323	335.6423453	371.5253516	529.0350742	464.2043232	527.4283337	-0.538057377	1.42E-07	1.64E-06	TMEM132E	transmembrane protein 132E [Source:HGNC Symbol;Acc:HGNC:26991]	-	2.6409724	2.595863407	2.878489448	4.095359839	3.598551511	4.085068393
ENSG00000166479	1272.893014	1284.834983	1147.885224	1536.579401	1550.513673	1522.719173	-0.315922556	1.46E-07	1.69E-06	TMX3	thioredoxin related transmembrane protein 3 [Source:HGNC Symbol;Acc:HGNC:24718]	-	7.905695537	7.956574128	7.121120327	9.524370442	9.62427035	9.443421231
ENSG00000163527	2688.952077	2541.292043	2563.097885	3117.740409	3013.172819	2984.789503	-0.226442976	1.47E-07	1.70E-06	STT3B	STT3B, catalytic subunit of the oligosaccharyltransferase complex [Source:HGNC Symbol;Acc:HGNC:30611]	-	25.44737398	23.97977286	24.22851404	29.44645049	28.4988925	28.20557664
ENSG00000185666	580.0060453	596.914958	578.2130184	817.3294686	745.5762531	775.4387822	-0.415515258	1.48E-07	1.71E-06	SYN3	synapsin III [Source:HGNC Symbol;Acc:HGNC:11496]	-	5.053419782	5.185562777	5.03202046	7.106947437	6.492156119	6.746239232
ENSG00000179292	651.5890699	743.6973248	683.2650143	886.6786356	980.646473	893.4874237	-0.409109043	1.61E-07	1.85E-06	TMEM151A	transmembrane protein 151A [Source:HGNC Symbol;Acc:HGNC:28497]	-	12.06328637	13.72835954	12.63521708	16.38291512	18.14463973	16.51739882
ENSG00000185658	3906.781226	3727.293566	3615.326007	4483.919	4298.935688	4230.25682	-0.21071996	1.65E-07	1.90E-06	BRWD1	bromodomain and WD repeat domain containing 1 [Source:HGNC Symbol;Acc:HGNC:12760]	Bromodomain	9.361738343	8.905567188	8.653395405	10.72329503	10.29538013	10.12198071
ENSG00000142197	592.8542805	646.8209627	657.6425763	910.4554929	788.316293	848.0007912	-0.426217083	1.66E-07	1.90E-06	DOPEY2	dopey family member 2 [Source:HGNC Symbol;Acc:HGNC:1291]	-	3.114090159	3.387644951	3.45044271	4.772819742	4.138355131	4.447754869
ENSG00000189195	557.9804993	545.0518551	593.5864812	774.729266	726.5806797	773.2727521	-0.422852199	1.66E-07	1.90E-06	BTBD8	BTB domain containing 8 [Source:HGNC Symbol;Acc:HGNC:21019]	-	3.84290732	3.742909186	4.083443658	5.325053083	5.001137175	5.317836259
ENSG00000078140	2765.123757	2676.33182	2516.977497	3054.335456	3269.613059	3095.257039	-0.242899682	1.68E-07	1.92E-06	UBE2K	ubiquitin conjugating enzyme E2 K [Source:HGNC Symbol;Acc:HGNC:4914]	UQ_con	25.00575971	24.13214999	22.73560364	27.56609849	29.55057059	27.95011274
ENSG00000260903	1149.917049	1216.336546	1223.044376	1460.295317	1463.846369	1502.141887	-0.302294297	1.69E-07	1.93E-06	XKR7	XK related 7 [Source:HGNC Symbol;Acc:HGNC:23062]	-	6.953443023	7.333608495	7.387156147	8.812663143	8.84652928	9.069967026
ENSG00000145725	1524.351331	1290.706278	1319.555559	1743.6362	1707.227153	1744.73726	-0.329615447	1.71E-07	1.96E-06	PPIP5K2	diphosphoinositol pentakisphosphate kinase 2 [Source:HGNC Symbol;Acc:HGNC:29035]	Acid_phosphat_A	4.186621595	3.534570397	3.61999518	4.779336418	4.686126156	4.78486881
ENSG00000276043	474.4669706	476.5534173	482.5559164	664.7613011	605.4838998	705.0428034	-0.463499991	1.75E-07	1.99E-06	UHRF1	ubiquitin like with PHD and ring finger domains 1 [Source:HGNC Symbol;Acc:HGNC:12556]	ubiquitin	4.374128914	4.380541105	4.443599557	6.116238504	5.578689945	6.490265179
ENSG00000106012	1857.487715	1804.444562	1904.601227	2260.782845	2190.427049	2176.860269	-0.251690832	1.80E-07	2.05E-06	IQCE	IQ motif containing E [Source:HGNC Symbol;Acc:HGNC:29171]	-	9.535093396	9.235770302	9.765730564	11.58219681	11.23755491	11.15811719
ENSG00000116396	658.9309186	645.8424136	665.3293077	833.1807067	835.8052264	942.2231013	-0.406141975	1.82E-07	2.07E-06	KCNC4	potassium voltage-gated channel subfamily C member 4 [Source:HGNC Symbol;Acc:HGNC:6236]	-	1.248078343	1.219717071	1.258752345	1.574977145	1.582162459	1.782038463
ENSG00000205133	1049.884361	924.7289104	969.3822391	1235.405875	1290.511763	1219.474956	-0.346397282	1.84E-07	2.09E-06	TRIQK	triple QxxK/R motif containing [Source:HGNC Symbol;Acc:HGNC:27828]	-	7.406017502	6.504116049	6.830303518	8.69733143	9.098069854	8.58969054
ENSG00000143147	1853.81679	1702.675454	1861.897164	2165.675416	2173.805923	2170.362178	-0.263935747	1.86E-07	2.12E-06	GPR161	G protein-coupled receptor 161 [Source:HGNC Symbol;Acc:HGNC:23694]	7tm_1	7.834118307	7.174402998	7.859242362	9.133763683	9.180960395	9.158342715
ENSG00000077044	2619.204515	2577.49836	2478.54384	2967.153646	2930.067186	3071.430707	-0.225180272	1.88E-07	2.13E-06	DGKD	diacylglycerol kinase delta [Source:HGNC Symbol;Acc:HGNC:2851]	SAM_2	12.714561	12.47558545	12.0179458	14.37490836	14.21521949	14.88792065
ENSG00000147364	1025.105621	925.7074595	1018.918953	1334.476114	1201.470013	1250.882393	-0.35102117	1.89E-07	2.14E-06	FBXO25	F-box protein 25 [Source:HGNC Symbol;Acc:HGNC:13596]	-	4.250984244	3.827588332	4.220483411	5.522869417	4.979409551	5.179629839
ENSG00000071246	3293.736862	3407.308006	3541.875018	4067.823997	3833.544142	3966.001146	-0.212662692	1.89E-07	2.14E-06	VASH1	vasohibin 1 [Source:HGNC Symbol;Acc:HGNC:19964]	-	24.0277391	24.78369064	25.80827135	29.61551241	27.94914376	28.88937903
ENSG00000175445	891.1168829	844.4878833	863.4761619	1151.196173	1124.300496	1046.192547	-0.353994201	1.90E-07	2.15E-06	LPL	lipoprotein lipase [Source:HGNC Symbol;Acc:HGNC:6677]	Lipase	9.645689354	9.114284907	9.335780421	12.43600896	12.16256106	11.30762989
ENSG00000088812	2685.281153	2658.717936	2638.257037	3051.363349	3041.666179	3164.570002	-0.213966948	1.91E-07	2.16E-06	ATRN	attractin [Source:HGNC Symbol;Acc:HGNC:885]	Lectin_C	14.55136745	14.36537236	14.28015186	16.5021701	16.47288341	17.12340447
ENSG00000183778	175.2866371	172.2246436	158.8591158	294.2386087	260.0019099	272.9197949	-0.71064788	2.03E-07	2.29E-06	B3GALT5	beta-1,3-galactosyltransferase 5 [Source:HGNC Symbol;Acc:HGNC:920]	Galactosyl_T	0.580640189	0.568832179	0.525620265	0.972727136	0.860753611	0.902723366
ENSG00000072041	2214.485107	2041.253447	2032.713418	2552.049347	2410.063366	2551.583479	-0.257480058	2.05E-07	2.31E-06	SLC6A15	solute carrier family 6 member 15 [Source:HGNC Symbol;Acc:HGNC:13621]	SNF	11.96188875	10.99396892	10.96742886	13.75780511	13.01066481	13.76252564
ENSG00000224531	1545.459146	1503.051435	1391.298385	1808.031855	1856.817293	1763.148516	-0.2902887	2.18E-07	2.45E-06	SMIM13	small integral membrane protein 13 [Source:HGNC Symbol;Acc:HGNC:27356]	-	15.63654858	15.16309271	14.06064772	18.25671085	18.77571885	17.81285898
ENSG00000166111	1070.992175	1083.253866	1083.829129	1328.5319	1314.25623	1361.349929	-0.30650528	2.22E-07	2.49E-06	SVOP	SV2 related protein [Source:HGNC Symbol;Acc:HGNC:25417]	Sugar_tr	6.987516711	7.046888304	7.063160212	8.650508523	8.569601711	8.868857948
ENSG00000174238	2666.926531	2569.669967	2614.342761	3012.725956	3051.163966	3034.608195	-0.21244741	2.23E-07	2.50E-06	PITPNA	phosphatidylinositol transfer protein alpha [Source:HGNC Symbol;Acc:HGNC:9001]	IP_trans	26.4417901	25.40315912	25.89071265	29.81072378	30.23356638	30.04303419
ENSG00000136100	1049.884361	975.6134642	982.1934581	1234.415173	1257.26951	1276.874755	-0.325074498	2.24E-07	2.51E-06	VPS36	vacuolar protein sorting 36 homolog [Source:HGNC Symbol;Acc:HGNC:20312]	-	8.870335177	8.218771907	8.288907214	10.40861405	10.61624615	10.77229477
ENSG00000116127	896.6232694	886.565495	936.9271509	1225.498852	1079.18601	1171.822294	-0.354967768	2.25E-07	2.52E-06	ALMS1	ALMS1, centrosome and basal body associated protein [Source:HGNC Symbol;Acc:HGNC:428]	-	3.026084346	2.983406463	3.15848286	4.127784556	3.640083631	3.949063741
ENSG00000250986	325.794535	362.0631713	386.8988144	518.1373479	498.6337998	527.4283337	-0.522537262	2.26E-07	2.54E-06	AC141928.1	-	-	3.415043059	3.784141071	4.050899461	5.420388019	5.223698885	5.52048469
ENSG00000119682	2238.346115	2279.040881	2269.293929	2722.450157	2678.375839	2562.41363	-0.230875545	2.28E-07	2.55E-06	AREL1	apoptosis resistant E3 ubiquitin protein ligase 1 [Source:HGNC Symbol;Acc:HGNC:20363]	HECT	14.5277941	14.74874706	14.7117678	17.63459382	17.37352663	16.60668828
ENSG00000184905	2242.93477	2210.542443	2343.598999	2631.305538	2655.818596	2691.292422	-0.230533374	2.33E-07	2.61E-06	TCEAL2	transcription elongation factor A like 2 [Source:HGNC Symbol;Acc:HGNC:29818]	-	63.85760393	62.75168785	66.64705385	74.76534557	75.56808465	76.5100046
ENSG00000198162	1562.896037	1432.595899	1451.084074	1887.288046	1739.282183	1810.801179	-0.291057681	2.36E-07	2.63E-06	MAN1A2	mannosidase alpha class 1A member 2 [Source:HGNC Symbol;Acc:HGNC:6822]	-	7.668480962	7.008636497	7.111701282	9.241671618	8.528906115	8.871792723
ENSG00000117154	1785.90469	1985.476147	1892.64409	2254.838631	2319.834392	2223.429916	-0.263374409	2.39E-07	2.67E-06	IGSF21	immunoglobin superfamily member 21 [Source:HGNC Symbol;Acc:HGNC:28246]	V-set	27.45832758	30.43764563	29.06607794	34.59906485	35.64649378	34.13505548
ENSG00000065809	1178.366712	1144.90246	1181.194394	1381.039126	1466.220816	1482.647616	-0.304063364	2.39E-07	2.67E-06	FAM107B	family with sequence similarity 107 member B [Source:HGNC Symbol;Acc:HGNC:23726]	-	7.962990465	7.714269325	7.972945286	9.313969313	9.902369846	10.00449192
ENSG00000139132	1194.885872	1145.88101	1070.163829	1433.546353	1468.595263	1364.598974	-0.323296322	2.40E-07	2.67E-06	FGD4	FYVE, RhoGEF and PH domain containing 4 [Source:HGNC Symbol;Acc:HGNC:19125]	RhoGEF	5.332182332	5.098573282	4.770133241	6.384448608	6.54974995	6.080579488
ENSG00000101639	669.0259605	659.5421012	637.9987071	890.6414451	899.9152863	802.5141587	-0.399165621	2.41E-07	2.68E-06	CEP192	centrosomal protein 192 [Source:HGNC Symbol;Acc:HGNC:25515]	-	3.205050539	3.150395031	3.052905684	4.258218109	4.308613846	3.838892754
ENSG00000083312	4674.004413	4371.178881	4273.822665	4978.27949	5159.672605	5174.645952	-0.201085018	2.42E-07	2.70E-06	TNPO1	transportin 1 [Source:HGNC Symbol;Acc:HGNC:6401]	-	18.51023963	17.26044867	16.90600907	19.67593086	20.42156872	20.4627938
ENSG00000196220	3002.816108	3046.223384	3079.817052	3616.063709	3364.590925	3595.609996	-0.213013918	2.49E-07	2.77E-06	SRGAP3	SLIT-ROBO Rho GTPase activating protein 3 [Source:HGNC Symbol;Acc:HGNC:19744]	RhoGAP	7.526390889	7.612904101	7.710537064	9.045387914	8.428190324	8.998952851
ENSG00000225472	143.1660492	110.5760496	127.2581089	202.1032868	232.6957732	242.5953732	-0.827108928	2.54E-07	2.82E-06	AL136366.1	-	-	6.442736978	4.961602987	5.720282848	9.07688489	10.46557003	10.90119829
ENSG00000196712	2606.35628	2525.635257	2564.806048	3097.926361	2850.523222	3073.596737	-0.229981586	2.67E-07	2.96E-06	NF1	neurofibromin 1 [Source:HGNC Symbol;Acc:HGNC:7765]	-	4.556747465	4.402733403	4.478962069	5.405369152	4.980693235	5.365737586
ENSG00000186187	1642.738641	1627.327172	1610.797271	1905.120689	1949.420713	1973.253437	-0.255619168	2.84E-07	3.15E-06	ZNRF1	zinc and ring finger 1 [Source:HGNC Symbol;Acc:HGNC:18452]	-	8.830269245	8.721896476	8.648644284	10.2202391	10.47261362	10.59131062
ENSG00000106789	125.7291586	125.2542863	125.5499464	191.2055605	239.8191132	231.7652226	-0.812977245	2.86E-07	3.17E-06	CORO2A	coronin 2A [Source:HGNC Symbol;Acc:HGNC:2255]	-	1.043130849	1.03615793	1.040449459	1.583202213	1.988522937	1.920049447
ENSG00000011258	1125.138309	1092.060808	1016.356709	1423.639329	1303.57122	1332.108523	-0.329822003	2.92E-07	3.23E-06	MBTD1	mbt domain containing 1 [Source:HGNC Symbol;Acc:HGNC:19866]	MBT	7.411123895	7.17225235	6.686917984	9.358607397	8.581376504	8.761513462
ENSG00000175087	819.5338583	866.0159637	822.480261	1094.726137	1105.304923	1007.204005	-0.355146764	2.95E-07	3.26E-06	PDIK1L	PDLIM1 interacting kinase 1 like [Source:HGNC Symbol;Acc:HGNC:18981]	Pkinase	8.57157406	9.031297676	8.592525741	11.42700081	11.55366623	10.51895238
ENSG00000018510	1126.056041	1172.301836	1117.99238	1430.574246	1335.626249	1472.90048	-0.312622575	2.97E-07	3.28E-06	AGPS	alkylglycerone phosphate synthase [Source:HGNC Symbol;Acc:HGNC:327]	FAD_binding_4	5.957728159	6.184302177	5.908281768	7.553777193	7.062356821	7.781358896
ENSG00000182809	2715.566279	2780.058026	3029.426257	3271.299279	3355.093139	3421.244571	-0.236239457	3.00E-07	3.31E-06	CRIP2	cysteine rich protein 2 [Source:HGNC Symbol;Acc:HGNC:2361]	LIM	26.62902664	27.18186956	29.6726919	32.01461275	32.88088497	33.49965779
ENSG00000141429	1726.25217	1551.978891	1600.548296	2045.800427	1935.174033	1941.846001	-0.28014715	3.04E-07	3.35E-06	GALNT1	polypeptide N-acetylgalactosaminyltransferase 1 [Source:HGNC Symbol;Acc:HGNC:4123]	Glycos_transf_2	15.97337208	14.31887042	14.79322391	18.89246932	17.89601892	17.94190364
ENSG00000184611	321.2058795	351.299131	342.4865884	535.9699909	447.5831965	487.3567765	-0.537742777	3.06E-07	3.37E-06	KCNH7	potassium voltage-gated channel subfamily H member 7 [Source:HGNC Symbol;Acc:HGNC:18863]	Ion_trans	3.063011856	3.340202874	3.262198906	5.100805405	4.265628181	4.640593901
ENSG00000182132	287.2498294	246.5943761	236.5805112	382.411121	372.7881265	418.0438128	-0.607600088	3.12E-07	3.42E-06	KCNIP1	potassium voltage-gated channel interacting protein 1 [Source:HGNC Symbol;Acc:HGNC:15521]	-	4.065896546	3.480248787	3.344854165	5.402069263	5.273544899	5.908533591
ENSG00000108175	6054.271964	6295.984984	6257.85345	7148.908418	6687.629034	7191.219992	-0.176913728	3.17E-07	3.48E-06	ZMIZ1	zinc finger MIZ-type containing 1 [Source:HGNC Symbol;Acc:HGNC:16493]	zf-MIZ	25.99257064	26.95141484	26.83578922	30.6309263	28.69482056	30.82841849
ENSG00000100311	279.9079807	233.8732377	253.6621366	358.6342638	387.0348065	432.1230085	-0.616346455	3.20E-07	3.51E-06	PDGFB	platelet derived growth factor subunit B [Source:HGNC Symbol;Acc:HGNC:8800]	-	3.530066772	2.940889761	3.195398022	4.513905975	4.878223503	5.441722539
ENSG00000159307	684.6273889	671.2846905	659.3507388	915.4090048	863.111363	843.668731	-0.380811894	3.22E-07	3.53E-06	SCUBE1	signal peptide, CUB domain and EGF like domain containing 1 [Source:HGNC Symbol;Acc:HGNC:13441]	CUB	2.675996008	2.616185371	2.574241965	3.570914583	3.371646679	3.292793601
ENSG00000138660	1318.779568	1207.529604	1218.773969	1535.588698	1544.577556	1520.553143	-0.29671896	3.24E-07	3.56E-06	AP1AR	adaptor related protein complex 1 associated regulatory protein [Source:HGNC Symbol;Acc:HGNC:28808]	-	18.16268453	16.58197266	16.7661241	21.10648079	21.25991782	20.91080717
ENSG00000054356	2400.784517	2422.8876	2594.698892	2944.367492	2895.637709	2859.159756	-0.229367804	3.27E-07	3.58E-06	PTPRN	protein tyrosine phosphatase, receptor type N [Source:HGNC Symbol;Acc:HGNC:9676]	Y_phosphatase	13.78451632	13.87082192	14.88082446	16.87187908	16.61600468	16.39223369
ENSG00000139372	833.2998246	793.6033295	817.3557734	1071.939982	980.646473	1073.267923	-0.355721269	3.29E-07	3.60E-06	TDG	thymine DNA glycosylase [Source:HGNC Symbol;Acc:HGNC:11700]	UDG	8.061398118	7.654963755	7.898086587	10.34933962	9.481249642	10.3676086
ENSG00000137965	589.1833562	551.9016989	578.2130184	771.7571588	775.2568364	732.1181799	-0.406083526	3.31E-07	3.61E-06	IFI44	interferon induced protein 44 [Source:HGNC Symbol;Acc:HGNC:16938]	-	13.71251964	12.80734481	13.44176614	17.92588266	18.03252028	17.01411439
ENSG00000150753	2731.167707	2671.439074	2594.698892	3016.688766	3218.562455	3086.592918	-0.220615328	3.31E-07	3.61E-06	CCT5	chaperonin containing TCP1 subunit 5 [Source:HGNC Symbol;Acc:HGNC:1618]	-	22.18609488	21.63756321	21.0533466	24.45660071	26.12994346	25.03647698
ENSG00000163412	973.7126805	919.8361648	856.6435117	1166.056708	1153.98108	1169.656264	-0.34440642	3.31E-07	3.61E-06	EIF4E3	eukaryotic translation initiation factor 4E family member 3 [Source:HGNC Symbol;Acc:HGNC:31837]	-	4.284728679	4.03583646	3.765254248	5.120887822	5.074990349	5.139396396
ENSG00000261754	237.6923509	220.1735501	195.5846104	323.9596803	340.7330965	351.9798942	-0.638450528	3.37E-07	3.68E-06	AC008555.1	-	-	4.089304141	3.776851677	3.361015864	5.562349301	5.858582612	6.046630452
ENSG00000106113	334.9718458	311.1786175	348.4651573	503.2768122	484.3871198	447.2852194	-0.52801538	3.48E-07	3.79E-06	CRHR2	corticotropin releasing hormone receptor 2 [Source:HGNC Symbol;Acc:HGNC:2358]	7tm_2	3.988044072	3.693958126	4.143932565	5.979868777	5.763526058	5.31737824
ENSG00000197969	694.7224309	713.3623023	719.1364276	945.1300764	872.6091497	930.3099357	-0.370429908	3.51E-07	3.82E-06	VPS13A	vacuolar protein sorting 13 homolog A [Source:HGNC Symbol;Acc:HGNC:1908]	-	1.631612154	1.670499477	1.687013568	2.215288454	2.048186054	2.181698002
ENSG00000267767	159.6852087	122.3186389	139.2152467	234.7964655	226.7596566	264.2556744	-0.784128468	3.55E-07	3.86E-06	LINC01801	long intergenic non-protein coding RNA 1801 [Source:HGNC Symbol;Acc:HGNC:52592]	-	3.342533412	2.552902833	2.910714068	4.904962731	4.743740127	5.523276093
ENSG00000166167	1166.436208	1078.361121	1030.87609	1429.583543	1294.073433	1406.836562	-0.336014388	3.58E-07	3.89E-06	BTRC	beta-transducin repeat containing E3 ubiquitin protein ligase [Source:HGNC Symbol;Acc:HGNC:1144]	WD40	8.366300168	7.712004061	7.385511751	10.23328524	9.276313188	10.07575179
ENSG00000155760	1246.278813	1396.389582	1423.753474	1719.859342	1675.172123	1635.352739	-0.306989966	3.61E-07	3.91E-06	FZD7	frizzled class receptor 7 [Source:HGNC Symbol;Acc:HGNC:4045]	Fz	15.31832945	17.11328458	17.47964738	21.09707339	20.57783416	20.07099953
ENSG00000050438	2179.611325	2145.958202	2284.667392	2681.831359	2474.173426	2682.628301	-0.246250525	3.72E-07	4.03E-06	SLC4A8	solute carrier family 4 member 8 [Source:HGNC Symbol;Acc:HGNC:11034]	Band_3_cyto	5.749900652	5.644599358	6.020131046	7.060668793	6.523121306	7.066480279
ENSG00000127334	2256.700736	2149.872398	2145.452145	2551.058644	2528.785699	2599.236142	-0.229140389	3.87E-07	4.19E-06	DYRK2	dual specificity tyrosine phosphorylation regulated kinase 2 [Source:HGNC Symbol;Acc:HGNC:3093]	Pkinase	11.27445911	10.70939673	10.70637014	12.7196534	12.62634942	12.96668159
ENSG00000163041	7497.862959	7271.598448	7416.841731	8058.373209	8369.924497	8182.178771	-0.14912867	3.94E-07	4.27E-06	H3F3A	H3 histone family member 3A [Source:HGNC Symbol;Acc:HGNC:4764]	Histone	113.0445821	109.3132284	111.6947969	121.2530638	126.1182182	123.1806758
ENSG00000160208	1474.793853	1328.869693	1369.092272	1675.277735	1703.665483	1711.163793	-0.286249797	3.99E-07	4.32E-06	RRP1B	ribosomal RNA processing 1B [Source:HGNC Symbol;Acc:HGNC:23818]	-	12.14028933	10.90713513	11.25724491	13.76314309	14.01606409	14.06535394
ENSG00000137309	4515.236935	4582.545489	4588.124571	4963.418954	5506.341818	5225.54766	-0.19677348	4.10E-07	4.42E-06	HMGA1	high mobility group AT-hook 1 [Source:HGNC Symbol;Acc:HGNC:5010]	-	92.03544867	93.1347927	93.41389198	100.9691299	112.1713092	106.3574133
ENSG00000102003	5876.232133	6190.30168	6433.794191	6880.428072	7110.280541	6968.11889	-0.179542077	4.26E-07	4.59E-06	SYP	synaptophysin [Source:HGNC Symbol;Acc:HGNC:11506]	-	53.44604874	56.13827357	58.4501326	62.45471181	64.63197513	63.28394958
ENSG00000101745	1877.677799	1683.104472	1707.308455	2105.242571	2140.563669	2096.717154	-0.267495564	4.34E-07	4.67E-06	ANKRD12	ankyrin repeat domain 12 [Source:HGNC Symbol;Acc:HGNC:29135]	-	7.26917385	6.496891838	6.602032411	8.133907283	8.282017928	8.10522727
ENSG00000184160	253.2937793	286.7148897	325.4049631	406.1879783	453.5193132	442.9531591	-0.587310718	4.35E-07	4.68E-06	ADRA2C	adrenoceptor alpha 2C [Source:HGNC Symbol;Acc:HGNC:283]	7tm_1	5.513638219	6.222925015	7.075214184	8.824170641	9.866282817	9.627929685
ENSG00000157470	95.44403277	97.85491115	83.69996426	179.3171319	181.6451699	155.9541685	-0.90186471	4.43E-07	4.75E-06	FAM81A	family with sequence similarity 81 member A [Source:HGNC Symbol;Acc:HGNC:28379]	-	0.811598515	0.829670537	0.710917839	1.521764107	1.543690916	1.324191556
ENSG00000011677	1262.797972	1247.650117	1184.610719	1491.997794	1520.833089	1497.809827	-0.288015138	4.45E-07	4.78E-06	GABRA3	gamma-aminobutyric acid type A receptor alpha3 subunit [Source:HGNC Symbol;Acc:HGNC:4077]	Neur_chan_LBD	14.28499149	14.07244306	13.38515624	16.84408331	17.19379305	16.91858937
ENSG00000275052	2824.776278	2713.516686	2680.107019	3178.173255	3146.141832	3163.486987	-0.207461624	4.49E-07	4.81E-06	PPP4R3B	protein phosphatase 4 regulatory subunit 3B [Source:HGNC Symbol;Acc:HGNC:29267]	-	16.30578617	15.61783249	15.45295352	18.3091568	18.15014148	18.23413232
ENSG00000010810	4160.992737	4238.096202	4180.727807	4794.008846	4734.646652	4652.632693	-0.173131116	4.50E-07	4.82E-06	FYN	FYN proto-oncogene, Src family tyrosine kinase [Source:HGNC Symbol;Acc:HGNC:4037]	Pkinase_Tyr	26.63122335	27.04553322	26.72684709	30.62147316	30.28487351	29.73406534
ENSG00000081665	298.2626024	274.9723003	237.4345925	418.0764069	427.4003998	379.0552706	-0.596269211	4.51E-07	4.83E-06	ZNF506	zinc finger protein 506 [Source:HGNC Symbol;Acc:HGNC:23780]	KRAB	1.681385383	1.545567547	1.336946825	2.35210776	2.407949756	2.133695144
ENSG00000088986	3065.221822	3109.829076	3091.77419	3445.662899	3717.196255	3530.629092	-0.205787044	4.51E-07	4.83E-06	DYNLL1	dynein light chain LC8-type 1 [Source:HGNC Symbol;Acc:HGNC:15476]	-	49.16788834	49.73781998	49.53693045	55.16016092	59.59079382	56.55006489
ENSG00000150764	1386.691668	1414.982015	1447.667749	1703.017402	1730.971619	1684.088417	-0.267884532	4.55E-07	4.86E-06	DIXDC1	DIX domain containing 1 [Source:HGNC Symbol;Acc:HGNC:23695]	DIX	7.729872936	7.864551253	8.060519352	9.474245288	9.643316659	9.373865154
ENSG00000173175	1723.498976	1713.439494	1752.574762	2011.125844	2090.700289	2052.313537	-0.245205338	4.79E-07	5.11E-06	ADCY5	adenylate cyclase 5 [Source:HGNC Symbol;Acc:HGNC:236]	Guanylate_cyc	9.213221678	9.132713681	9.357906919	10.72933555	11.16956609	10.95482804
ENSG00000151552	1018.681504	1070.532728	1058.206691	1302.773638	1296.44788	1285.538875	-0.303833276	4.80E-07	5.11E-06	QDPR	quinoid dihydropteridine reductase [Source:HGNC Symbol;Acc:HGNC:9752]	-	15.7953741	16.55091555	16.38942343	20.16014016	20.09049277	19.9038951
ENSG00000073331	297.3448713	264.2082601	300.6366063	419.0671093	421.4642832	420.2098429	-0.546639115	4.85E-07	5.16E-06	ALPK1	alpha kinase 1 [Source:HGNC Symbol;Acc:HGNC:20917]	-	1.144312117	1.013820372	1.155653348	1.609536059	1.62102179	1.61477356
ENSG00000197694	16973.43641	17250.84229	17271.2314	19193.86803	18165.70422	18974.42383	-0.129841913	4.85E-07	5.16E-06	SPTAN1	spectrin alpha, non-erythrocytic 1 [Source:HGNC Symbol;Acc:HGNC:11273]	SH3_1	49.58630043	50.24962359	50.39841862	55.96126513	53.0381296	55.3505437
ENSG00000126351	10354.75982	10688.69195	10824.62599	11444.59396	12102.55466	11750.71339	-0.147043191	4.93E-07	5.24E-06	THRA	thyroid hormone receptor, alpha [Source:HGNC Symbol;Acc:HGNC:11796]	zf-C4	70.57715797	72.64057528	73.69511695	77.84982042	82.44137384	79.97416857
ENSG00000100065	503.8343653	538.2020113	534.6548737	657.8263844	707.5851064	774.3557672	-0.439785255	4.93E-07	5.24E-06	CARD10	caspase recruitment domain family member 10 [Source:HGNC Symbol;Acc:HGNC:16422]	CARD	4.228210551	4.503443455	4.481712839	5.509512815	5.93460112	6.488894612
ENSG00000121892	2337.461072	2188.035813	2341.036755	2759.106145	2665.316382	2637.141669	-0.231305297	5.03E-07	5.34E-06	PDS5A	PDS5 cohesin associated factor A [Source:HGNC Symbol;Acc:HGNC:29088]	-	9.08475376	8.479178501	9.088216885	10.70213123	10.35288939	10.23442856
ENSG00000075292	2815.598967	2767.336887	2703.167213	3243.559612	3082.031772	3260.958343	-0.21111619	5.07E-07	5.37E-06	ZNF638	zinc finger protein 638 [Source:HGNC Symbol;Acc:HGNC:17894]	-	10.70621671	10.4919894	10.26691155	12.3089273	11.71241295	12.38145968
ENSG00000071794	1687.707464	1683.104472	1580.904427	1960.600022	2125.129766	1912.604594	-0.276242328	5.09E-07	5.39E-06	HLTF	helicase like transcription factor [Source:HGNC Symbol;Acc:HGNC:11099]	SNF2_N	13.28872091	13.21379794	12.43349722	15.40664595	16.72305028	15.03739362
ENSG00000178171	448.7705003	434.4758055	496.2212167	592.4400269	630.4155898	696.3786829	-0.474422669	5.12E-07	5.41E-06	AMER3	APC membrane recruitment protein 3 [Source:HGNC Symbol;Acc:HGNC:26771]	-	3.253256852	3.140438028	3.593114511	4.286191148	4.567357732	5.04081646
ENSG00000197603	1063.650327	1041.176255	973.6526454	1333.485412	1195.533896	1358.100884	-0.338290174	5.27E-07	5.57E-06	C5orf42	chromosome 5 open reading frame 42 [Source:HGNC Symbol;Acc:HGNC:25801]	-	3.330979024	3.251081474	3.045641243	4.167680124	3.741786	4.246845054
ENSG00000267640	318.4526863	321.9426577	315.1559879	438.8811571	453.5193132	470.0285356	-0.511589123	5.61E-07	5.91E-06	AC016582.3	-	-	2.16246695	2.179785028	2.137626387	2.97429874	3.07782824	3.187059351
ENSG00000166135	1310.519988	1386.604091	1238.417839	1648.528771	1514.896973	1730.658064	-0.316217044	5.72E-07	6.02E-06	HIF1AN	hypoxia inducible factor 1 alpha subunit inhibitor [Source:HGNC Symbol;Acc:HGNC:17113]	-	4.455951079	4.700887094	4.205964868	5.59405054	5.14782642	5.875832397
ENSG00000133706	2920.22031	2884.762781	2899.605905	3414.951125	3346.782575	3239.298041	-0.200493202	6.02E-07	6.32E-06	LARS	leucyl-tRNA synthetase [Source:HGNC Symbol;Acc:HGNC:6512]	-	17.06229878	16.80593231	16.92242421	19.91312903	19.5431001	18.89879865
ENSG00000075035	438.6754583	493.1887522	379.212083	623.1518009	597.1733364	628.1487342	-0.498480786	6.16E-07	6.45E-06	WSCD2	WSC domain containing 2 [Source:HGNC Symbol;Acc:HGNC:29117]	-	3.173285354	3.557210213	2.739994131	4.498759048	4.31728013	4.537217954
ENSG00000155111	1929.070739	1901.320924	2037.837905	2390.564858	2204.673729	2403.210416	-0.25440869	6.18E-07	6.47E-06	CDK19	cyclin dependent kinase 19 [Source:HGNC Symbol;Acc:HGNC:19338]	Pkinase	12.21297189	12.00215441	12.88678304	15.10451638	13.94959384	15.19239927
ENSG00000185989	238.6100819	230.9375903	219.4988859	350.7086447	332.4225332	354.1459243	-0.591514888	6.38E-07	6.68E-06	RASA3	RAS p21 protein activator 3 [Source:HGNC Symbol;Acc:HGNC:20331]	C2	2.37617915	2.293060954	2.183355165	3.485539044	3.3084523	3.521551169
ENSG00000189337	2173.187208	2220.327934	2337.62043	2635.268347	2565.589622	2702.122572	-0.231402533	6.42E-07	6.71E-06	KAZN	kazrin, periplakin interacting protein [Source:HGNC Symbol;Acc:HGNC:29173]	SAM_1	7.447330778	7.586670196	8.00164307	9.012835393	8.786880617	9.246341159
ENSG00000123908	1741.853598	1689.954316	1715.849267	2130.01013	1926.863469	2110.79635	-0.261828624	6.76E-07	7.06E-06	AGO2	argonaute 2, RISC catalytic component [Source:HGNC Symbol;Acc:HGNC:3263]	Piwi	5.218184263	5.047929764	5.134386656	6.368285416	5.769029181	6.314158208
ENSG00000166006	109.209999	146.7823667	157.1509533	213.9917154	248.1296766	266.4217045	-0.816030116	6.88E-07	7.18E-06	KCNC2	potassium voltage-gated channel subfamily C member 2 [Source:HGNC Symbol;Acc:HGNC:6234]	Ion_trans	0.813448984	1.090115167	1.169194098	1.59073548	1.847101066	1.981521936
ENSG00000131844	526.7776424	549.9446007	499.6375417	703.3986941	696.9000964	694.2126528	-0.411227671	6.97E-07	7.26E-06	MCCC2	methylcrotonoyl-CoA carboxylase 2 [Source:HGNC Symbol;Acc:HGNC:6937]	Carboxyl_trans	4.140883393	4.310376313	3.92303702	5.518236561	5.474950829	5.449034477
ENSG00000067842	580.0060453	558.7515427	597.8568876	763.8315397	712.3339997	850.1668213	-0.421951895	7.07E-07	7.36E-06	ATP2B3	ATPase plasma membrane Ca2+ transporting 3 [Source:HGNC Symbol;Acc:HGNC:816]	Cation_ATPase_C	3.651555255	3.507475694	3.759622762	4.799279395	4.482012487	5.34454666
ENSG00000143469	762.6345311	734.8903828	704.617046	992.6837909	886.8558297	959.5513423	-0.368377773	7.25E-07	7.53E-06	SYT14	synaptotagmin 14 [Source:HGNC Symbol;Acc:HGNC:23143]	C2	2.597532842	2.495730715	2.397173145	3.37433815	3.018850724	3.26342896
ENSG00000132646	910.3892357	850.3591779	890.8067625	1109.586672	1126.674943	1088.430134	-0.325683624	7.36E-07	7.64E-06	PCNA	proliferating cell nuclear antigen [Source:HGNC Symbol;Acc:HGNC:8729]	PCNA_C	29.35522502	27.33954494	28.69085442	35.70693897	36.30788635	35.04452849
ENSG00000064270	22.02554602	24.46372779	22.20611297	58.45144078	71.23339997	70.39597883	-1.541523201	7.38E-07	7.65E-06	ATP2C2	ATPase secretory pathway Ca2+ transporting 2 [Source:HGNC Symbol;Acc:HGNC:29103]	E1-E2_ATPase	0.142099372	0.15736882	0.14310002	0.376351616	0.459296546	0.453497284
ENSG00000166432	668.1082294	688.8985745	604.6895377	852.9947545	828.6818864	880.491243	-0.386966254	7.61E-07	7.89E-06	ZMAT1	zinc finger matrin-type 1 [Source:HGNC Symbol;Acc:HGNC:29377]	-	4.21741757	4.335963785	3.812711225	5.37377195	5.22795282	5.54991315
ENSG00000183307	911.3069668	909.0721246	884.8281936	1089.772625	1174.163876	1123.086616	-0.323546932	7.78E-07	8.04E-06	TMEM121B	transmembrane protein 121B [Source:HGNC Symbol;Acc:HGNC:1844]	-	8.52733592	8.481596361	8.270072375	10.17695057	10.9804826	10.4935708
ENSG00000163714	3160.665855	3034.480795	2868.004898	3739.901508	3425.139315	3464.565174	-0.231101953	7.79E-07	8.04E-06	U2SURP	U2 snRNP associated SURP domain containing [Source:HGNC Symbol;Acc:HGNC:30855]	RRM_1	13.48412865	12.90800944	12.22153816	15.92346427	14.6038235	14.75891401
ENSG00000033867	1086.593604	1003.012839	953.154695	1364.197186	1206.218906	1282.28983	-0.342246324	7.87E-07	8.12E-06	SLC4A7	solute carrier family 4 member 7 [Source:HGNC Symbol;Acc:HGNC:11033]	Band_3_cyto	5.359739253	4.933028091	4.696145953	6.715629945	5.946298148	6.315737625
ENSG00000180773	967.2885629	955.0639329	956.5710201	1233.424471	1131.423836	1220.557971	-0.317739989	7.97E-07	8.21E-06	SLC36A4	solute carrier family 36 member 4 [Source:HGNC Symbol;Acc:HGNC:19660]	Aa_trans	4.737261952	4.663740425	4.679400786	6.028607337	5.537843817	5.968856296
ENSG00000092871	404.7194082	358.1489748	403.1263585	519.1280503	566.3055298	541.5075295	-0.478194951	8.26E-07	8.51E-06	RFFL	ring finger and FYVE like domain containing E3 ubiquitin protein ligase [Source:HGNC Symbol;Acc:HGNC:24821]	-	2.255243236	1.989910979	2.243790112	2.88700106	3.153800312	3.013042249
ENSG00000114021	514.8471383	521.5666764	542.3416051	713.305718	649.4111631	753.7784811	-0.42365333	8.38E-07	8.62E-06	NIT2	nitrilase family member 2 [Source:HGNC Symbol;Acc:HGNC:29878]	CN_hydrolase	2.636032311	2.662642381	2.773620413	3.644863104	3.323044887	3.853696649
ENSG00000163468	5087.901132	4927.973326	4834.099976	5512.268076	5500.405701	5660.919713	-0.167280087	8.55E-07	8.79E-06	CCT3	chaperonin containing TCP1 subunit 3 [Source:HGNC Symbol;Acc:HGNC:1616]	-	60.06198809	58.00427018	57.00045795	64.9418207	64.89329039	66.72819845
ENSG00000112685	1176.53125	1097.932103	1096.640348	1442.462674	1327.315686	1388.425306	-0.303805891	8.57E-07	8.81E-06	EXOC2	exocyst complex component 2 [Source:HGNC Symbol;Acc:HGNC:24968]	TIG	11.19911108	10.42044216	10.4266785	13.70306631	12.62694661	13.19665825
ENSG00000196935	911.3069668	865.0374146	842.1241302	1045.191017	1131.423836	1132.833752	-0.337163144	8.60E-07	8.84E-06	SRGAP1	SLIT-ROBO Rho GTPase activating protein 1 [Source:HGNC Symbol;Acc:HGNC:17382]	RhoGAP	1.622501625	1.535627639	1.497608301	1.857159518	2.013213369	2.0139468
ENSG00000158445	514.8471383	553.8587971	515.0110046	725.1941466	673.1556297	703.9597883	-0.410482615	8.61E-07	8.85E-06	KCNB1	potassium voltage-gated channel subfamily B member 1 [Source:HGNC Symbol;Acc:HGNC:6231]	-	1.37710502	1.477128899	1.375963597	1.935869771	1.799485173	1.880173705
ENSG00000152217	1637.232255	1569.592775	1703.038048	1931.869653	1925.676246	2015.491025	-0.257722649	8.63E-07	8.86E-06	SETBP1	SET binding protein 1 [Source:HGNC Symbol;Acc:HGNC:15573]	-	5.541395545	5.29695677	5.757512466	6.525589787	6.513826166	6.811630667
ENSG00000122545	5061.28693	4898.616852	4600.081709	5519.202993	5767.530951	5394.498009	-0.196216781	8.66E-07	8.88E-06	Sep-07	septin 7 [Source:HGNC Symbol;Acc:HGNC:1717]	GTP_CDC	22.01235143	21.2426909	19.98355278	23.95603487	25.06914053	23.42706489
ENSG00000164924	17922.37035	17464.16599	17050.02435	19174.05398	19653.29505	18672.26263	-0.132936309	8.79E-07	9.01E-06	YWHAZ	tyrosine 3-monooxygenase/tryptophan 5-monooxygenase activation protein zeta [Source:HGNC Symbol;Acc:HGNC:12855]	-	99.36796731	96.54491122	94.42296615	106.0957517	108.9006231	103.3735117
ENSG00000130035	514.8471383	514.7168327	568.8181244	690.5195631	717.0828931	720.2050142	-0.41113215	8.87E-07	9.09E-06	GALNT8	polypeptide N-acetylgalactosaminyltransferase 8 [Source:HGNC Symbol;Acc:HGNC:4130]	-	2.652063784	2.643653982	2.926717232	3.549888717	3.691637557	3.704445133
ENSG00000182601	769.9763798	762.2897579	774.65171	979.8046599	990.1442596	948.7211917	-0.339001751	8.89E-07	9.09E-06	HS3ST4	heparan sulfate-glucosamine 3-sulfotransferase 4 [Source:HGNC Symbol;Acc:HGNC:5200]	Sulfotransfer_1	10.8083695	10.669239	10.86152838	13.72635957	13.89073693	13.29789032
ENSG00000163104	1336.216459	1386.604091	1237.563757	1596.021544	1640.742646	1593.115152	-0.287052036	8.95E-07	9.15E-06	SMARCAD1	SWI/SNF-related, matrix-associated actin-dependent regulator of chromatin, subfamily a, containing DEAD/H box 1 [Source:HGNC Symbol;Acc:HGNC:18398]	SNF2_N	10.03949806	10.38767226	9.287620089	11.96759883	12.32025456	11.95208617
ENSG00000198836	2331.036954	2110.730434	2135.20317	2560.965668	2627.325236	2572.160765	-0.238369968	9.14E-07	9.34E-06	OPA1	OPA1, mitochondrial dynamin like GTPase [Source:HGNC Symbol;Acc:HGNC:8140]	-	12.21449696	11.02782276	11.17550892	13.39254991	13.75891844	13.45816662
ENSG00000213799	230.3505022	188.8599785	188.7519602	338.8202161	284.9335999	335.7346683	-0.660361541	9.40E-07	9.60E-06	ZNF845	zinc finger protein 845 [Source:HGNC Symbol;Acc:HGNC:25112]	KRAB	1.693161835	1.38413937	1.385806055	2.485488238	2.093133865	2.46414841
ENSG00000116539	1967.615445	1820.101347	1932.785909	2413.351013	2125.129766	2347.976648	-0.268404452	9.59E-07	9.78E-06	ASH1L	ASH1 like histone lysine methyltransferase [Source:HGNC Symbol;Acc:HGNC:19088]	SET	7.019241568	6.474050989	6.887084216	8.592183606	7.576688844	8.363828201
ENSG00000184156	1263.715703	1223.186389	1263.186195	1622.770508	1400.923533	1639.684799	-0.315676821	9.62E-07	9.81E-06	KCNQ3	potassium voltage-gated channel subfamily Q member 3 [Source:HGNC Symbol;Acc:HGNC:6297]	Ion_trans	4.739878149	4.574472418	4.732458809	6.074464402	5.251413998	6.141006114
ENSG00000128609	2772.465606	2830.94258	2582.741754	3112.786897	3421.577645	3123.41543	-0.238260078	9.84E-07	1.00E-05	NDUFA5	NADH:ubiquinone oxidoreductase subunit A5 [Source:HGNC Symbol;Acc:HGNC:7688]	-	13.34924859	13.59102754	12.42147913	14.95798636	16.46497536	15.01695119
ENSG00000198668	19166.8137	17480.80133	19236.4724	21520.03723	23339.6235	23408.28748	-0.288646069	9.87E-07	1.01E-05	CALM1	calmodulin 1 [Source:HGNC Symbol;Acc:HGNC:1442]	-	117.9908286	107.2976585	118.2838467	132.2130846	143.5939715	143.8895771
ENSG00000183092	1055.390747	1129.245675	1151.301549	1333.485412	1380.740736	1391.674351	-0.298949006	9.93E-07	1.01E-05	BEGAIN	brain enriched guanylate kinase associated [Source:HGNC Symbol;Acc:HGNC:24163]	-	6.354308242	6.779130747	6.923819887	8.012653358	8.308280794	8.366695882
ENSG00000100578	401.966215	406.0978813	421.0620651	594.4214317	512.8804798	592.4092373	-0.469123751	1.00E-06	1.02E-05	KIAA0586	KIAA0586 [Source:HGNC Symbol;Acc:HGNC:19960]	-	1.872156432	1.885879258	1.958846364	2.762995204	2.387331805	2.755089856
ENSG00000167972	3576.398036	3744.90745	3752.833091	4310.546082	4029.435992	4354.803552	-0.197656901	1.01E-06	1.02E-05	ABCA3	ATP binding cassette subfamily A member 3 [Source:HGNC Symbol;Acc:HGNC:33]	ABC_tran	21.7369977	22.69474876	22.78319556	26.14683305	24.47608794	26.4291773
ENSG00000248540	159.6852087	150.6965632	192.1682853	276.4059657	246.9424532	302.1612015	-0.714557766	1.01E-06	1.03E-05	AC010931.2	-	-	2.339154018	2.201040603	2.811755283	4.040867687	3.615213235	4.419714243
ENSG00000128266	2613.698128	2512.914118	2707.437619	2948.330301	3186.507425	3018.362969	-0.223142501	1.03E-06	1.04E-05	GNAZ	G protein subunit alpha z [Source:HGNC Symbol;Acc:HGNC:4395]	G-alpha	32.28458253	30.94909633	33.40410837	36.34535992	39.33677166	37.22824612
ENSG00000141576	2252.112081	2269.25539	2259.044954	2722.450157	2508.602902	2686.960361	-0.224757219	1.05E-06	1.06E-05	RNF157	ring finger protein 157 [Source:HGNC Symbol;Acc:HGNC:29402]	-	13.69162598	13.75558233	13.71802457	16.51802252	15.24196566	16.31126526
ENSG00000170525	2778.889723	2860.299053	2656.192743	3369.378815	3057.100082	3267.456433	-0.226207583	1.05E-06	1.06E-05	PFKFB3	6-phosphofructo-2-kinase/fructose-2,6-biphosphatase 3 [Source:HGNC Symbol;Acc:HGNC:8874]	-	21.55841614	22.12521801	20.58291122	26.08726014	23.70277678	25.31143152
ENSG00000135829	4228.904837	4173.511961	3936.460564	4677.105965	4605.239308	4721.945657	-0.183237531	1.06E-06	1.07E-05	DHX9	DExH-box helicase 9 [Source:HGNC Symbol;Acc:HGNC:2750]	HA2	35.53325058	34.96546168	33.03806536	39.22087926	38.67259019	39.61771059
ENSG00000135709	1785.90469	1862.178959	1804.673719	2083.447118	2145.312563	2203.935645	-0.238376715	1.10E-06	1.11E-05	KIAA0513	KIAA0513 [Source:HGNC Symbol;Acc:HGNC:29058]	-	9.585712413	9.965936395	9.67534563	11.16044956	11.50802311	11.8120803
ENSG00000134755	334.0541147	302.3716755	264.7651931	422.0392165	449.9576432	445.1191892	-0.548089957	1.10E-06	1.11E-05	DSC2	desmocollin 2 [Source:HGNC Symbol;Acc:HGNC:3036]	Cadherin	1.280804932	1.155946809	1.013978469	1.614923906	1.724176934	1.704134415
ENSG00000078142	1138.904276	1059.768688	1071.01791	1469.211639	1317.8179	1294.202995	-0.320997701	1.10E-06	1.11E-05	PIK3C3	phosphatidylinositol 3-kinase catalytic subunit type 3 [Source:HGNC Symbol;Acc:HGNC:8974]	PI3Ka	3.554444649	3.29781428	3.33874263	4.576168236	4.110398858	4.033186429
ENSG00000164326	93.60857061	87.09087093	92.24077694	171.3915128	169.7729366	155.9541685	-0.864370737	1.11E-06	1.12E-05	CARTPT	CART prepropeptide [Source:HGNC Symbol;Acc:HGNC:24323]	-	3.651346191	3.387198197	3.593867213	6.672057794	6.618352436	6.074293175
ENSG00000132405	1389.444862	1374.861502	1349.448403	1713.915128	1548.139226	1742.57123	-0.284143351	1.11E-06	1.12E-05	TBC1D14	TBC1 domain family member 14 [Source:HGNC Symbol;Acc:HGNC:29246]	TBC	10.5598587	10.41852695	10.2441222	12.99987547	11.75901208	13.22417822
ENSG00000180354	4208.714753	3987.58763	4218.307382	4605.775393	4693.093835	4756.602139	-0.178492776	1.12E-06	1.13E-05	MTURN	maturin, neural progenitor differentiation regulator homolog [Source:HGNC Symbol;Acc:HGNC:25457]	-	30.56147344	28.87125182	30.5960031	33.37802545	34.0586999	34.48918942
ENSG00000130638	3868.236521	3884.839973	3577.746431	4328.378725	4390.351885	4250.834107	-0.195300575	1.13E-06	1.13E-05	ATXN10	ataxin 10 [Source:HGNC Symbol;Acc:HGNC:10549]	-	35.78661951	35.83532661	33.06122103	39.96372839	40.59298769	39.26839724
ENSG00000131966	1706.062086	1507.944181	1534.784038	1896.204367	1963.667393	1888.778263	-0.275166272	1.14E-06	1.14E-05	ACTR10	actin related protein 10 homolog [Source:HGNC Symbol;Acc:HGNC:17372]	Actin	20.03512014	17.65683926	18.00304927	22.2236481	23.04671757	22.14825217
ENSG00000121774	7837.423461	7728.580883	7886.586428	8441.775032	8976.59562	8586.143388	-0.148397579	1.15E-06	1.15E-05	KHDRBS1	KH RNA binding domain containing, signal transduction associated 1 [Source:HGNC Symbol;Acc:HGNC:18116]	KH_1	103.6076565	101.870602	104.1380118	111.3744064	118.5971442	113.338651
ENSG00000109832	525.8599113	598.8720563	533.8007925	723.2127419	718.2701164	757.0275262	-0.407933258	1.17E-06	1.17E-05	DDX25	DEAD-box helicase 25 [Source:HGNC Symbol;Acc:HGNC:18698]	DEAD	2.23359547	2.536291018	2.264724338	3.065727964	3.049062216	3.210757396
ENSG00000151690	479.9733571	412.9477251	463.7661285	645.9379558	590.0499964	616.2355686	-0.449164393	1.17E-06	1.17E-05	MFSD6	major facilitator superfamily domain containing 6 [Source:HGNC Symbol;Acc:HGNC:24711]	-	3.774841968	3.23822708	3.643194413	5.069971741	4.637826395	4.839380498
ENSG00000160563	301.0157957	309.2215192	331.383532	405.1972759	517.6293731	458.11537	-0.548889035	1.18E-06	1.18E-05	MED27	mediator complex subunit 27 [Source:HGNC Symbol;Acc:HGNC:2377]	-	6.776348333	6.940755162	7.451419879	9.103450682	11.64580144	10.29775758
ENSG00000164683	1689.542926	1749.645811	1817.484938	2066.605177	2081.202503	2067.475748	-0.241194115	1.26E-06	1.25E-05	HEY1	hes related family bHLH transcription factor with YRPW motif 1 [Source:HGNC Symbol;Acc:HGNC:4880]	HLH	24.79527051	25.60238005	26.64232474	30.26845288	30.525163	30.29712428
ENSG00000186472	1143.492931	1026.498018	1071.01791	1347.355245	1286.950093	1375.429125	-0.307262195	1.26E-06	1.26E-05	PCLO	piccolo presynaptic cytomatrix protein [Source:HGNC Symbol;Acc:HGNC:13406]	C2	2.371271746	2.122445445	2.218432672	2.788451209	2.667187701	2.848048778
ENSG00000077254	2398.949055	2225.22068	2185.593965	2667.961526	2662.941936	2641.473729	-0.227587315	1.30E-06	1.29E-05	USP33	ubiquitin specific peptidase 33 [Source:HGNC Symbol;Acc:HGNC:20059]	UCH	16.44793723	15.21227194	14.96792417	18.25589239	18.24719628	18.08414892
ENSG00000101349	975.5481427	855.2519235	907.0343065	1119.493696	1124.300496	1225.973047	-0.341292917	1.30E-06	1.29E-05	PAK5	p21 (RAC1) activated kinase 5 [Source:HGNC Symbol;Acc:HGNC:15916]	Pkinase	9.387735844	8.206099759	8.718415139	10.75144646	10.81281042	11.7802482
ENSG00000102893	962.6999075	964.849424	1003.54549	1205.684804	1196.72112	1209.727821	-0.301079748	1.30E-06	1.29E-05	PHKB	phosphorylase kinase regulatory subunit beta [Source:HGNC Symbol;Acc:HGNC:8927]	-	3.862521835	3.859847423	4.021784145	4.82777359	4.798627127	4.846509297
ENSG00000114062	3017.499805	3060.901621	2962.807918	3436.746577	3413.267082	3441.821857	-0.187301715	1.34E-06	1.33E-05	UBE3A	ubiquitin protein ligase E3A [Source:HGNC Symbol;Acc:HGNC:12496]	HECT	11.17036584	11.29796164	10.95532636	12.69698905	12.62799643	12.72242498
ENSG00000119778	713.0770526	716.2979496	700.3466397	886.6786356	928.4086463	893.4874237	-0.346459073	1.34E-06	1.33E-05	ATAD2B	ATPase family, AAA domain containing 2B [Source:HGNC Symbol;Acc:HGNC:29230]	AAA	3.223659412	3.228769015	3.162477298	4.000479274	4.194651637	4.033318317
ENSG00000143067	1345.39377	1403.239426	1348.594322	1744.626902	1569.509246	1647.265905	-0.277731718	1.35E-06	1.34E-05	ZNF697	zinc finger protein 697 [Source:HGNC Symbol;Acc:HGNC:32034]	-	12.65912497	13.16487172	12.67468803	16.38286792	14.75917851	15.47673508
ENSG00000203772	521.2712559	575.3868776	635.4364633	740.0546824	787.1290697	790.6009931	-0.418523112	1.39E-06	1.37E-05	SPRN	shadow of prion protein [Source:HGNC Symbol;Acc:HGNC:16871]	-	7.90438355	8.699509355	9.624496907	11.19956433	11.92873008	11.97079374
ENSG00000140538	2080.496368	2057.888782	2069.438912	2584.742525	2298.464372	2445.448003	-0.240675563	1.44E-06	1.43E-05	NTRK3	neurotrophic receptor tyrosine kinase 3 [Source:HGNC Symbol;Acc:HGNC:8033]	Pkinase_Tyr	3.689046658	3.638309698	3.665232036	4.574014785	4.073136779	4.329791498
ENSG00000178531	2105.275108	2189.014363	2264.169441	2462.886132	2686.686402	2574.326795	-0.234754184	1.45E-06	1.43E-05	CTXN1	cortexin 1 [Source:HGNC Symbol;Acc:HGNC:31108]	-	78.3809278	81.2607327	84.20001054	91.512194	99.96835681	95.70322786
ENSG00000159131	1211.405031	1166.430541	1254.645383	1489.025686	1405.672426	1548.711534	-0.290734871	1.47E-06	1.45E-05	GART	phosphoribosylglycinamide formyltransferase, phosphoribosylglycinamide synthetase, phosphoribosylaminoimidazole synthetase [Source:HGNC Symbol;Acc:HGNC:4163]	-	7.413146941	7.117093909	7.668949978	9.093865258	8.596890462	9.463355011
ENSG00000169180	3528.676019	3688.151601	3792.12083	4304.601868	4024.687098	4288.739634	-0.197230573	1.50E-06	1.48E-05	XPO6	exportin 6 [Source:HGNC Symbol;Acc:HGNC:19733]	-	23.69030174	24.68869583	25.42978275	28.84196769	27.00442657	28.75079459
ENSG00000113269	2731.167707	2557.927378	2733.914139	3075.140207	3001.300586	3333.520352	-0.229841607	1.51E-06	1.48E-05	RNF130	ring finger protein 130 [Source:HGNC Symbol;Acc:HGNC:18280]	-	10.10330744	9.434828027	10.10186936	11.35306728	11.09605817	12.31344784
ENSG00000166508	3193.704174	3107.871978	3304.440426	3787.455222	3514.181065	3759.14527	-0.203736062	1.52E-06	1.49E-05	MCM7	minichromosome maintenance complex component 7 [Source:HGNC Symbol;Acc:HGNC:6950]	MCM	34.53798774	33.51166795	35.69455306	40.87736962	37.98135999	40.59315606
ENSG00000101596	2385.183088	2189.014363	2404.238769	2806.65986	2706.869199	2672.881166	-0.229987934	1.56E-06	1.54E-05	SMCHD1	structural maintenance of chromosomes flexible hinge domain containing 1 [Source:HGNC Symbol;Acc:HGNC:29090]	SMC_hinge	9.098020357	8.325385883	9.160189448	10.68434877	10.31897321	10.18043178
ENSG00000186687	697.4756241	643.8853154	626.8956507	866.8645879	867.8602563	812.2612942	-0.372137248	1.57E-06	1.54E-05	LYRM7	LYR motif containing 7 [Source:HGNC Symbol;Acc:HGNC:28072]	-	5.209042417	4.794771979	4.676552275	6.461200405	6.477727759	6.057396227
ENSG00000221944	434.0868029	411.969176	384.3365706	534.9792885	593.6116664	561.0018006	-0.456951149	1.59E-06	1.56E-05	TIGD1	tigger transposable element derived 1 [Source:HGNC Symbol;Acc:HGNC:14523]	DDE	7.843650741	7.422273713	6.936734176	9.647431941	10.71983558	10.12202217
ENSG00000004487	4594.161808	4494.476069	4461.720544	4943.604907	5253.463248	5054.43128	-0.170055951	1.67E-06	1.63E-05	KDM1A	lysine demethylase 1A [Source:HGNC Symbol;Acc:HGNC:29079]	Amino_oxidase	40.05699442	39.0734468	38.85761265	43.01787144	45.7785258	44.00537571
ENSG00000128512	729.5962121	675.198887	649.9558449	864.8831831	899.9152863	876.1591827	-0.361987562	1.69E-06	1.65E-05	DOCK4	dedicator of cytokinesis 4 [Source:HGNC Symbol;Acc:HGNC:19192]	Ded_cyto	3.009493912	2.77698283	2.677912786	3.560421715	3.709851787	3.608737393
ENSG00000011347	3904.945764	3737.079057	3916.816695	4522.556393	4177.838908	4506.42566	-0.192703175	1.69E-06	1.65E-05	SYT7	synaptotagmin 7 [Source:HGNC Symbol;Acc:HGNC:11514]	C2	31.11358798	29.68916297	31.17238375	35.96269011	33.26831554	35.85326122
ENSG00000109654	6688.424143	6395.796993	6366.321771	7350.021003	7115.029434	7146.816374	-0.152336567	1.75E-06	1.70E-05	TRIM2	tripartite motif containing 2 [Source:HGNC Symbol;Acc:HGNC:15974]	zf-B_box	33.65994635	32.09333596	32.00220299	36.91571493	35.78576836	35.91398538
ENSG00000131467	1641.82091	1779.980834	1676.561529	2026.977082	1925.676246	2200.6866	-0.272296552	1.81E-06	1.75E-05	PSME3	proteasome activator subunit 3 [Source:HGNC Symbol;Acc:HGNC:9570]	-	15.11544372	16.33958502	15.41758287	18.62417511	17.7183152	20.23087568
ENSG00000143390	1268.304359	1197.744113	1264.894358	1549.458532	1532.705323	1444.742089	-0.278589498	1.81E-06	1.75E-05	RFX5	regulatory factor X5 [Source:HGNC Symbol;Acc:HGNC:9986]	RFX_DNA_binding	13.11778193	12.35183681	13.06751039	15.99373772	15.84308016	14.92067983
ENSG00000068878	1042.542512	1027.476567	1136.782168	1321.596983	1346.311259	1287.704905	-0.301522074	1.81E-06	1.75E-05	PSME4	proteasome activator subunit 4 [Source:HGNC Symbol;Acc:HGNC:20635]	-	4.828612781	4.744944213	5.259052853	6.108867913	6.231866139	5.955336702
ENSG00000137959	1373.843433	1321.041301	1278.559658	1657.445092	1652.614879	1515.138068	-0.280513232	1.81E-06	1.76E-05	IFI44L	interferon induced protein 44 like [Source:HGNC Symbol;Acc:HGNC:17817]	-	6.363678904	6.101238325	5.91553039	7.662019549	7.650445159	7.007846653
ENSG00000147676	326.712266	273.9937512	267.3274369	406.1879783	426.2131765	431.0399935	-0.541264697	1.83E-06	1.77E-05	MAL2	mal, T cell differentiation protein 2 (gene/pseudogene) [Source:HGNC Symbol;Acc:HGNC:13634]	-	4.517959071	3.777879392	3.69251326	5.605792369	5.890440266	5.951902169
ENSG00000197601	1988.72326	1915.99916	1919.97469	2348.955358	2262.847672	2210.433735	-0.228513827	1.86E-06	1.80E-05	FAR1	fatty acyl-CoA reductase 1 [Source:HGNC Symbol;Acc:HGNC:26222]	NAD_binding_4	12.57552602	12.08029945	12.12687742	14.82380386	14.3004979	13.95695478
ENSG00000179909	1432.578223	1579.378266	1539.908526	1883.325236	1860.378963	1741.488215	-0.269408741	1.87E-06	1.81E-05	ZNF154	zinc finger protein 154 [Source:HGNC Symbol;Acc:HGNC:12939]	KRAB	11.8939222	13.07445167	12.77036613	15.60504999	15.43661953	14.43738881
ENSG00000260838	44.96882313	26.42082601	35.01733199	105.0144529	71.23339997	92.05628001	-1.335242576	1.88E-06	1.82E-05	AC022893.2	-	-	0.647135599	0.379106071	0.503348177	1.5082243	1.024498849	1.322813306
ENSG00000074211	2080.496368	2076.481215	2177.053152	2479.728072	2411.250589	2475.772425	-0.217807897	1.93E-06	1.87E-05	PPP2R2C	protein phosphatase 2 regulatory subunit Bgamma [Source:HGNC Symbol;Acc:HGNC:9306]	-	10.72863645	10.67667818	11.21368304	12.76188174	12.42693269	12.74822303
ENSG00000164171	221.1731913	241.7016305	210.1039919	338.8202161	350.2308832	318.4064273	-0.583268061	1.97E-06	1.90E-05	ITGA2	integrin subunit alpha 2 [Source:HGNC Symbol;Acc:HGNC:6137]	VWA	1.326254814	1.445122449	1.258434076	2.027668218	2.09890586	1.906503816
ENSG00000008710	18756.5879	19900.75328	20268.20257	22188.76134	20845.26728	22610.10539	-0.155909341	2.01E-06	1.94E-05	PKD1	polycystin 1, transient receptor potential channel interacting [Source:HGNC Symbol;Acc:HGNC:9008]	Lectin_C	48.00677342	50.7865574	51.816204	56.67804084	53.32123267	57.78466925
ENSG00000087258	9213.102356	9009.50167	9285.571545	10017.98253	9976.237666	10039.5496	-0.126571984	2.07E-06	1.99E-05	GNAO1	G protein subunit alpha o1 [Source:HGNC Symbol;Acc:HGNC:4389]	G-alpha	31.90446106	31.10834202	32.11854285	34.62253608	34.52680051	34.71531501
ENSG00000167964	1967.615445	2041.253447	2091.645025	2320.224988	2594.082982	2336.063482	-0.247791617	2.15E-06	2.07E-05	RAB26	RAB26, member RAS oncogene family [Source:HGNC Symbol;Acc:HGNC:14259]	-	37.51118806	38.80146344	39.8299953	44.14523023	49.42520655	44.46994591
ENSG00000065717	1822.613934	1974.712107	2167.658258	2386.602048	2315.085499	2548.334434	-0.281123074	2.19E-06	2.10E-05	TLE2	transducin like enhancer of split 2 [Source:HGNC Symbol;Acc:HGNC:11838]	-	21.409146	23.1280504	25.43297412	27.97807028	27.17788924	29.88976115
ENSG00000138107	5131.952224	5119.768952	4966.482573	5656.910625	5634.561938	5621.931171	-0.152655042	2.22E-06	2.13E-05	ACTR1A	ARP1 actin related protein 1 homolog A [Source:HGNC Symbol;Acc:HGNC:167]	Actin	52.30307205	52.02661066	50.55861707	57.53829661	57.39165949	57.21257332
ENSG00000158008	167.0270574	181.0315856	225.4774547	290.2757991	309.8652899	306.4932617	-0.657322442	2.27E-06	2.18E-05	EXTL1	exostosin like glycosyltransferase 1 [Source:HGNC Symbol;Acc:HGNC:3515]	-	1.746180054	1.887066161	2.354544993	3.028629251	3.237569915	3.199517488
ENSG00000085377	797.5083123	851.337727	784.9006852	1030.330482	998.454823	1019.117171	-0.325933264	2.31E-06	2.21E-05	PREP	prolyl endopeptidase [Source:HGNC Symbol;Acc:HGNC:9358]	-	10.05512328	10.70248528	9.884815469	12.96468053	12.58127433	12.8303252
ENSG00000144306	710.3238593	771.0966999	752.445597	999.6187076	1012.701503	868.5780773	-0.366991393	2.31E-06	2.22E-05	SCRN3	secernin 3 [Source:HGNC Symbol;Acc:HGNC:30382]	-	8.130319795	8.800161625	8.602565891	11.41875332	11.58448448	9.927078442
ENSG00000138386	1378.432089	1302.448867	1350.302485	1637.631044	1663.299889	1548.711534	-0.26611873	2.33E-06	2.23E-05	NAB1	NGFI-A binding protein 1 [Source:HGNC Symbol;Acc:HGNC:7626]	-	13.37870285	12.60433375	13.09065499	15.86272466	16.13404351	15.00930319
ENSG00000123119	613.9620954	524.5023238	567.9640432	716.2778252	795.439633	748.3634058	-0.403401387	2.35E-06	2.25E-05	NECAB1	N-terminal EF-hand calcium binding protein 1 [Source:HGNC Symbol;Acc:HGNC:20983]	ABM	4.544541033	3.871029352	4.19924282	5.291308288	5.884366675	5.531238389
ENSG00000108352	1352.735618	1381.711345	1403.255523	1600.975056	1647.865986	1700.333643	-0.257827133	2.37E-06	2.26E-05	RAPGEFL1	Rap guanine nucleotide exchange factor like 1 [Source:HGNC Symbol;Acc:HGNC:17428]	-	11.23496536	11.4421257	11.64118656	13.27016942	13.67806722	14.10114324
ENSG00000236901	448.7705003	475.5748682	478.28551	586.4958126	633.9772598	658.4731559	-0.420712499	2.45E-06	2.34E-05	MIR600HG	MIR600 host gene [Source:HGNC Symbol;Acc:HGNC:23642]	-	3.557162364	3.758623824	3.786764423	4.639566386	5.022235804	5.211693015
ENSG00000170606	3494.719969	3322.174234	3316.397563	3825.101913	3941.581465	3763.47733	-0.185995654	2.46E-06	2.35E-05	HSPA4	heat shock protein family A (Hsp70) member 4 [Source:HGNC Symbol;Acc:HGNC:5237]	HSP70	32.16793715	30.49044859	30.49152139	35.13880036	36.25979704	34.59087107
ENSG00000120332	121.1405031	120.3615407	116.1550524	216.9638226	208.9513066	179.7804998	-0.760947307	2.47E-06	2.35E-05	TNN	tenascin N [Source:HGNC Symbol;Acc:HGNC:22942]	Fibrinogen_C	1.147350278	1.136645322	1.098870297	2.050817742	1.977861038	1.700241451
ENSG00000138439	1430.742761	1402.260877	1447.667749	1713.915128	1713.163269	1662.428116	-0.249357245	2.50E-06	2.38E-05	FAM117B	family with sequence similarity 117 member B [Source:HGNC Symbol;Acc:HGNC:14440]	-	11.33693919	11.07882381	11.45789495	13.55366234	13.56678824	13.1534143
ENSG00000273301	209.2426872	181.0315856	155.4427908	327.9224898	316.9886299	246.9274334	-0.710350828	2.50E-06	2.38E-05	AC016717.2	-	-	1.930517121	1.665360664	1.432503297	3.019448741	2.92288067	2.274856862
ENSG00000149212	4340.868029	4041.407831	3984.289115	4735.557406	4639.668785	4662.379829	-0.183145011	2.51E-06	2.39E-05	SESN3	sestrin 3 [Source:HGNC Symbol;Acc:HGNC:23060]	PA26	19.47373801	18.07740122	17.85357787	21.20200516	20.80193574	20.8853499
ENSG00000122778	1416.059063	1459.016725	1461.333049	1799.115533	1643.117093	1742.57123	-0.258896178	2.61E-06	2.47E-05	KIAA1549	KIAA1549 [Source:HGNC Symbol;Acc:HGNC:22219]	-	5.404879825	5.55258893	5.571287333	6.853253826	6.267830154	6.641353206
ENSG00000100503	950.7694034	926.6860086	944.6138823	1229.461661	1061.37766	1277.95777	-0.34005474	2.61E-06	2.48E-05	NIN	ninein [Source:HGNC Symbol;Acc:HGNC:14906]	-	3.295830306	3.202969697	3.270737167	4.253414683	3.677084579	4.423515083
ENSG00000116675	2947.752243	2979.682045	3015.760957	3616.063709	3239.932475	3467.814219	-0.208083943	2.61E-06	2.48E-05	DNAJC6	DnaJ heat shock protein family (Hsp40) member C6 [Source:HGNC Symbol;Acc:HGNC:15469]	DnaJ	20.10607344	20.2645418	20.54635925	24.61531793	22.08595978	23.61856314
ENSG00000074706	146.8369735	121.3400898	142.6315717	236.7778703	230.3213266	210.1049214	-0.719611442	2.66E-06	2.52E-05	IPCEF1	interaction protein for cytohesin exchange factors 1 [Source:HGNC Symbol;Acc:HGNC:21204]	PH	0.821898026	0.677200708	0.797443381	1.322685866	1.288429613	1.174302816
ENSG00000181965	92.69083952	79.26247803	83.69996426	160.4937866	143.6540233	162.4522588	-0.868825042	2.71E-06	2.56E-05	NEUROG1	neurogenin 1 [Source:HGNC Symbol;Acc:HGNC:7764]	HLH	2.63579568	2.247362606	2.377397904	4.554767778	4.082599252	4.612772595
ENSG00000100678	375.3520135	399.2480375	388.6069769	525.0722646	517.6293731	536.0924542	-0.441233132	2.77E-06	2.61E-05	SLC8A3	solute carrier family 8 member A3 [Source:HGNC Symbol;Acc:HGNC:11070]	Na_Ca_ex	2.108441218	2.236125202	2.1803942	2.943573716	2.905933639	3.006933381
ENSG00000106477	503.8343653	509.8240871	497.9293792	647.9193605	685.0278631	651.9750655	-0.392478282	2.80E-06	2.64E-05	CEP41	centrosomal protein 41 [Source:HGNC Symbol;Acc:HGNC:12370]	Rhodanese	1.901786251	1.91877851	1.87734178	2.440776225	2.584200377	2.45734576
ENSG00000136527	2934.904008	2916.076352	2918.395693	3395.137077	3346.782575	3236.048996	-0.186433657	2.93E-06	2.76E-05	TRA2B	transformer 2 beta homolog [Source:HGNC Symbol;Acc:HGNC:10781]	RRM_1	11.82838116	11.71819927	11.74836044	13.6559467	13.48040502	13.0229047
ENSG00000168172	1297.671753	1208.508153	1225.606619	1530.635187	1506.586409	1463.153345	-0.270259591	2.96E-06	2.78E-05	HOOK3	hook microtubule tethering protein 3 [Source:HGNC Symbol;Acc:HGNC:23576]	-	4.036137752	3.747842154	3.807622667	4.751228435	4.683162269	4.544146638
ENSG00000065615	255.1292415	237.7874341	272.4519245	376.4669067	368.0392332	367.142105	-0.537169653	2.98E-06	2.80E-05	CYB5R4	cytochrome b5 reductase 4 [Source:HGNC Symbol;Acc:HGNC:20147]	FAD_binding_6	1.255970652	1.167182406	1.339710034	1.849605674	1.81074545	1.804740695
ENSG00000215397	1103.112763	1072.489826	1118.846461	1308.717852	1289.32454	1463.153345	-0.30168975	3.00E-06	2.81E-05	SCRT2	scratch family transcriptional repressor 2 [Source:HGNC Symbol;Acc:HGNC:15952]	zf-C2H2	14.62756181	14.17998566	14.81918097	17.31933245	17.08670466	19.37328382
ENSG00000100614	1967.615445	2008.961326	2039.546068	2335.085524	2439.743949	2255.920368	-0.22414396	3.05E-06	2.86E-05	PPM1A	protein phosphatase, Mg2+/Mn2+ dependent 1A [Source:HGNC Symbol;Acc:HGNC:9275]	PP2C	7.869126128	8.011031476	8.14744579	9.32013418	9.751570499	9.008892673
ENSG00000173208	178.0398304	168.3104472	173.3784974	252.6291085	251.6913466	323.8215026	-0.671925482	3.24E-06	3.04E-05	ABCD2	ATP binding cassette subfamily D member 2 [Source:HGNC Symbol;Acc:HGNC:66]	ABC_tran	1.353763417	1.276048714	1.316808174	1.917088144	1.912660629	2.458627019
ENSG00000170471	1783.151497	1706.589651	1715.849267	2116.140297	1933.986809	2111.879365	-0.244338508	3.25E-06	3.04E-05	RALGAPB	Ral GTPase activating protein non-catalytic beta subunit [Source:HGNC Symbol;Acc:HGNC:29221]	-	6.695032951	6.388871633	6.434951629	7.929430986	7.257081758	7.917625342
ENSG00000163328	550.6386506	503.9527924	509.0324357	689.5288607	689.7767564	669.3033065	-0.389657372	3.26E-06	3.05E-05	GPR155	G protein-coupled receptor 155 [Source:HGNC Symbol;Acc:HGNC:22951]	-	3.36180519	3.067794647	3.104223515	4.201374445	4.208801452	4.080282059
ENSG00000073670	1258.209317	1171.323287	1259.76987	1416.704412	1518.458643	1555.209625	-0.282041471	3.28E-06	3.06E-05	ADAM11	ADAM metallopeptidase domain 11 [Source:HGNC Symbol;Acc:HGNC:189]	-	12.51138793	11.61341509	12.51254025	14.05933987	15.09035974	15.4419767
ENSG00000083097	1292.165367	1352.354872	1278.559658	1555.402746	1546.952003	1588.783092	-0.258604785	3.34E-06	3.12E-05	DOPEY1	dopey family member 1 [Source:HGNC Symbol;Acc:HGNC:21194]	-	6.101535298	6.367108927	6.03036647	7.329881991	7.300320085	7.491124325
ENSG00000196693	898.4587316	959.9566784	875.4332996	1203.703399	1093.43269	1110.090435	-0.319726362	3.37E-06	3.14E-05	ZNF33B	zinc finger protein 33B [Source:HGNC Symbol;Acc:HGNC:13097]	-	5.130088954	5.465236683	4.992884286	6.859292753	6.239687612	6.329166009
ENSG00000173852	712.1593215	627.2499805	587.6079123	837.1435163	853.6135763	824.1744599	-0.384533229	3.40E-06	3.17E-05	DPY19L1	dpy-19 like C-mannosyltransferase 1 [Source:HGNC Symbol;Acc:HGNC:22205]	-	5.380551892	4.725207623	4.434441939	6.312227878	6.445476164	6.217705923
ENSG00000175183	2070.401326	2098.009295	2098.477675	2333.104119	2537.096262	2432.451822	-0.219658894	3.40E-06	3.17E-05	CSRP2	cysteine and glycine rich protein 2 [Source:HGNC Symbol;Acc:HGNC:2470]	LIM	16.72112559	16.89464062	16.92844246	18.80520976	20.47820796	19.61627689
ENSG00000240771	1639.985448	1805.423111	1748.304355	1966.544236	2080.015279	2130.290621	-0.249769883	3.53E-06	3.28E-05	ARHGEF25	Rho guanine nucleotide exchange factor 25 [Source:HGNC Symbol;Acc:HGNC:30275]	RhoGEF	22.20602526	24.37476352	23.64555714	26.57465562	28.14760139	28.80255766
ENSG00000125744	1064.568058	1140.009715	1117.99238	1333.485412	1340.375143	1352.685809	-0.277366101	3.55E-06	3.30E-05	RTN2	reticulon 2 [Source:HGNC Symbol;Acc:HGNC:10468]	-	15.59436012	16.65072924	16.3581674	19.49465199	19.6229603	19.78574584
ENSG00000149557	5357.714071	5373.213171	5233.81001	5886.753578	5844.700468	5931.673478	-0.146144012	3.56E-06	3.30E-05	FEZ1	fasciculation and elongation protein zeta 1 [Source:HGNC Symbol;Acc:HGNC:3659]	-	42.80391137	42.80244447	41.7660644	46.93673434	46.66703562	47.319759
ENSG00000141424	3692.949884	3553.111824	3509.41993	4030.177307	4061.491022	4030.98205	-0.172654573	3.68E-06	3.41E-05	SLC39A6	solute carrier family 39 member 6 [Source:HGNC Symbol;Acc:HGNC:18607]	-	47.57300689	45.63800405	45.15690863	51.81367915	52.28976833	51.85127222
ENSG00000198944	92.69083952	79.26247803	81.99180172	151.5774651	161.4623733	147.290048	-0.856904024	3.81E-06	3.53E-05	SOWAHA	sosondowah ankyrin repeat domain family member A [Source:HGNC Symbol;Acc:HGNC:27033]	-	1.369201867	1.167424736	1.209769897	2.234592808	2.38366945	2.172528262
ENSG00000254726	4903.437184	4676.486204	4781.146938	5356.727802	5286.705501	5344.679316	-0.154817468	3.95E-06	3.65E-05	MEX3A	mex-3 RNA binding family member A [Source:HGNC Symbol;Acc:HGNC:33482]	KH_1	37.97837746	36.11486754	36.98874176	41.40649398	40.92276227	41.33508234
ENSG00000092847	1584.003852	1556.871636	1575.779939	1908.092796	1806.953913	1840.042585	-0.236658187	3.97E-06	3.67E-05	AGO1	argonaute 1, RISC catalytic component [Source:HGNC Symbol;Acc:HGNC:3262]	Piwi	5.410657516	5.302457503	5.376393603	6.504686846	6.168575991	6.276001663
ENSG00000089916	2442.082416	2497.257333	2376.908169	2862.139194	2703.307529	2864.574831	-0.205526699	3.98E-06	3.67E-05	GPATCH2L	G-patch domain containing 2 like [Source:HGNC Symbol;Acc:HGNC:20210]	-	5.268237101	5.371540709	5.121758254	6.162101347	5.828334675	6.170587741
ENSG00000133026	4401.438281	4433.806024	4516.381745	5145.708194	4859.305102	4941.797714	-0.163275144	4.01E-06	3.70E-05	MYH10	myosin heavy chain 10 [Source:HGNC Symbol;Acc:HGNC:7568]	Myosin_tail_1	23.1682163	23.27047511	23.74599122	27.03187851	25.56325679	25.97432745
ENSG00000065613	1587.674776	1516.751123	1650.08501	1949.702296	1847.319506	1848.706706	-0.247748591	4.02E-06	3.70E-05	SLK	STE20 like kinase [Source:HGNC Symbol;Acc:HGNC:11088]	Pkinase	9.444006692	8.99579696	9.803987229	11.57433729	10.98198355	10.98055071
ENSG00000120162	342.3136945	357.1704257	333.0916945	503.2768122	429.7748465	506.8510476	-0.482451309	4.02E-06	3.71E-05	MOB3B	MOB kinase activator 3B [Source:HGNC Symbol;Acc:HGNC:23825]	-	2.291040747	2.383496999	2.226763123	3.361619474	2.874706861	3.387273406
ENSG00000089280	8735.882192	8888.16158	9011.411458	9569.194348	10102.08334	9625.837844	-0.136916997	4.10E-06	3.76E-05	FUS	FUS RNA binding protein [Source:HGNC Symbol;Acc:HGNC:4010]	zf-RanBP	40.29562585	40.87837809	41.51888036	44.05138847	46.56998687	44.33544197
ENSG00000128191	1103.112763	1032.369313	1008.669977	1292.866614	1282.2012	1261.712544	-0.287581482	4.11E-06	3.77E-05	DGCR8	DGCR8, microprocessor complex subunit [Source:HGNC Symbol;Acc:HGNC:2847]	-	7.152807736	6.674554859	6.532921102	8.366493011	8.309154852	8.169179277
ENSG00000075539	966.3708318	906.1364773	922.4077694	1219.554637	1092.245466	1150.161993	-0.310015158	4.22E-06	3.87E-05	FRYL	FRY like transcription coactivator [Source:HGNC Symbol;Acc:HGNC:29127]	-	2.523916757	2.359692467	2.406333644	3.178817285	2.850988704	2.999518815
ENSG00000136158	696.557893	721.1906952	767.8190599	923.3346239	895.166393	942.2231013	-0.336765343	4.23E-06	3.87E-05	SPRY2	sprouty RTK signaling antagonist 2 [Source:HGNC Symbol;Acc:HGNC:11270]	-	10.87527933	11.22700448	11.97412447	14.38717129	13.96789636	14.68920579
ENSG00000196876	948.9339412	976.5920133	963.4036702	1174.97303	1148.044963	1207.561791	-0.289844494	4.24E-06	3.89E-05	SCN8A	sodium voltage-gated channel alpha subunit 8 [Source:HGNC Symbol;Acc:HGNC:10596]	Ion_trans	3.013711853	3.092498461	3.056157407	3.724146299	3.643918667	3.829450609
ENSG00000091157	812.1920097	704.5553603	763.5486535	1063.02366	914.1619663	956.3022971	-0.364381682	4.25E-06	3.89E-05	WDR7	WD repeat domain 7 [Source:HGNC Symbol;Acc:HGNC:13490]	-	2.454686515	2.123161478	2.305025406	3.206367849	2.761242216	2.88598379
ENSG00000197008	596.5252048	582.2367214	567.1099619	764.8222421	758.6357097	722.3710443	-0.36370694	4.34E-06	3.97E-05	ZNF138	zinc finger protein 138 [Source:HGNC Symbol;Acc:HGNC:12922]	KRAB	9.927843239	9.661760849	9.427467968	12.70339235	12.61837488	12.0046031
ENSG00000164663	1488.559819	1492.287395	1527.097307	1900.167177	1738.094959	1732.824094	-0.253603259	4.35E-06	3.98E-05	USP49	ubiquitin specific peptidase 49 [Source:HGNC Symbol;Acc:HGNC:20078]	UCH	6.465094199	6.462366944	6.624863791	8.236324845	7.544424162	7.514920795
ENSG00000173230	1956.602672	1786.830678	1803.819638	2254.838631	2127.504213	2158.449013	-0.238281614	4.35E-06	3.98E-05	GOLGB1	golgin B1 [Source:HGNC Symbol;Acc:HGNC:4429]	-	7.821784964	7.12224991	7.202744631	8.996048466	8.499975823	8.616013846
ENSG00000176769	116.5518477	107.6404023	118.7172962	181.2985367	205.3896366	190.6106504	-0.748545022	4.46E-06	4.07E-05	TCERG1L	transcription elongation regulator 1 like [Source:HGNC Symbol;Acc:HGNC:23533]	FF	1.051403827	0.968180388	1.069710022	1.632216558	1.851709902	1.716955021
ENSG00000159459	1114.125536	1058.790139	1096.640348	1304.755043	1296.44788	1360.266914	-0.276688532	4.54E-06	4.13E-05	UBR1	ubiquitin protein ligase E3 component n-recognin 1 [Source:HGNC Symbol;Acc:HGNC:16808]	zf-UBR1	5.322839029	5.043704916	5.233293612	6.221158666	6.19025155	6.489252947
ENSG00000070614	3013.828881	3041.330639	2860.318166	3453.588518	3326.599779	3377.923969	-0.189177646	4.59E-06	4.18E-05	NDST1	N-deacetylase and N-sulfotransferase 1 [Source:HGNC Symbol;Acc:HGNC:7680]	Sulfotransfer_1	15.00176078	15.09446973	14.22131207	17.15644598	16.54886571	16.78938855
ENSG00000100664	3951.750049	3763.499883	3658.030071	4251.103939	4430.717478	4221.5927	-0.181901161	4.69E-06	4.27E-05	EIF5	eukaryotic translation initiation factor 5 [Source:HGNC Symbol;Acc:HGNC:3299]	-	22.03870755	20.92758621	20.37725136	23.66091133	24.69532493	23.50901044
ENSG00000129003	1365.583854	1337.676635	1305.890259	1712.924426	1586.130373	1528.134248	-0.269013828	4.84E-06	4.39E-05	VPS13C	vacuolar protein sorting 13 homolog C [Source:HGNC Symbol;Acc:HGNC:23594]	-	3.410504634	3.331056436	3.257681563	4.269446374	3.958978873	3.810861315
ENSG00000187260	757.1281446	782.8392892	829.3129112	968.9069336	1024.573736	974.7135531	-0.32375049	4.85E-06	4.40E-05	WDR86	WD repeat domain 86 [Source:HGNC Symbol;Acc:HGNC:28020]	-	8.880332274	9.155098428	9.715830489	11.34161705	12.01011253	11.41558559
ENSG00000146426	190.8880655	186.9028803	203.2713418	326.9317874	262.3763566	298.9121563	-0.614034522	4.90E-06	4.44E-05	TIAM2	T cell lymphoma invasion and metastasis 2 [Source:HGNC Symbol;Acc:HGNC:11806]	RhoGEF	0.785136406	0.766501327	0.835110933	1.342012551	1.078537048	1.227640706
ENSG00000154118	2274.137627	2403.316618	2371.783681	2685.794169	2660.567489	2766.020461	-0.202891049	4.90E-06	4.44E-05	JPH3	junctophilin 3 [Source:HGNC Symbol;Acc:HGNC:14203]	MORN	18.15633403	19.1316747	18.91420856	21.40017065	21.22900952	22.05099408
ENSG00000159140	6384.655154	6123.76034	6236.501418	7274.727621	6609.272294	7183.638886	-0.169093953	4.96E-06	4.49E-05	SON	SON DNA binding protein [Source:HGNC Symbol;Acc:HGNC:11183]	G-patch	22.99093829	21.98710318	22.43168784	26.14382197	23.78575422	25.8300417
ENSG00000109572	3380.003584	3511.034212	3431.698535	3912.283723	3919.024222	3798.133812	-0.172118383	4.96E-06	4.49E-05	CLCN3	chloride voltage-gated channel 3 [Source:HGNC Symbol;Acc:HGNC:2021]	Voltage_CLC	19.73657003	20.4418482	20.01544846	22.79911304	22.8705442	22.14553338
ENSG00000164794	18.35462169	19.57098223	22.20611297	66.37705987	64.11005998	45.48663248	-1.547414641	5.11E-06	4.62E-05	KCNV1	potassium voltage-gated channel modifier subfamily V member 1 [Source:HGNC Symbol;Acc:HGNC:18861]	Ion_trans	0.124745018	0.13262365	0.150748152	0.450224242	0.43545972	0.308690258
ENSG00000134333	8300.877658	8138.592961	7893.419078	8918.30288	8774.767653	9007.436246	-0.134284204	5.16E-06	4.66E-05	LDHA	lactate dehydrogenase A [Source:HGNC Symbol;Acc:HGNC:6535]	-	63.40206242	61.98109993	60.22075695	67.98211624	66.98214172	68.69765828
ENSG00000159363	3215.72972	3256.611443	3382.161821	3730.985186	3628.154505	3806.797932	-0.180250467	5.18E-06	4.67E-05	ATP13A2	ATPase 13A2 [Source:HGNC Symbol;Acc:HGNC:30213]	E1-E2_ATPase	29.03642277	29.31973864	30.5041994	33.62174007	32.74110833	34.32296209
ENSG00000167654	5911.105914	6102.23226	6101.556578	6734.794821	6560.596138	6671.372763	-0.140686669	5.49E-06	4.95E-05	ATCAY	ATCAY, caytaxin [Source:HGNC Symbol;Acc:HGNC:779]	-	51.89251816	53.4140264	53.50302343	59.00563169	57.56033869	58.48070193
ENSG00000115504	1362.83066	1372.904403	1396.422873	1662.398604	1564.760353	1689.503492	-0.251402407	5.52E-06	4.97E-05	EHBP1	EH domain binding protein 1 [Source:HGNC Symbol;Acc:HGNC:29144]	CH	7.86491236	7.899923183	8.049531841	9.574591358	9.02493032	9.735818075
ENSG00000101126	4046.276351	3956.274058	3933.044239	4464.104952	4427.155808	4428.448576	-0.158447576	5.58E-06	5.03E-05	ADNP	activity dependent neuroprotector homeobox [Source:HGNC Symbol;Acc:HGNC:15766]	Homeobox	22.7855603	22.21371105	22.12252426	25.08832448	24.91569525	24.90102028
ENSG00000141040	250.540586	238.7659832	259.6407055	384.3925258	365.6647865	334.6516532	-0.534070113	5.61E-06	5.05E-05	ZNF287	zinc finger protein 287 [Source:HGNC Symbol;Acc:HGNC:13502]	SCAN	3.332481311	3.166596047	3.449563079	5.102672063	4.860901328	4.444715552
ENSG00000130559	4194.948787	4216.568122	4243.92982	4677.105965	4644.417678	4764.183244	-0.154505396	5.64E-06	5.07E-05	CAMSAP1	calmodulin regulated spectrin associated protein 1 [Source:HGNC Symbol;Acc:HGNC:19946]	-	23.02413768	23.07524973	23.26626021	25.61928528	25.47604526	26.10997957
ENSG00000091972	2478.791659	2464.965212	2466.586702	2829.446015	2810.157629	2803.925988	-0.188391192	5.64E-06	5.07E-05	CD200	CD200 molecule [Source:HGNC Symbol;Acc:HGNC:7203]	ig	39.30923441	38.97588025	39.07082863	44.78051269	44.53785249	44.39994882
ENSG00000198646	2707.306699	2655.782289	2747.579439	3276.252791	2902.761049	3249.045177	-0.217995526	5.78E-06	5.19E-05	NCOA6	nuclear receptor coactivator 6 [Source:HGNC Symbol;Acc:HGNC:15936]	-	11.53650471	11.28391584	11.69469027	13.9330849	12.3620959	13.82464233
ENSG00000144724	1197.639065	1126.310027	1173.507662	1375.094912	1413.982989	1417.666712	-0.2656179	5.79E-06	5.19E-05	PTPRG	protein tyrosine phosphatase, receptor type G [Source:HGNC Symbol;Acc:HGNC:9671]	Y_phosphatase	3.883133183	3.641202745	3.800528021	4.449611537	4.581888846	4.589779678
ENSG00000135316	2858.732328	2714.495235	2780.888608	3237.615398	3307.604205	3047.604376	-0.199040603	5.84E-06	5.24E-05	SYNCRIP	synaptotagmin binding cytoplasmic RNA interacting protein [Source:HGNC Symbol;Acc:HGNC:16918]	RRM_1	16.5259289	15.64631427	16.05748988	18.67887578	19.10952774	17.59188348
ENSG00000100426	1271.057552	1283.856434	1265.748439	1563.328365	1536.266993	1462.07033	-0.256105177	5.89E-06	5.27E-05	ZBED4	zinc finger BED-type containing 4 [Source:HGNC Symbol;Acc:HGNC:20721]	zf-BED	8.746371285	8.808657709	8.699850131	10.73608625	10.56509546	10.0459803
ENSG00000121741	4020.579881	3754.692941	3827.992243	4451.225821	4379.666875	4262.747272	-0.174364025	5.90E-06	5.28E-05	ZMYM2	zinc finger MYM-type containing 2 [Source:HGNC Symbol;Acc:HGNC:12989]	-	14.00381413	13.0395513	13.31773499	15.4728516	15.24553794	14.82547415
ENSG00000136720	3027.594847	3020.781107	3143.019066	3430.802363	3457.194345	3513.300851	-0.177964377	5.94E-06	5.31E-05	HS6ST1	heparan sulfate 6-O-sulfotransferase 1 [Source:HGNC Symbol;Acc:HGNC:5201]	-	30.66511319	30.50679962	31.79768531	34.67972182	34.99569643	35.53231633
ENSG00000100364	2522.842751	2706.666843	2685.231506	3128.638135	2950.249982	3019.445984	-0.201746487	5.96E-06	5.33E-05	KIAA0930	KIAA0930 [Source:HGNC Symbol;Acc:HGNC:1314]	-	11.94364201	12.77650228	12.69784457	14.78206203	13.95884369	14.27365597
ENSG00000105737	3790.229378	3828.084124	3934.752401	4279.834308	4222.953395	4586.568775	-0.180067692	6.04E-06	5.39E-05	GRIK5	glutamate ionotropic receptor kainate type subunit 5 [Source:HGNC Symbol;Acc:HGNC:4583]	ANF_receptor	35.85519893	36.10760595	37.17968695	40.40607713	39.92518739	43.32473521
ENSG00000184697	127.5646207	144.8252685	155.4427908	228.8522512	219.6363166	237.1802979	-0.680046683	6.12E-06	5.47E-05	CLDN6	claudin 6 [Source:HGNC Symbol;Acc:HGNC:2048]	-	3.479378156	3.938640217	4.234904802	6.229592937	5.987142213	6.459685362
ENSG00000142700	1198.556796	1238.843175	1306.74434	1413.732305	1644.304316	1531.383293	-0.291671485	6.15E-06	5.49E-05	DMRTA2	DMRT like family A2 [Source:HGNC Symbol;Acc:HGNC:13908]	DM	17.62787135	18.16720699	19.19700853	20.75111922	24.16948976	22.48984812
ENSG00000076864	1710.650741	1648.855253	1691.934992	1919.981224	2038.462463	1962.423287	-0.228089214	6.27E-06	5.58E-05	RAP1GAP	RAP1 GTPase activating protein [Source:HGNC Symbol;Acc:HGNC:9858]	-	14.09895727	13.54998315	13.92871312	15.79267566	16.7908389	16.15026666
ENSG00000111181	19.27235277	10.76404023	16.22754409	46.56301215	55.79949665	47.6526626	-1.689511131	6.31E-06	5.62E-05	SLC6A12	solute carrier family 6 member 12 [Source:HGNC Symbol;Acc:HGNC:11045]	SNF	0.173129784	0.09641463	0.145610108	0.41745648	0.500969589	0.42745026
ENSG00000006007	895.7055383	862.1017673	875.4332996	1067.977172	1107.67937	1060.271743	-0.296656715	6.35E-06	5.65E-05	GDE1	glycerophosphodiester phosphodiesterase 1 [Source:HGNC Symbol;Acc:HGNC:29644]	-	9.620710964	9.232748838	9.392185181	11.44819366	11.89049697	11.37157079
ENSG00000196586	3053.291318	2785.929321	3005.511982	3413.960423	3298.106419	3434.240752	-0.197876682	6.40E-06	5.69E-05	MYO6	myosin VI [Source:HGNC Symbol;Acc:HGNC:7605]	Myosin_head	16.48532257	14.99788016	16.2087434	18.39588893	17.7966354	18.51489734
ENSG00000079785	1920.81116	1830.865388	1995.133842	2201.340702	2243.852099	2262.418458	-0.222045716	6.44E-06	5.73E-05	DDX1	DEAD-box helicase 1 [Source:HGNC Symbol;Acc:HGNC:2734]	DEAD	23.76932361	22.59015163	24.66072642	27.18645034	27.75047445	27.95544777
ENSG00000247828	1099.441839	1067.597081	1051.374041	1399.862472	1199.095566	1367.84802	-0.303447158	6.48E-06	5.76E-05	TMEM161B-AS1	TMEM161B antisense RNA 1 [Source:HGNC Symbol;Acc:HGNC:43839]	-	11.74784174	11.37427655	11.22134084	14.92809149	12.80512011	14.59435942
ENSG00000177182	274.4015942	274.9723003	245.1213239	388.3553354	387.0348065	359.5609996	-0.515877188	6.48E-06	5.76E-05	CLVS1	clavesin 1 [Source:HGNC Symbol;Acc:HGNC:23139]	-	1.760503515	1.759016007	1.570843924	2.486638378	2.481671662	2.303478747
ENSG00000174521	1330.710072	1509.901279	1503.183032	1696.082485	1772.524436	1758.816456	-0.266687011	6.49E-06	5.76E-05	TTC9B	tetratricopeptide repeat domain 9B [Source:HGNC Symbol;Acc:HGNC:26395]	-	26.95054338	30.49040641	30.40868383	34.28184137	35.87734895	35.56853405
ENSG00000107771	1319.697299	1352.354872	1334.074941	1571.253984	1626.495966	1556.29264	-0.24659383	6.52E-06	5.79E-05	CCSER2	coiled-coil serine rich protein 2 [Source:HGNC Symbol;Acc:HGNC:29197]	-	7.406035885	7.567156788	7.478136485	8.800168057	9.122387295	8.720956331
ENSG00000149633	106.4568058	118.4044425	110.1764836	163.4658937	205.3896366	201.440801	-0.765474092	6.55E-06	5.81E-05	KIAA1755	KIAA1755 [Source:HGNC Symbol;Acc:HGNC:29372]	-	0.624700459	0.692782597	0.645786523	0.957323317	1.204539239	1.180340197
ENSG00000128536	167.0270574	152.6536614	171.6703349	270.4617514	248.1296766	243.6783883	-0.633319482	6.55E-06	5.81E-05	CDHR3	cadherin related family member 3 [Source:HGNC Symbol;Acc:HGNC:26308]	-	1.117880472	1.018700087	1.147639456	1.806539599	1.659706447	1.62849683
ENSG00000198093	195.476721	169.2889963	177.6489037	261.5454299	262.3763566	315.1573822	-0.628947763	6.56E-06	5.81E-05	ZNF649	zinc finger protein 649 [Source:HGNC Symbol;Acc:HGNC:25741]	KRAB	2.124133311	1.834197228	1.928194914	2.836396561	2.849413341	3.419602084
ENSG00000171016	1133.397889	1098.910652	1082.120966	1366.17859	1392.612969	1264.961589	-0.279664364	6.57E-06	5.82E-05	PYGO1	pygopus family PHD finger 1 [Source:HGNC Symbol;Acc:HGNC:30256]	PHD	6.24019398	6.032657264	5.951044245	7.50682438	7.662847065	6.954315555
ENSG00000176490	3512.15686	3433.728832	3634.115795	4064.85189	4061.491022	3851.20155	-0.178557872	6.70E-06	5.93E-05	DIRAS1	DIRAS family GTPase 1 [Source:HGNC Symbol;Acc:HGNC:19127]	Ras	47.80156266	46.59773031	49.40474114	55.21359253	55.24560315	52.33904595
ENSG00000142166	1294.000829	1241.778823	1246.958651	1488.034984	1539.828663	1483.730631	-0.253697108	6.74E-06	5.96E-05	IFNAR1	interferon alpha and beta receptor subunit 1 [Source:HGNC Symbol;Acc:HGNC:5432]	-	9.740831871	9.320437966	9.375948696	11.17912274	11.58451681	11.15264606
ENSG00000085552	1250.867468	1341.590832	1385.319817	1579.179603	1618.185403	1564.95676	-0.259061012	7.37E-06	6.47E-05	IGSF9	immunoglobulin superfamily member 9 [Source:HGNC Symbol;Acc:HGNC:18132]	I-set	8.951581508	9.572803247	9.902393864	11.27854531	11.57339521	11.18284176
ENSG00000109063	41.2978988	61.64859403	49.53671354	118.8842863	96.16508996	103.9694457	-1.070525507	7.42E-06	6.51E-05	MYH3	myosin heavy chain 3 [Source:HGNC Symbol;Acc:HGNC:7573]	Myosin_head	0.293064009	0.436202636	0.351126331	0.841961196	0.682018265	0.736718582
ENSG00000130779	1479.382508	1453.145431	1441.68918	1734.719878	1704.852706	1703.582688	-0.233958732	7.46E-06	6.54E-05	CLIP1	CAP-Gly domain containing linker protein 1 [Source:HGNC Symbol;Acc:HGNC:10461]	-	4.306757258	4.218029123	4.192211943	5.040021162	4.960218526	4.952158053
ENSG00000198626	98.19722603	85.1337727	90.5326144	174.36362	142.4667999	165.701304	-0.819055098	7.62E-06	6.67E-05	RYR2	ryanodine receptor 2 [Source:HGNC Symbol;Acc:HGNC:10484]	SPRY	0.262006291	0.226487875	0.241278842	0.464302975	0.379900794	0.441468571
ENSG00000183530	1096.688646	895.3724371	1151.301549	1231.443066	1468.595263	1385.17626	-0.37555615	7.68E-06	6.71E-05	PRR14L	proline rich 14 like [Source:HGNC Symbol;Acc:HGNC:28738]	-	4.404952169	3.585850253	4.61900695	4.936342415	5.895274132	5.555514097
ENSG00000187764	1837.297631	1824.994093	1849.085945	2054.716749	2190.427049	2170.362178	-0.218217306	7.76E-06	6.78E-05	SEMA4D	semaphorin 4D [Source:HGNC Symbol;Acc:HGNC:10732]	Sema	6.154421465	6.095365612	6.186805934	6.868988196	7.332980748	7.259409508
ENSG00000155097	1314.190913	1146.859559	1195.713775	1491.997794	1472.156933	1466.40239	-0.276746683	7.77E-06	6.78E-05	ATP6V1C1	ATPase H+ transporting V1 subunit C1 [Source:HGNC Symbol;Acc:HGNC:856]	-	10.6536723	9.270041776	9.6821049	12.07096929	11.92721409	11.8701279
ENSG00000138193	368.0101648	344.4492873	361.2763763	521.1094551	489.1360131	455.9493398	-0.44978064	8.08E-06	7.04E-05	PLCE1	phospholipase C epsilon 1 [Source:HGNC Symbol;Acc:HGNC:17175]	PI-PLC-X	1.349995317	1.259877489	1.323773517	1.907807232	1.793271799	1.670130484
ENSG00000148730	3374.497197	3535.49794	3593.973975	4252.094641	3802.676335	3986.578432	-0.19787718	8.09E-06	7.04E-05	EIF4EBP2	eukaryotic translation initiation factor 4E binding protein 2 [Source:HGNC Symbol;Acc:HGNC:3289]	-	22.05580539	23.04066536	23.46337351	27.73638529	24.8397513	26.01809688
ENSG00000160145	891.1168829	778.9250928	877.1414622	1098.688946	1021.012066	1064.603803	-0.321891634	8.14E-06	7.08E-05	KALRN	kalirin RhoGEF kinase [Source:HGNC Symbol;Acc:HGNC:4814]	Pkinase	1.72590489	1.504209961	1.696889274	2.123684672	1.976319218	2.058882512
ENSG00000068366	1484.888895	1307.341613	1358.843297	1700.045295	1751.154416	1576.869926	-0.275915393	8.23E-06	7.15E-05	ACSL4	acyl-CoA synthetase long chain family member 4 [Source:HGNC Symbol;Acc:HGNC:3571]	AMP-binding	10.97913868	9.638156529	10.03564673	12.54491994	12.94025359	11.64210592
ENSG00000135250	3156.077199	3262.482738	3171.203748	3677.487257	3562.857222	3563.119544	-0.17255072	8.28E-06	7.19E-05	SRPK2	SRSF protein kinase 2 [Source:HGNC Symbol;Acc:HGNC:11306]	Pkinase	23.60808918	24.33279628	23.6940359	27.4534852	26.63518207	26.61368283
ENSG00000050393	1236.183771	1201.658309	1242.688245	1499.923413	1470.969709	1420.915757	-0.254817277	8.44E-06	7.32E-05	MCUR1	mitochondrial calcium uniporter regulator 1 [Source:HGNC Symbol;Acc:HGNC:21097]	-	9.680469844	9.38263822	9.720246214	11.72237399	11.51227514	11.11074278
ENSG00000282936	329.4654593	323.8997559	347.611076	461.6673119	438.0854098	471.1115507	-0.453583572	8.51E-06	7.38E-05	AC004706.4	-	-	4.418204393	4.330889586	4.656195379	6.1787145	5.871360328	6.308426236
ENSG00000065526	3593.834926	3636.288498	3705.00454	4499.770238	3801.489112	4574.655609	-0.2365233	8.53E-06	7.39E-05	SPEN	spen family transcriptional repressor [Source:HGNC Symbol;Acc:HGNC:17575]	RRM_1	12.82252112	12.93612516	13.20400619	16.02281162	13.5554232	16.29802828
ENSG00000014824	2238.346115	2123.451572	2072.001156	2522.328275	2445.680066	2466.025289	-0.209068318	8.59E-06	7.43E-05	SLC30A9	solute carrier family 30 member 9 [Source:HGNC Symbol;Acc:HGNC:1329]	-	14.69468779	13.89972027	13.58703804	16.5260027	16.0463698	16.1656068
ENSG00000171295	279.9079807	325.8568541	295.5121187	413.122895	426.2131765	419.1268278	-0.482314926	8.66E-06	7.48E-05	ZNF440	zinc finger protein 440 [Source:HGNC Symbol;Acc:HGNC:20874]	KRAB	2.065750915	2.397839507	2.178410115	3.042811342	3.143645575	3.088655686
ENSG00000122547	188.1348723	186.9028803	223.7692922	296.2200135	282.5591532	325.9875328	-0.593962192	8.68E-06	7.50E-05	EEPD1	endonuclease/exonuclease/phosphatase family domain containing 1 [Source:HGNC Symbol;Acc:HGNC:22223]	-	1.841057089	1.823662741	2.187258524	2.892980058	2.763448434	3.185373098
ENSG00000029725	2476.038466	2372.981595	2338.474512	2802.69705	2780.477046	2666.383075	-0.199047305	8.78E-06	7.58E-05	RABEP1	rabaptin, RAB GTPase binding effector protein 1 [Source:HGNC Symbol;Acc:HGNC:17677]	-	17.98244232	17.18368239	16.96389619	20.31423794	20.18155541	19.3363811
ENSG00000171368	1323.368224	1221.229291	1301.619852	1469.211639	1652.614879	1529.217263	-0.272246698	8.99E-06	7.75E-05	TPPP	tubulin polymerization promoting protein [Source:HGNC Symbol;Acc:HGNC:24164]	p25-alpha	10.42343647	9.590870167	10.24037975	11.54908749	13.00905985	12.027096
ENSG00000107643	2565.976112	2425.823247	2364.09695	2807.650562	2810.157629	2822.337244	-0.198587617	9.09E-06	7.83E-05	MAPK8	mitogen-activated protein kinase 8 [Source:HGNC Symbol;Acc:HGNC:6881]	Pkinase	12.63986381	11.9146014	11.63206299	13.80275981	13.83453285	13.88225625
ENSG00000164187	917.7310844	849.3806288	819.0639359	1113.549482	999.6420463	1114.422496	-0.321240903	9.40E-06	8.08E-05	LMBRD2	LMBR1 domain containing 2 [Source:HGNC Symbol;Acc:HGNC:25287]	-	5.169192994	4.770240064	4.608151894	6.259648045	5.627245361	6.267849206
ENSG00000126583	591.0188183	533.3092658	565.4017994	705.3800989	711.1467764	762.4426015	-0.366186434	9.48E-06	8.14E-05	PRKCG	protein kinase C gamma [Source:HGNC Symbol;Acc:HGNC:9402]	Pkinase	8.291385562	7.459943003	7.922908945	9.876023036	9.970778747	10.68056729
ENSG00000120137	5000.716679	4645.172632	4698.301055	5460.751552	5184.604295	5464.893988	-0.167894952	9.55E-06	8.19E-05	PANK3	pantothenate kinase 3 [Source:HGNC Symbol;Acc:HGNC:19365]	Fumble	22.41906802	20.76432137	21.03913224	24.43266344	23.22977225	24.46405309
ENSG00000164975	2551.292415	2533.46365	2500.749953	2910.68361	2944.313866	2790.929807	-0.188737545	9.60E-06	8.23E-05	SNAPC3	small nuclear RNA activating complex polypeptide 3 [Source:HGNC Symbol;Acc:HGNC:11136]	-	18.10484325	17.9258512	17.72582581	20.61401661	20.88154687	19.77628943
ENSG00000135454	1597.769818	1606.777641	1558.698314	1798.124831	1859.191739	1934.264895	-0.231199798	9.61E-06	8.24E-05	B4GALNT1	beta-1,4-N-acetyl-galactosaminyltransferase 1 [Source:HGNC Symbol;Acc:HGNC:4117]	Glycos_transf_2	9.469616004	9.495208676	9.227454194	10.63582257	11.01251134	11.44709981
ENSG00000182481	2290.656787	2240.877465	2167.658258	2573.844799	2616.640226	2507.179862	-0.200525503	9.64E-06	8.25E-05	KPNA2	karyopherin subunit alpha 2 [Source:HGNC Symbol;Acc:HGNC:6395]	Arm	34.60201159	33.75126167	32.70648073	38.80223754	39.50293551	37.81709629
ENSG00000138641	908.5537735	928.6431068	882.2659498	1075.902791	1115.989933	1130.667722	-0.289026784	9.67E-06	8.28E-05	HERC3	HECT and RLD domain containing E3 ubiquitin protein ligase 3 [Source:HGNC Symbol;Acc:HGNC:4876]	HECT	6.173109362	6.291189286	5.987624126	7.29557386	7.578053086	7.670959551
ENSG00000183354	1048.966629	1021.605272	979.6312143	1268.099054	1196.72112	1231.388122	-0.278356026	9.97E-06	8.53E-05	KIAA2026	KIAA2026 [Source:HGNC Symbol;Acc:HGNC:23378]	-	6.274215878	6.092723776	5.852778342	7.569793872	7.153766695	7.354516209
ENSG00000114520	1126.056041	1141.966813	1090.661779	1311.689959	1367.681279	1349.436764	-0.262365123	1.00E-05	8.56E-05	SNX4	sorting nexin 4 [Source:HGNC Symbol;Acc:HGNC:11175]	PX	19.71614357	19.93636741	19.07452529	22.92061421	23.93265618	23.59260352
ENSG00000102879	883.7750342	872.8658075	983.9016207	1089.772625	1104.1177	1240.052243	-0.32427732	1.01E-05	8.62E-05	CORO1A	coronin 1A [Source:HGNC Symbol;Acc:HGNC:2252]	-	8.60586585	8.474828191	9.569873468	10.59063077	10.74514416	12.05741445
ENSG00000166295	1515.17402	1454.12398	1492.079975	1731.747771	1764.213873	1738.23917	-0.229967173	1.02E-05	8.71E-05	ANAPC16	anaphase promoting complex subunit 16 [Source:HGNC Symbol;Acc:HGNC:26976]	-	16.62064228	15.90440044	16.34854345	18.95845816	19.34107245	19.03952825
ENSG00000177519	477.2201639	503.9527924	485.9722415	644.9472534	692.1512031	592.4092373	-0.394609561	1.02E-05	8.74E-05	RPRM	reprimo, TP53 dependent G2 arrest mediator homolog [Source:HGNC Symbol;Acc:HGNC:24201]	-	15.38781957	16.20237703	15.65205768	20.75465828	22.30505558	19.07398715
ENSG00000078674	3581.904422	3255.632894	3185.723129	4001.446938	3762.310742	3782.971601	-0.204750841	1.04E-05	8.86E-05	PCM1	pericentriolar material 1 [Source:HGNC Symbol;Acc:HGNC:8727]	-	11.76162746	10.6590729	10.44872097	13.11304581	12.34673482	12.4036034
ENSG00000168802	1165.518477	1139.031166	1130.803599	1307.72715	1392.612969	1437.160983	-0.267601863	1.04E-05	8.86E-05	CHTF8	chromosome transmission fidelity factor 8 [Source:HGNC Symbol;Acc:HGNC:24353]	-	16.34135774	15.92337637	15.83644998	18.2986565	19.51387155	20.12036047
ENSG00000058404	2292.492249	2338.732377	2449.505076	2628.33343	2737.737006	2782.265687	-0.201750467	1.05E-05	8.91E-05	CAMK2B	calcium/calmodulin dependent protein kinase II beta [Source:HGNC Symbol;Acc:HGNC:1461]	Pkinase	13.32729206	13.55642406	14.22374835	15.24921853	15.90632301	16.15079866
ENSG00000198780	723.1720945	651.7137083	622.6252443	873.7995046	871.4219263	806.8462189	-0.353927595	1.06E-05	9.02E-05	FAM169A	family with sequence similarity 169 member A [Source:HGNC Symbol;Acc:HGNC:29138]	-	5.00021313	4.492977991	4.300067359	6.029644963	6.021703558	5.570561703
ENSG00000078237	292.7562159	300.4145772	307.4692565	396.2809545	411.9664965	442.9531591	-0.473505473	1.06E-05	9.03E-05	TIGAR	TP53 induced glycolysis regulatory phosphatase [Source:HGNC Symbol;Acc:HGNC:1185]	-	3.456808058	3.536883227	3.626373356	4.669876883	4.861553515	5.222618567
ENSG00000188171	211.9958805	206.4738625	222.0611297	275.4152633	341.9203199	340.0667285	-0.576488626	1.07E-05	9.05E-05	ZNF626	zinc finger protein 626 [Source:HGNC Symbol;Acc:HGNC:30461]	KRAB	1.497896297	1.454621445	1.567214882	1.942117136	2.414478087	2.399273918
ENSG00000152402	576.335121	539.1805605	550.8824178	710.3336109	689.7767564	735.3672251	-0.358030869	1.09E-05	9.24E-05	GUCY1A2	guanylate cyclase 1 soluble subunit alpha 2 [Source:HGNC Symbol;Acc:HGNC:4684]	Guanylate_cyc	1.670845193	1.558568634	1.595224151	2.055211789	1.998544006	2.128760297
ENSG00000203668	1294.91856	1191.872818	1245.250489	1461.28602	1555.262566	1457.738269	-0.260500938	1.09E-05	9.24E-05	CHML	CHM like, Rab escort protein 2 [Source:HGNC Symbol;Acc:HGNC:1941]	-	8.01729688	7.357766541	7.70094298	9.029294731	9.623504661	9.012108872
ENSG00000196227	941.5920926	884.6083968	899.3475751	1153.177577	1098.181583	1081.932044	-0.290907038	1.10E-05	9.30E-05	FAM217B	family with sequence similarity 217 member B [Source:HGNC Symbol;Acc:HGNC:16170]	-	8.390296511	7.859522147	8.004675874	10.25519176	9.77986127	9.626664892
ENSG00000137726	4750.176093	4649.086829	5033.954993	5493.444731	5183.417071	5613.267051	-0.174609432	1.10E-05	9.35E-05	FXYD6	FXYD domain containing ion transport regulator 6 [Source:HGNC Symbol;Acc:HGNC:4030]	-	43.86025136	42.80156437	46.4271914	50.62199495	47.83233624	51.75335098
ENSG00000146006	1408.717215	1322.01985	1342.615753	1667.352116	1519.645866	1679.756356	-0.257706044	1.11E-05	9.42E-05	LRRTM2	leucine rich repeat transmembrane neuronal 2 [Source:HGNC Symbol;Acc:HGNC:19409]	-	10.96278973	10.25807374	10.43639908	12.94963947	11.81908041	13.05283716
ENSG00000173457	2362.239811	2628.382914	2449.505076	2744.24561	3014.360042	2903.563373	-0.219027189	1.17E-05	9.93E-05	PPP1R14B	protein phosphatase 1 regulatory inhibitor subunit 14B [Source:HGNC Symbol;Acc:HGNC:9057]	-	67.70129232	75.109036	70.12179019	78.49265917	86.34001712	83.09323129
ENSG00000047662	173.4511749	155.5893087	172.5244161	261.5454299	246.9424532	255.5915539	-0.606858402	1.18E-05	9.98E-05	FAM184B	family with sequence similarity 184 member B [Source:HGNC Symbol;Acc:HGNC:29235]	-	1.242393133	1.111199726	1.234337829	1.869657353	1.767753013	1.828056686
ENSG00000125868	4604.25685	4399.556805	4307.985915	4793.018144	5137.115361	5038.186054	-0.168742428	1.19E-05	0.000100131	DSTN	destrin, actin depolymerizing factor [Source:HGNC Symbol;Acc:HGNC:15750]	Cofilin_ADF	56.7096539	54.03024809	52.99969928	58.91686324	63.23547778	61.9630832
ENSG00000077157	1163.683015	1170.344737	1153.863793	1482.09077	1298.822326	1432.828923	-0.274435628	1.19E-05	0.000100222	PPP1R12B	protein phosphatase 1 regulatory subunit 12B [Source:HGNC Symbol;Acc:HGNC:7619]	-	2.619761436	2.627068725	2.59467682	3.329928755	2.922273276	3.220940878
ENSG00000267313	318.4526863	337.5994435	359.5682138	498.3233002	426.2131765	474.3605958	-0.463193914	1.22E-05	0.00010236	AC021504.1	-	-	2.915990665	3.082290112	3.288699424	4.553921046	3.900426662	4.337217314
ENSG00000132780	3511.239129	3309.453095	3172.057829	3875.627735	3771.808529	3727.737833	-0.187479759	1.22E-05	0.00010236	NASP	nuclear autoantigenic sperm protein [Source:HGNC Symbol;Acc:HGNC:7644]	-	20.055987	18.84822426	18.09782586	22.09320778	21.53164952	21.26132654
ENSG00000144406	706.652935	702.5982621	629.4578945	911.4461952	793.0651864	901.0685291	-0.356521527	1.22E-05	0.000102375	UNC80	unc-80 homolog, NALCN channel complex subunit [Source:HGNC Symbol;Acc:HGNC:26582]	-	1.740467657	1.725430377	1.548560408	2.2403915	1.952147854	2.216047046
ENSG00000170382	1733.594018	1853.372017	1859.33492	2069.577285	2140.563669	2129.207606	-0.218598274	1.23E-05	0.000103491	LRRN2	leucine rich repeat neuronal 2 [Source:HGNC Symbol;Acc:HGNC:16914]	I-set	14.47416713	15.42905628	15.50620374	17.2449096	17.86151798	17.75111168
ENSG00000146374	902.1296559	884.6083968	837.8537238	1081.847006	1050.69265	1077.599984	-0.291529588	1.26E-05	0.000105418	RSPO3	R-spondin 3 [Source:HGNC Symbol;Acc:HGNC:20866]	-	13.46013465	13.1601876	12.48677613	16.10940061	15.66751685	16.05459613
ENSG00000187742	1719.828052	1778.023736	1670.58296	2020.042165	2031.339123	1962.423287	-0.219066656	1.27E-05	0.000106649	SECISBP2	SECIS binding protein 2 [Source:HGNC Symbol;Acc:HGNC:30972]	-	8.312931504	8.569141341	8.065641185	9.744570417	9.812860803	9.471597333
ENSG00000153561	1963.944521	1890.556883	1967.803241	2342.020441	2184.490933	2218.014841	-0.212621311	1.30E-05	0.000108778	RMND5A	required for meiotic nuclear division 5 homolog A [Source:HGNC Symbol;Acc:HGNC:25850]	-	13.69102246	13.14095702	13.70219097	16.2941023	15.21951965	15.43947325
ENSG00000187479	373.5165513	311.1786175	310.8855815	481.4813597	426.2131765	479.7756711	-0.480352355	1.30E-05	0.00010913	C11orf96	chromosome 11 open reading frame 96 [Source:HGNC Symbol;Acc:HGNC:38675]	-	9.66009711	8.024388862	8.031079008	12.42751252	11.01647225	12.38999773
ENSG00000210140	1568.402423	1602.863445	1240.980082	1779.301485	1865.127856	1876.865097	-0.324459455	1.32E-05	0.000110215	MT-TC	mitochondrially encoded tRNA cysteine [Source:HGNC Symbol;Acc:HGNC:7477]	-	1127.157335	1148.561196	890.8273145	1276.173341	1339.613999	1346.856912
ENSG00000116641	1735.429481	1682.125923	1609.089109	2034.902701	1877.000089	1987.332633	-0.232269122	1.32E-05	0.000110707	DOCK7	dedicator of cytokinesis 7 [Source:HGNC Symbol;Acc:HGNC:19190]	Ded_cyto	3.30953695	3.198522024	3.065081561	3.872906404	3.577408945	3.784357806
ENSG00000140396	1786.822421	1782.916481	1741.471705	2028.958487	2012.343549	2117.29444	-0.213913554	1.33E-05	0.000111394	NCOA2	nuclear receptor coactivator 2 [Source:HGNC Symbol;Acc:HGNC:7669]	DUF1518	8.453268538	8.410171464	8.229271136	9.579647382	9.51457579	10.00197797
ENSG00000078114	1088.429066	1000.077192	1055.644447	1272.061864	1272.703413	1248.716363	-0.270313781	1.33E-05	0.000111461	NEBL	nebulette [Source:HGNC Symbol;Acc:HGNC:16932]	LIM	3.781039417	3.463978398	3.662945174	4.410140205	4.418575849	4.331479276
ENSG00000272636	165.1915952	88.06942004	132.3825965	212.0103106	222.0107632	243.6783883	-0.810062881	1.37E-05	0.000114039	DOC2B	double C2 domain beta [Source:HGNC Symbol;Acc:HGNC:2986]	C2	1.21516119	0.645954099	0.972699103	1.556453018	1.632164792	1.789881674
ENSG00000175792	832.3820935	869.9301602	900.2016564	1048.163125	1075.62434	1061.354758	-0.290704777	1.43E-05	0.000118778	RUVBL1	RuvB like AAA ATPase 1 [Source:HGNC Symbol;Acc:HGNC:10474]	-	5.755321458	5.997383535	6.217106991	7.232839423	7.432783956	7.32771875
ENSG00000151632	762.6345311	747.6115212	684.1190956	906.4926833	923.659753	906.4836044	-0.319268727	1.44E-05	0.000120104	AKR1C2	aldo-keto reductase family 1 member C2 [Source:HGNC Symbol;Acc:HGNC:385]	Aldo_ket_red	5.598706448	5.47239951	5.016543946	6.641537428	6.776840803	6.644962724
ENSG00000121871	490.0683991	462.8537298	469.7446974	596.4028364	609.0455698	646.5599902	-0.380080454	1.44E-05	0.000120139	SLITRK3	SLIT and NTRK like family member 3 [Source:HGNC Symbol;Acc:HGNC:23501]	-	4.751614763	4.474647929	4.549336771	5.771082918	5.901716512	6.259717224
ENSG00000166224	1794.16427	1761.388401	1752.574762	2103.261166	2001.658539	2040.400371	-0.211998926	1.45E-05	0.000120785	SGPL1	sphingosine-1-phosphate lyase 1 [Source:HGNC Symbol;Acc:HGNC:10817]	-	11.36798137	11.12773719	11.09173231	13.29987143	12.67521035	12.90915775
ENSG00000178927	1335.298728	1472.716413	1381.903492	1641.593854	1634.806529	1684.088417	-0.244211324	1.46E-05	0.000121563	C17orf62	chromosome 17 open reading frame 62 [Source:HGNC Symbol;Acc:HGNC:28672]	-	8.75529741	9.628135049	9.050485126	10.74215156	10.71279671	11.02601861
ENSG00000106688	463.4541976	440.3471002	433.0192028	577.5794911	573.4288698	596.7412975	-0.38701601	1.47E-05	0.000122272	SLC1A1	solute carrier family 1 member 1 [Source:HGNC Symbol;Acc:HGNC:10939]	SDF	5.498383184	5.208994535	5.131413538	6.838691872	6.799105321	7.069287449
ENSG00000182903	1054.473016	1017.691076	972.7985642	1250.266411	1216.903916	1209.727821	-0.27289823	1.49E-05	0.000123608	ZNF721	zinc finger protein 721 [Source:HGNC Symbol;Acc:HGNC:29425]	zf-C2H2	7.82718475	7.532110087	7.212647573	9.262021144	9.027561067	8.966421426
ENSG00000134247	2561.387456	2468.879408	2551.994829	3017.679468	2876.642136	2779.016641	-0.194223695	1.51E-05	0.000125417	PTGFRN	prostaglandin F2 receptor inhibitor [Source:HGNC Symbol;Acc:HGNC:9601]	V-set	19.1265113	18.38192284	19.03452089	22.48882065	21.46793899	20.72110897
ENSG00000115464	2257.618468	2137.15126	2167.658258	2736.31999	2356.638316	2606.817247	-0.231818665	1.53E-05	0.000126878	USP34	ubiquitin specific peptidase 34 [Source:HGNC Symbol;Acc:HGNC:20066]	UCH	5.908041078	5.576462635	5.666115833	7.146492304	6.163535809	6.81184735
ENSG00000164985	6060.696081	5674.606298	5680.494513	6388.048986	6610.459518	6345.385231	-0.151194611	1.56E-05	0.000128903	PSIP1	PC4 and SFRS1 interacting protein 1 [Source:HGNC Symbol;Acc:HGNC:9527]	PWWP	42.47497471	39.65308094	39.76476717	44.67987507	46.30056644	44.40480631
ENSG00000011083	289.0852916	296.5003808	316.8641504	423.0299189	376.3497965	466.7794904	-0.489228062	1.58E-05	0.000130449	SLC6A7	solute carrier family 6 member 7 [Source:HGNC Symbol;Acc:HGNC:11054]	SNF	3.122723496	3.193473886	3.418867884	4.560492116	4.062966606	5.034781934
ENSG00000101057	535.9549533	561.68719	580.7752622	716.2778252	692.1512031	733.2011949	-0.351694305	1.58E-05	0.000130449	MYBL2	MYB proto-oncogene like 2 [Source:HGNC Symbol;Acc:HGNC:7548]	Myb_DNA-binding	9.154262921	9.565775638	9.908430764	12.20983202	11.81517348	12.50488266
ENSG00000117971	209.2426872	228.001943	209.2499106	321.9782755	297.9930566	316.2403972	-0.536317056	1.59E-05	0.000131241	CHRNB4	cholinergic receptor nicotinic beta 4 subunit [Source:HGNC Symbol;Acc:HGNC:1964]	Neur_chan_LBD	1.994531454	2.167004071	1.992312954	3.06302302	2.838839095	3.010019519
ENSG00000205269	1795.999732	1607.75619	1691.934992	2078.493606	2013.530773	1918.019669	-0.238048266	1.59E-05	0.000131241	TMEM170B	transmembrane protein 170B [Source:HGNC Symbol;Acc:HGNC:34244]	-	10.18748722	9.093091851	9.586192779	11.76637247	11.41466348	10.86363661
ENSG00000168546	932.4147817	932.5573033	987.3179457	1170.019518	1118.36438	1169.656264	-0.277842938	1.67E-05	0.000137102	GFRA2	GDNF family receptor alpha 2 [Source:HGNC Symbol;Acc:HGNC:4244]	-	7.737272671	7.715869226	8.183469348	9.689579914	9.274833251	9.691664408
ENSG00000277200	375.3520135	352.2776802	359.5682138	454.7323952	485.5743432	533.9264241	-0.438363503	1.68E-05	0.000137874	AC005696.4	-	-	5.65734911	5.294073123	5.413238962	6.840112017	7.314320607	8.035575916
ENSG00000214029	569.9110034	597.8935071	562.8395556	773.7385636	687.4023097	747.2803907	-0.353905782	1.68E-05	0.000138056	ZNF891	zinc finger protein 891 [Source:HGNC Symbol;Acc:HGNC:38709]	KRAB	1.749077307	1.829600956	1.725393872	2.369896043	2.108419295	2.290060276
ENSG00000123200	2035.527545	1961.01242	1931.077747	2493.597906	2186.865379	2268.916549	-0.230840259	1.69E-05	0.000138971	ZC3H13	zinc finger CCCH-type containing 13 [Source:HGNC Symbol;Acc:HGNC:20368]	zf-CCCH	9.405654084	9.034891495	8.912785501	11.49930342	10.09899367	10.46867954
ENSG00000113966	327.6299971	335.6423453	333.0916945	484.4534668	490.3232365	401.7985869	-0.466199529	1.69E-05	0.000139033	ARL6	ADP ribosylation factor like GTPase 6 [Source:HGNC Symbol;Acc:HGNC:13210]	Arf	3.397492215	3.470420799	3.450168398	5.013718775	5.08160986	4.160490948
ENSG00000108395	1909.798387	1882.728491	1855.918595	2277.624786	2078.828056	2193.105494	-0.214767646	1.71E-05	0.000140343	TRIM37	tripartite motif containing 37 [Source:HGNC Symbol;Acc:HGNC:7523]	zf-B_box	16.52416273	16.24240047	16.03956335	19.66741181	17.97606139	18.94753982
ENSG00000131018	1284.823518	1141.966813	1231.585188	1458.313912	1432.978563	1494.560781	-0.261218674	1.71E-05	0.000140464	SYNE1	spectrin repeat containing nuclear envelope protein 1 [Source:HGNC Symbol;Acc:HGNC:17089]	CH	1.322978549	1.17244745	1.266704925	1.49862659	1.474663905	1.536682944
ENSG00000198133	712.1593215	729.0190881	772.9435475	887.669338	921.2853063	942.2231013	-0.312183485	1.77E-05	0.000144927	TMEM229B	transmembrane protein 229B [Source:HGNC Symbol;Acc:HGNC:20130]	-	5.297021292	5.406597429	5.742539727	6.589293678	6.848456979	6.997931189
ENSG00000164588	168.8625195	183.967233	186.1897164	276.4059657	306.3036199	238.263313	-0.605405308	1.80E-05	0.000147347	HCN1	hyperpolarization activated cyclic nucleotide gated potassium channel 1 [Source:HGNC Symbol;Acc:HGNC:4845]	Ion_trans	0.584462818	0.634884431	0.643696266	0.954781784	1.05954592	0.823459346
ENSG00000173714	245.0341995	269.1010057	243.4131614	393.3088473	345.4819899	338.9837135	-0.511497292	1.84E-05	0.000150192	WFIKKN2	WAP, follistatin/kazal, immunoglobulin, kunitz and netrin domain containing 2 [Source:HGNC Symbol;Acc:HGNC:30916]	Kunitz_BPTI	2.92683196	3.204918459	2.904135122	4.688542867	4.124207708	4.043070205
ENSG00000198730	1115.043268	1163.494894	1173.507662	1411.7509	1364.119609	1339.689628	-0.253994859	1.86E-05	0.000151595	CTR9	CTR9 homolog, Paf1/RNA polymerase II complex component [Source:HGNC Symbol;Acc:HGNC:16850]	-	8.776746706	9.131390278	9.226339931	11.09003734	10.7309539	10.52949165
ENSG00000140474	2205.307796	2253.598604	2288.937798	2559.974966	2608.329662	2526.674133	-0.189081331	1.86E-05	0.000151617	ULK3	unc-51 like kinase 3 [Source:HGNC Symbol;Acc:HGNC:19703]	-	29.7502979	30.31302302	30.84308237	34.46600243	35.16645721	34.03554463
ENSG00000013297	139.4951248	136.0183265	117.863215	210.0289059	204.2024133	209.0219064	-0.66605973	1.87E-05	0.000152138	CLDN11	claudin 11 [Source:HGNC Symbol;Acc:HGNC:8514]	-	1.772916848	1.72368278	1.496267688	2.664044636	2.593786583	2.652665603
ENSG00000126773	2225.49788	2168.464831	2209.50824	2515.393358	2471.798979	2539.670313	-0.188883827	1.88E-05	0.000152695	PCNX4	pecanex homolog 4 [Source:HGNC Symbol;Acc:HGNC:20349]	-	4.789025607	4.652677342	4.7491652	5.40205466	5.315904311	5.4570594
ENSG00000109738	560.7336925	539.1805605	493.6589729	700.426587	696.9000964	656.3071257	-0.366890026	1.88E-05	0.000152777	GLRB	glycine receptor beta [Source:HGNC Symbol;Acc:HGNC:4329]	Neur_chan_LBD	7.689127504	7.3719981	6.761594506	9.585529832	9.550694796	8.986465146
ENSG00000137968	769.9763798	694.7698692	649.1017636	903.5205761	834.618003	958.4683272	-0.352719773	1.88E-05	0.000152777	SLC44A5	solute carrier family 44 member 5 [Source:HGNC Symbol;Acc:HGNC:28524]	-	5.79798072	5.216400383	4.882180481	6.790011367	6.281034001	7.206734031
ENSG00000206053	1313.273182	1224.164939	1275.143333	1511.811841	1457.910253	1556.29264	-0.247572566	1.90E-05	0.000154366	JPT2	Jupiter microtubule associated homolog 2 [Source:HGNC Symbol;Acc:HGNC:14137]	-	13.06441	12.14241972	12.67054825	15.00947695	14.49471057	15.45921202
ENSG00000106689	4130.707611	4167.640666	4224.285951	4464.104952	4696.655505	4890.896006	-0.165666328	1.92E-05	0.000155797	LHX2	LIM homeobox 2 [Source:HGNC Symbol;Acc:HGNC:6594]	Homeobox	73.7956737	74.23817592	75.38091985	79.59282755	83.8569737	87.2481526
ENSG00000174808	29.3673947	22.50662957	23.06019423	70.33986941	55.79949665	62.81487342	-1.336984042	1.93E-05	0.000156695	BTC	betacellulin [Source:HGNC Symbol;Acc:HGNC:1121]	-	0.494656525	0.377989176	0.387974301	1.182423274	0.939317979	1.056482178
ENSG00000197044	824.1225138	795.5604277	787.462929	965.9348265	1021.012066	968.2154627	-0.295245358	1.94E-05	0.000157586	ZNF441	zinc finger protein 441 [Source:HGNC Symbol;Acc:HGNC:20875]	KRAB	8.232884842	7.924356642	7.85763872	9.630330167	10.19377794	9.658143206
ENSG00000139719	191.8057966	205.4953134	187.8978789	285.3222872	307.4908432	269.6707497	-0.559549767	1.95E-05	0.000158022	VPS33A	VPS33A, CORVET/HOPS core subunit [Source:HGNC Symbol;Acc:HGNC:18179]	Sec1	1.214162926	1.297023186	1.188061149	1.802536329	1.945321824	1.704552754
ENSG00000102178	981.0545292	1036.283509	995.8587584	1145.251958	1271.51619	1241.135258	-0.278798567	1.95E-05	0.000158165	UBL4A	ubiquitin like 4A [Source:HGNC Symbol;Acc:HGNC:12505]	ubiquitin	17.69328084	18.63478513	17.93967818	20.613387	22.91823403	22.35093529
ENSG00000116128	2755.028715	2759.508495	2792.845746	3226.717672	3008.423926	3169.985078	-0.179768414	1.97E-05	0.000159214	BCL9	B cell CLL/lymphoma 9 [Source:HGNC Symbol;Acc:HGNC:1008]	-	20.35457666	20.32816879	20.61031221	23.79194799	22.21360322	23.38592359
ENSG00000173674	2346.638383	2225.22068	2173.636827	2570.872692	2667.690829	2516.926997	-0.20106324	2.01E-05	0.000162755	EIF1AX	eukaryotic translation initiation factor 1A, X-linked [Source:HGNC Symbol;Acc:HGNC:3250]	-	25.14245146	23.77196686	23.26216387	27.49002353	28.56544395	26.92733875
ENSG00000115310	15253.60835	15224.26708	15370.0465	16566.5253	16059.57002	16585.29261	-0.102306387	2.02E-05	0.000163503	RTN4	reticulon 4 [Source:HGNC Symbol;Acc:HGNC:14085]	-	108.8965047	108.3698123	109.6019313	118.033658	114.5827639	118.2294995
ENSG00000010404	7977.836316	7322.483002	7537.26719	8556.696509	8216.772687	8482.173942	-0.145340987	2.04E-05	0.000164577	IDS	iduronate 2-sulfatase [Source:HGNC Symbol;Acc:HGNC:5389]	Sulfatase	40.72366844	37.26925589	38.43061717	43.59141733	41.91862955	43.23448695
ENSG00000174871	3331.363836	3504.184368	3442.801591	3743.864317	4010.440418	3826.292203	-0.171504928	2.04E-05	0.000164737	CNIH2	cornichon family AMPA receptor auxiliary protein 2 [Source:HGNC Symbol;Acc:HGNC:28744]	-	76.37171597	80.09916857	78.83592245	85.6571603	91.88541523	87.58908285
ENSG00000181007	500.163441	454.0467878	477.4314288	635.0402295	581.7394331	646.5599902	-0.380883212	2.05E-05	0.000165821	ZFP82	ZFP82 zinc finger protein [Source:HGNC Symbol;Acc:HGNC:28682]	KRAB	3.160635084	2.86084019	3.013527048	4.004946702	3.673964433	4.079741095
ENSG00000097021	1415.141332	1523.600967	1483.539162	1653.482282	1835.447273	1747.986305	-0.242945867	2.06E-05	0.000166577	ACOT7	acyl-CoA thioesterase 7 [Source:HGNC Symbol;Acc:HGNC:24157]	4HBT	16.27616678	17.47246317	17.04327329	18.97950806	21.09785293	20.07482212
ENSG00000143493	566.2400791	548.9660516	497.9293792	649.9007653	695.7128731	748.3634058	-0.376558591	2.10E-05	0.000169133	INTS7	integrator complex subunit 7 [Source:HGNC Symbol;Acc:HGNC:24484]	-	5.057027054	4.888445049	4.441852158	5.792616931	6.209673162	6.673729165
ENSG00000198838	100.0326882	104.7047549	98.21934581	207.0567987	136.5306833	180.8635149	-0.796963185	2.10E-05	0.000169133	RYR3	ryanodine receptor 3 [Source:HGNC Symbol;Acc:HGNC:10485]	SPRY	0.2329281	0.243095504	0.228443422	0.481174417	0.317727086	0.42052544
ENSG00000139291	394.6243663	386.5268991	427.040634	555.7840386	533.0632765	512.2661229	-0.405663675	2.10E-05	0.000169241	TMEM19	transmembrane protein 19 [Source:HGNC Symbol;Acc:HGNC:25605]	-	2.884988117	2.817542218	3.118394166	4.055078738	3.894779967	3.739530947
ENSG00000176697	197.3121831	182.0101347	196.4386916	276.4059657	303.9291732	269.6707497	-0.55974788	2.14E-05	0.000171743	BDNF	brain derived neurotrophic factor [Source:HGNC Symbol;Acc:HGNC:1033]	-	1.209160394	1.11213155	1.202427005	1.690481857	1.861428814	1.650156819
ENSG00000186283	506.5875586	535.266364	448.3926657	656.835682	690.9639797	609.7374782	-0.394525418	2.14E-05	0.000171989	TOR3A	torsin family 3 member A [Source:HGNC Symbol;Acc:HGNC:11997]	-	6.13439759	6.462758575	5.423474193	7.937929332	8.362128572	7.372616695
ENSG00000149948	856.2431017	827.8525484	793.4414979	1038.256101	1000.82927	993.1248091	-0.292422309	2.14E-05	0.000172041	HMGA2	high mobility group AT-hook 2 [Source:HGNC Symbol;Acc:HGNC:5009]	-	2.636712285	2.541845944	2.44051929	3.190826855	3.08013454	3.053731524
ENSG00000115525	1076.498562	1211.4438	1140.198493	1397.881067	1292.88621	1473.983495	-0.282131874	2.18E-05	0.000174686	ST3GAL5	ST3 beta-galactoside alpha-2,3-sialyltransferase 5 [Source:HGNC Symbol;Acc:HGNC:10872]	Glyco_transf_29	3.129085987	3.51105711	3.310443522	4.055154042	3.755851206	4.278169907
ENSG00000124120	685.54512	638.9925698	647.3936011	843.0877306	801.3757497	818.7593846	-0.321529581	2.21E-05	0.000176654	TTPAL	alpha tocopherol transfer protein like [Source:HGNC Symbol;Acc:HGNC:16114]	CRAL_TRIO_N	4.616232443	4.290204675	4.354333657	5.665751001	5.393017794	5.505151566
ENSG00000134240	3.670924337	3.914196446	1.708162536	20.80475011	22.55724332	22.74331624	-2.845497423	2.26E-05	0.000180598	HMGCS2	3-hydroxy-3-methylglutaryl-CoA synthase 2 [Source:HGNC Symbol;Acc:HGNC:5008]	-	0.067724269	0.072001591	0.031477466	0.383057958	0.415909607	0.418971084
ENSG00000064393	2148.408469	1918.934808	2065.168506	2409.388203	2294.902702	2422.704687	-0.21678935	2.30E-05	0.000183968	HIPK2	homeodomain interacting protein kinase 2 [Source:HGNC Symbol;Acc:HGNC:14402]	Pkinase	6.616231749	5.892297314	6.352592881	7.405147661	7.063210715	7.449990126
ENSG00000198947	1187.544023	1176.216032	1199.984181	1483.081472	1346.311259	1413.334652	-0.252657054	2.32E-05	0.00018555	DMD	dystrophin [Source:HGNC Symbol;Acc:HGNC:2928]	CH	2.978716437	2.941691439	3.006468386	3.712594722	3.374962513	3.539857789
ENSG00000074410	1311.43772	1323.976948	1334.929022	1619.798401	1488.778059	1574.703896	-0.23927301	2.33E-05	0.000185841	CA12	carbonic anhydrase 12 [Source:HGNC Symbol;Acc:HGNC:1371]	-	8.505954783	8.562220363	8.648389697	10.48502463	9.650490571	10.19848509
ENSG00000144485	1493.148474	1516.751123	1505.745275	1652.49158	1890.059546	1806.469118	-0.242921765	2.36E-05	0.000187662	HES6	hes family bHLH transcription factor 6 [Source:HGNC Symbol;Acc:HGNC:18254]	HLH	34.76825853	35.21476925	35.02136985	38.40186254	43.98448001	42.0021817
ENSG00000166503	4790.55626	4695.078637	4717.090843	5287.378635	5335.381658	5077.174597	-0.14444923	2.36E-05	0.00018791	HDGFL3	HDGF like 3 [Source:HGNC Symbol;Acc:HGNC:24937]	PWWP	13.98052183	13.6618932	13.75033737	15.39965314	15.56133888	14.79520203
ENSG00000122378	3799.406689	3904.410955	3772.47696	4288.75063	4287.063455	4178.272098	-0.152587283	2.39E-05	0.000190293	FAM213A	family with sequence similarity 213 member A [Source:HGNC Symbol;Acc:HGNC:28651]	-	27.64007135	28.32105828	27.41268967	31.13775244	31.16931948	30.35159089
ENSG00000108669	2125.465191	2181.18597	2094.207269	2517.374763	2400.565579	2402.127401	-0.194561317	2.41E-05	0.000191583	CYTH1	cytohesin 1 [Source:HGNC Symbol;Acc:HGNC:9501]	-	13.00167101	13.30357767	12.79577265	15.36831097	14.67583371	14.67244794
ENSG00000062650	1210.4873	1127.288576	1169.237256	1435.527757	1347.498483	1393.840381	-0.252668473	2.43E-05	0.000193128	WAPL	WAPL cohesin release factor [Source:HGNC Symbol;Acc:HGNC:23293]	-	7.943521329	7.375959322	7.664029193	9.401507849	8.837412876	9.133289738
ENSG00000029363	2886.26426	2712.538137	2659.609068	3410.988315	3048.789519	3082.260858	-0.209499191	2.44E-05	0.00019422	BCLAF1	BCL2 associated transcription factor 1 [Source:HGNC Symbol;Acc:HGNC:16863]	-	14.36076155	13.45698631	13.21785129	16.93771032	15.16047659	15.31341791
ENSG00000109689	806.6856232	796.5389768	805.3986357	1033.302589	972.3359096	946.5551616	-0.294298664	2.45E-05	0.00019467	STIM2	stromal interaction molecule 2 [Source:HGNC Symbol;Acc:HGNC:19205]	SAM_2	5.538091116	5.452471321	5.522914833	7.079724976	6.671387037	6.488780332
ENSG00000126733	668.1082294	592.0222125	539.7793613	716.2778252	826.3074397	807.929234	-0.384387064	2.46E-05	0.000195286	DACH2	dachshund family transcription factor 2 [Source:HGNC Symbol;Acc:HGNC:16814]	-	4.502013868	3.977668511	3.633105081	4.816977342	5.564750563	5.436190839
ENSG00000125686	1221.500073	1209.486702	1158.134199	1427.602138	1351.060153	1509.722992	-0.257890058	2.49E-05	0.000197561	MED1	mediator complex subunit 1 [Source:HGNC Symbol;Acc:HGNC:9234]	-	7.904246857	7.803666013	7.48561628	9.219498066	8.737470352	9.754963106
ENSG00000136231	544.214533	552.880248	561.9854743	695.4730751	718.2701164	686.6315474	-0.339584984	2.56E-05	0.000203051	IGF2BP3	insulin like growth factor 2 mRNA binding protein 3 [Source:HGNC Symbol;Acc:HGNC:28868]	KH_1	3.032916943	3.072218041	3.128363061	3.868154329	4.000573113	3.820986466
ENSG00000118873	2465.025693	2363.196104	2295.770448	2887.897456	2531.160146	2890.567192	-0.223375258	2.60E-05	0.000205551	RAB3GAP2	RAB3 GTPase activating non-catalytic protein subunit 2 [Source:HGNC Symbol;Acc:HGNC:17168]	-	11.30326503	10.80470219	10.51508042	13.21591749	11.59968287	13.23508985
ENSG00000066279	432.2513407	373.8057606	376.6498392	587.486515	546.1227331	474.3605958	-0.443930407	2.65E-05	0.000209795	ASPM	abnormal spindle microtubule assembly [Source:HGNC Symbol;Acc:HGNC:19048]	CH	1.883211504	1.623825353	1.639087781	2.554428446	2.377918887	2.063634214
ENSG00000130368	36.70924337	35.22776802	36.72549452	78.2654885	75.9822933	81.22612942	-1.115522533	2.68E-05	0.000211339	MAS1	MAS1 proto-oncogene, G protein-coupled receptor [Source:HGNC Symbol;Acc:HGNC:6899]	7tm_1	0.176932321	0.169296292	0.176807657	0.376474124	0.36600597	0.390920876
ENSG00000133169	3924.218117	3899.518209	3831.408568	4148.070891	4406.973012	4506.42566	-0.163907076	2.70E-05	0.00021351	BEX1	brain expressed X-linked 1 [Source:HGNC Symbol;Acc:HGNC:1036]	-	215.4320769	213.4512788	210.0958011	227.2670579	241.791847	247.0306297
ENSG00000049883	401.966215	377.7199571	363.8386201	479.4999549	530.6888298	512.2661229	-0.411969935	2.72E-05	0.000214465	PTCD2	pentatricopeptide repeat domain 2 [Source:HGNC Symbol;Acc:HGNC:25734]	-	1.57375494	1.47451116	1.422846424	1.87356694	2.076498073	2.002647692
ENSG00000123307	67.91210024	67.5198887	59.78568876	133.7448221	127.0328966	102.8864306	-0.899723722	2.72E-05	0.000214465	NEUROD4	neuronal differentiation 4 [Source:HGNC Symbol;Acc:HGNC:13802]	HLH	0.814875611	0.807804846	0.716544343	1.60160061	1.523366465	1.232717675
ENSG00000065559	982.8899914	993.2273482	1014.648546	1260.173435	1184.848886	1155.577068	-0.268319586	2.73E-05	0.000215529	MAP2K4	mitogen-activated protein kinase kinase 4 [Source:HGNC Symbol;Acc:HGNC:6844]	Pkinase	8.158975878	8.220722417	8.412945019	10.4398473	9.829642724	9.578356904
ENSG00000168092	2900.030227	2711.559588	2787.721259	3196.9966	3355.093139	3044.355331	-0.191541965	2.74E-05	0.000216057	PAFAH1B2	platelet activating factor acetylhydrolase 1b catalytic subunit 2 [Source:HGNC Symbol;Acc:HGNC:8575]	-	19.36290632	18.05168518	18.59169745	21.30312345	22.38806878	20.29666693
ENSG00000129197	1484.888895	1565.678578	1539.908526	1757.506033	1825.949486	1764.231531	-0.219909118	2.76E-05	0.000217051	RPAIN	RPA interacting protein [Source:HGNC Symbol;Acc:HGNC:28641]	-	9.479296723	9.965872959	9.819259986	11.197268	11.64970557	11.2460265
ENSG00000136560	821.3693205	774.0323472	766.9649786	993.6744933	1007.95261	912.9816947	-0.302961209	2.77E-05	0.000217879	TANK	TRAF family member associated NFKB activator [Source:HGNC Symbol;Acc:HGNC:11562]	-	6.983177614	6.561517627	6.513161115	8.431247592	8.564435767	7.750648565
ENSG00000160293	2868.82737	2901.398116	2929.498749	3222.754862	3252.991932	3276.120553	-0.164496579	2.78E-05	0.000218753	VAV2	vav guanine nucleotide exchange factor 2 [Source:HGNC Symbol;Acc:HGNC:12658]	RhoGEF	23.94827071	24.14947235	24.42669652	26.84912305	27.13918248	27.30806838
ENSG00000186111	2828.447202	2976.746397	2953.413025	3231.671184	3328.974225	3298.86387	-0.170520386	2.79E-05	0.000219429	PIP5K1C	phosphatidylinositol-4-phosphate 5-kinase type 1 gamma [Source:HGNC Symbol;Acc:HGNC:8996]	PIP5K	19.26737959	20.21840968	20.09557512	21.97024161	22.66360758	22.43883659
ENSG00000040341	1648.245028	1652.769449	1616.77584	1997.25601	1983.850189	1785.891832	-0.230045635	2.83E-05	0.000221847	STAU2	staufen double-stranded RNA binding protein 2 [Source:HGNC Symbol;Acc:HGNC:11371]	-	8.68853906	8.686960335	8.512879211	10.50731641	10.45148228	9.400295347
ENSG00000114948	1005.833268	896.3509862	892.514925	1097.698244	1178.91277	1143.663902	-0.290636401	2.85E-05	0.000223881	ADAM23	ADAM metallopeptidase domain 23 [Source:HGNC Symbol;Acc:HGNC:202]	-	7.430093836	6.602022218	6.58545015	8.092530816	8.703501455	8.435835073
ENSG00000153827	3174.431821	3117.657469	3057.610939	3556.621566	3353.905915	3637.847583	-0.174806905	2.89E-05	0.000226709	TRIP12	thyroid hormone receptor interactor 12 [Source:HGNC Symbol;Acc:HGNC:12306]	HECT	11.95565261	11.70755644	11.50247197	13.36835688	12.6241513	13.68085207
ENSG00000065600	505.6698275	534.2878149	531.2385487	629.0960152	751.5123697	658.4731559	-0.373883314	2.92E-05	0.000228859	TMEM206	transmembrane protein 206 [Source:HGNC Symbol;Acc:HGNC:25593]	-	8.230921614	8.671361124	8.637194178	10.21954239	12.22535813	10.70239225
ENSG00000008869	1253.620661	1222.20784	1209.379075	1545.495722	1461.471923	1379.761185	-0.252185886	2.96E-05	0.000231658	HEATR5B	HEAT repeat containing 5B [Source:HGNC Symbol;Acc:HGNC:29273]	-	7.246121321	7.043931169	6.982381708	8.915390229	8.442556349	7.963513992
ENSG00000070501	577.2528521	552.880248	539.7793613	678.6311345	738.4529131	702.8767733	-0.343363349	2.96E-05	0.000231658	POLB	DNA polymerase beta [Source:HGNC Symbol;Acc:HGNC:9174]	-	6.668345828	6.368155807	6.228306542	7.823820858	8.525480538	8.107605037
ENSG00000085415	674.532347	647.7995118	688.389502	873.7995046	795.439633	836.0876255	-0.317924209	3.01E-05	0.0002348	SEH1L	SEH1 like nucleoporin [Source:HGNC Symbol;Acc:HGNC:30379]	-	3.052607961	2.923071551	3.111746193	3.946509345	3.597654962	3.778169271
ENSG00000133657	1924.482084	1889.578334	1830.296157	2323.197095	2155.997573	2082.637958	-0.218364911	3.01E-05	0.000234926	ATP13A3	ATPase 13A3 [Source:HGNC Symbol;Acc:HGNC:24113]	E1-E2_ATPase	6.887123623	6.742477181	6.542550009	8.297421497	7.711099474	7.442162525
ENSG00000157193	2835.789051	2843.663718	2707.437619	3231.671184	3158.014065	3077.928798	-0.175542933	3.01E-05	0.000234926	LRP8	LDL receptor related protein 8 [Source:HGNC Symbol;Acc:HGNC:6700]	Ldl_recept_a	13.1124003	13.11043474	12.50455997	14.91312072	14.5937321	14.21111687
ENSG00000135932	2182.364519	2187.057264	2227.443947	2480.718775	2534.721816	2480.104485	-0.183776444	3.03E-05	0.00023621	CAB39	calcium binding protein 39 [Source:HGNC Symbol;Acc:HGNC:20292]	-	19.31227669	19.29731631	19.68859128	21.90870997	22.41715617	21.91480067
ENSG00000167588	90.85537735	98.83346026	87.9703706	170.4008104	150.7773633	147.290048	-0.757800876	3.05E-05	0.000237548	GPD1	glycerol-3-phosphate dehydrogenase 1 [Source:HGNC Symbol;Acc:HGNC:4455]	NAD_Gly3P_dh_N	1.079791442	1.171180476	1.044304966	2.0211288	1.790892101	1.747929905
ENSG00000170113	1675.77696	1585.249561	1513.432007	1867.473998	1871.063973	1837.876555	-0.224399661	3.07E-05	0.000238326	NIPA1	non imprinted in Prader-Willi/Angelman syndrome 1 [Source:HGNC Symbol;Acc:HGNC:17043]	DUF803	9.13624916	8.617473165	8.241690682	10.16106836	10.19493329	10.00528403
ENSG00000272674	170.6979817	154.6107596	154.5887095	235.7871679	241.0063366	245.8444184	-0.590291541	3.08E-05	0.000239143	PCDHB16	protocadherin beta 16 [Source:HGNC Symbol;Acc:HGNC:14546]	Cadherin	1.618983803	1.462124688	1.464514131	2.231862185	2.284476059	2.328283362
ENSG00000228716	763.5522622	831.7667448	688.389502	1008.535029	967.5870163	901.0685291	-0.335290273	3.08E-05	0.000239321	DHFR	dihydrofolate reductase [Source:HGNC Symbol;Acc:HGNC:2861]	-	8.214282634	8.922016142	7.397190259	10.82816713	10.40315185	9.679436154
ENSG00000183726	1681.283347	1740.838869	1686.810504	1940.785974	2043.211356	1928.84982	-0.210446255	3.10E-05	0.000240869	TMEM50A	transmembrane protein 50A [Source:HGNC Symbol;Acc:HGNC:30590]	-	23.38608397	24.14380678	23.43605816	26.9418447	28.40363473	26.79022571
ENSG00000029993	1794.16427	1674.29753	1814.068613	2050.753939	2051.521919	2014.40801	-0.210789128	3.28E-05	0.000253279	HMGB3	high mobility group box 3 [Source:HGNC Symbol;Acc:HGNC:5004]	HMG_box	21.45215744	19.96052624	21.66527261	24.47120845	24.51483448	24.05013817
ENSG00000187801	310.1931065	260.2940637	256.2243804	403.2158712	364.4775632	389.8854212	-0.487142946	3.35E-05	0.000259175	ZFP69B	ZFP69 zinc finger protein B [Source:HGNC Symbol;Acc:HGNC:28053]	KRAB	6.166413948	5.159354568	5.087713666	7.999654698	7.241280384	7.739250315
ENSG00000198822	419.4031056	382.6127026	418.4998213	531.016479	531.8760531	536.0924542	-0.388656076	3.42E-05	0.000263833	GRM3	glutamate metabotropic receptor 3 [Source:HGNC Symbol;Acc:HGNC:4595]	ANF_receptor	4.446380601	4.044501077	4.431716254	5.61844432	5.635461173	5.675133096
ENSG00000196268	293.673947	282.8006932	272.4519245	364.5784781	403.6559332	400.7155718	-0.460558299	3.45E-05	0.000266117	ZNF493	zinc finger protein 493 [Source:HGNC Symbol;Acc:HGNC:23708]	KRAB	1.24215514	1.192673223	1.151070642	1.538985536	1.70634087	1.692419437
ENSG00000082482	119.305041	142.8681703	122.1336213	193.1869653	199.4535199	213.3539666	-0.65859188	3.50E-05	0.000269714	KCNK2	potassium two pore domain channel subfamily K member 2 [Source:HGNC Symbol;Acc:HGNC:6277]	-	1.447281495	1.728065804	1.479895761	2.338864841	2.418131709	2.58437958
ENSG00000139746	2057.553091	1925.784651	1859.33492	2277.624786	2261.660449	2210.433735	-0.20857907	3.51E-05	0.000270178	RBM26	RNA binding motif protein 26 [Source:HGNC Symbol;Acc:HGNC:20327]	-	9.641746073	8.99793681	8.702898975	10.65172412	10.59195372	10.34292806
ENSG00000174197	852.5721774	831.7667448	842.1241302	1089.772625	972.3359096	1020.200186	-0.288273509	3.56E-05	0.000273363	MGA	MGA, MAX dimerization protein [Source:HGNC Symbol;Acc:HGNC:14010]	T-box	2.291040747	2.22860853	2.260369539	2.92260849	2.611331541	2.737464021
ENSG00000133704	809.4388164	747.6115212	733.6558092	944.139374	903.4769563	975.7965681	-0.302438657	3.61E-05	0.000276909	IPO8	importin 8 [Source:HGNC Symbol;Acc:HGNC:9853]	-	5.543352706	5.104991804	5.018599312	6.452940858	6.183716879	6.67281579
ENSG00000151131	420.3208366	450.1325913	442.4140968	595.4121341	585.3011031	530.6773789	-0.382829822	3.64E-05	0.00027894	C12orf45	chromosome 12 open reading frame 45 [Source:HGNC Symbol;Acc:HGNC:28628]	-	0.770140865	0.822356796	0.809692063	1.088779712	1.071797213	0.97091495
ENSG00000163848	1440.837802	1391.496837	1345.177997	1702.026699	1711.976046	1534.632339	-0.244583583	3.68E-05	0.000281582	ZNF148	zinc finger protein 148 [Source:HGNC Symbol;Acc:HGNC:12933]	-	6.463187582	6.223640067	6.02716524	7.619581607	7.674911601	6.873807668
ENSG00000136828	2643.065523	2661.653583	2513.561172	3138.545159	2760.294249	3139.660656	-0.210643297	3.68E-05	0.000281582	RALGPS1	Ral GEF with PH domain and SH3 binding motif 1 [Source:HGNC Symbol;Acc:HGNC:16851]	PH	11.93164078	11.98048362	11.33400438	14.14014009	12.45350652	14.1526027
ENSG00000116679	4036.181309	3788.94216	3874.112631	4499.770238	4511.448665	4156.611796	-0.170431475	3.69E-05	0.000282659	IVNS1ABP	influenza virus NS1A binding protein [Source:HGNC Symbol;Acc:HGNC:16951]	BTB	24.14477827	22.59961853	23.14869294	26.86432813	26.97196618	24.8286659
ENSG00000025293	1916.222504	1863.157508	1820.901263	2136.945047	2147.687009	2134.622681	-0.197071557	3.70E-05	0.00028319	PHF20	PHD finger protein 20 [Source:HGNC Symbol;Acc:HGNC:16098]	-	10.84220071	10.51118441	10.29104744	12.06696214	12.14469265	12.06018557
ENSG00000175130	16845.87178	17308.57668	17145.68145	17959.45286	19185.52906	18328.94686	-0.112561044	3.72E-05	0.00028489	MARCKSL1	MARCKS like 1 [Source:HGNC Symbol;Acc:HGNC:7142]	-	470.2957829	481.8030317	478.1168188	500.3844269	535.2977344	510.9477251
ENSG00000152926	1448.179651	1444.338489	1328.950453	1694.10108	1665.674336	1603.945302	-0.234632814	3.76E-05	0.000287236	ZNF117	zinc finger protein 117 [Source:HGNC Symbol;Acc:HGNC:12897]	-	6.425028874	6.389284191	5.88929229	7.501101675	7.385616774	7.105645897
ENSG00000155816	731.4316742	755.4399141	793.4414979	913.4276	965.2125696	922.7288303	-0.295591653	3.85E-05	0.000293733	FMN2	formin 2 [Source:HGNC Symbol;Acc:HGNC:14074]	FH2	3.57994325	3.686658282	3.878992738	4.46179486	4.721384606	4.509598042
ENSG00000146216	2214.485107	2188.035813	2231.714353	2590.68674	2439.743949	2512.594937	-0.185792162	3.88E-05	0.000295832	TTBK1	tau tubulin kinase 1 [Source:HGNC Symbol;Acc:HGNC:19140]	Pkinase	10.4691862	10.3139534	10.53853989	12.22329103	11.52732245	11.86107371
ENSG00000130816	2075.907713	1988.411795	2027.58893	2408.397501	2292.528256	2271.082579	-0.195123352	3.90E-05	0.000297764	DNMT1	DNA methyltransferase 1 [Source:HGNC Symbol;Acc:HGNC:2976]	DNA_methylase	10.05148522	9.599731914	9.806268591	11.63813669	11.09381514	10.98035765
ENSG00000177885	3551.619297	3470.913699	3525.647474	3846.897365	4015.189312	3877.193911	-0.153707227	4.01E-05	0.000305064	GRB2	growth factor receptor bound protein 2 [Source:HGNC Symbol;Acc:HGNC:4566]	SH3_1	35.72099791	34.80739886	35.41911768	38.61365087	40.35963542	38.93821711
ENSG00000148606	1883.184185	1790.744874	1784.175769	2068.586582	2065.768599	2145.452832	-0.202396454	4.07E-05	0.000309418	POLR3A	RNA polymerase III subunit A [Source:HGNC Symbol;Acc:HGNC:30074]	-	10.01716908	9.497657427	9.479632898	10.98143257	10.98191074	11.39547784
ENSG00000127481	4395.931894	4352.586448	4395.102205	5145.708194	4567.248162	5104.249973	-0.173733121	4.08E-05	0.000310152	UBR4	ubiquitin protein ligase E3 component n-recognin 4 [Source:HGNC Symbol;Acc:HGNC:30313]	zf-UBR1	8.450156775	8.342415089	8.438873303	9.871702423	8.774299464	9.797315878
ENSG00000146267	679.1210024	716.2979496	708.0333711	874.7902069	859.549693	852.3328514	-0.29870246	4.14E-05	0.00031429	FAXC	failed axon connections homolog [Source:HGNC Symbol;Acc:HGNC:20742]	-	2.762136247	2.904840037	2.876426887	3.55087135	3.49392	3.461533407
ENSG00000047621	412.0612569	403.162234	395.4396271	546.8677171	493.8849065	542.5905446	-0.388818362	4.20E-05	0.000318013	C12orf4	chromosome 12 open reading frame 4 [Source:HGNC Symbol;Acc:HGNC:1184]	-	3.9572522	3.86048943	3.793270477	5.241400224	4.740255296	5.203140243
ENSG00000100731	1466.534273	1333.762439	1451.084074	1717.877938	1612.249286	1672.175251	-0.234692168	4.22E-05	0.000319445	PCNX1	pecanex homolog 1 [Source:HGNC Symbol;Acc:HGNC:19740]	-	4.161566208	3.773754576	4.113001274	4.865079972	4.57236421	4.738138454
ENSG00000122484	395.5420974	339.5565417	369.817189	471.5743358	504.5699165	496.020897	-0.412245893	4.24E-05	0.000321075	RPAP2	RNA polymerase II associated protein 2 [Source:HGNC Symbol;Acc:HGNC:25791]	-	1.094465796	0.936811389	1.022111446	1.302245104	1.395323366	1.370474059
ENSG00000182985	4829.100966	4657.893771	4623.141903	5249.731944	5110.996448	5180.061027	-0.139680411	4.26E-05	0.000321827	CADM1	cell adhesion molecule 1 [Source:HGNC Symbol;Acc:HGNC:5951]	V-set	20.79092964	19.9952934	19.88137989	22.55681831	21.99162058	22.26916143
ENSG00000215845	324.8768039	333.685247	322.8427193	430.955538	435.7109632	444.0361742	-0.417659363	4.28E-05	0.000323734	TSTD1	thiosulfate sulfurtransferase like domain containing 1 [Source:HGNC Symbol;Acc:HGNC:35410]	Rhodanese	12.73515708	13.04226999	12.64090815	16.85975107	17.06978777	17.38062216
ENSG00000038219	2450.341995	2303.504609	2256.48271	2864.120598	2578.649079	2641.473729	-0.206778995	4.33E-05	0.000326701	BOD1L1	biorientation of chromosomes in cell division 1 like 1 [Source:HGNC Symbol;Acc:HGNC:31792]	-	7.328152403	6.868904104	6.740645326	8.548544564	7.707331975	7.888155248
ENSG00000103194	2229.168804	2244.791662	2280.396985	2550.067942	2488.420106	2623.062473	-0.181987627	4.41E-05	0.000332435	USP10	ubiquitin specific peptidase 10 [Source:HGNC Symbol;Acc:HGNC:12608]	UCH	20.80146007	20.88610619	21.25509242	23.74847377	23.20697831	24.44110637
ENSG00000079156	407.4726015	384.5698008	387.7528956	517.1466456	505.7571398	517.6811982	-0.38519363	4.45E-05	0.000335477	OSBPL6	oxysterol binding protein like 6 [Source:HGNC Symbol;Acc:HGNC:16388]	-	1.682676279	1.583462987	1.599406612	2.131321483	2.087316061	2.13464626
ENSG00000149639	3908.616688	3798.727651	4024.430934	4478.965488	4144.596655	4582.236715	-0.171054051	4.54E-05	0.000341493	SOGA1	suppressor of glucose, autophagy associated 1 [Source:HGNC Symbol;Acc:HGNC:16111]	-	12.25497807	11.87567197	12.60362904	14.01523108	12.98720694	14.34591792
ENSG00000115353	18.35462169	6.849843781	11.95713775	48.54441692	37.99114665	37.90552706	-1.740251646	4.57E-05	0.000343645	TACR1	tachykinin receptor 1 [Source:HGNC Symbol;Acc:HGNC:11526]	7tm_1	0.164015728	0.061031115	0.106725689	0.432924772	0.339286431	0.338223642
ENSG00000120685	1188.461754	1235.907528	1217.065807	1478.12796	1412.795766	1396.006411	-0.236199285	4.59E-05	0.000345314	PROSER1	proline and serine rich 1 [Source:HGNC Symbol;Acc:HGNC:20291]	-	7.706227968	7.990486054	7.882652473	9.565369787	9.155457661	9.038688487
ENSG00000261377	135.8242005	114.490246	132.3825965	181.2985367	197.0790733	231.7652226	-0.670461306	4.60E-05	0.000345813	PDCD6IPP2	PDCD6IP pseudogene 2 [Source:HGNC Symbol;Acc:HGNC:49873]	-	1.228529096	1.032541121	1.196026662	1.636574116	1.781528739	2.093234685
ENSG00000188211	722.2543634	710.426655	666.183389	922.3439215	832.2435564	846.9177761	-0.31172325	4.69E-05	0.000351712	NCR3LG1	natural killer cell cytotoxicity receptor 3 ligand 1 [Source:HGNC Symbol;Acc:HGNC:42400]	C1-set	5.321207253	5.218790055	4.902476002	6.781815647	6.127939561	6.230495875
ENSG00000149488	59.65252048	47.94890647	46.12038847	102.0423458	108.0373233	89.8902499	-0.964269899	4.70E-05	0.000352038	TMC2	transmembrane channel like 2 [Source:HGNC Symbol;Acc:HGNC:16527]	-	0.546645155	0.438112849	0.422154418	0.933233303	0.989451594	0.822527935
ENSG00000237515	361.5860472	352.2776802	320.2804755	436.8997523	480.8254498	466.7794904	-0.42069895	4.72E-05	0.000353772	SHISA9	shisa family member 9 [Source:HGNC Symbol;Acc:HGNC:37231]	-	1.688895227	1.640615275	1.49424973	2.036600908	2.244515057	2.177028801
ENSG00000165810	484.5620125	505.9098907	454.3712345	632.0681223	594.7988898	623.816674	-0.359157294	4.72E-05	0.000353772	BTNL9	butyrophilin like 9 [Source:HGNC Symbol;Acc:HGNC:24176]	V-set	4.130048657	4.29941683	3.868283629	5.376538765	5.06663927	5.309139623
ENSG00000115904	1738.182674	1626.348623	1598.840134	1855.585569	1928.050693	1994.913739	-0.219124677	4.79E-05	0.000358473	SOS1	SOS Ras/Rac guanine nucleotide exchange factor 1 [Source:HGNC Symbol;Acc:HGNC:11187]	RhoGEF	8.900506567	8.3035448	8.177603066	9.48272999	9.866924124	10.20010856
ENSG00000071242	1275.646207	1384.646993	1277.705577	1563.328365	1488.778059	1587.700076	-0.237950922	4.80E-05	0.000358843	RPS6KA2	ribosomal protein S6 kinase A2 [Source:HGNC Symbol;Acc:HGNC:10431]	Pkinase	7.340335574	7.944294179	7.343754326	8.977780239	8.56169326	9.122534249
ENSG00000131943	1039.789319	1026.498018	1006.961815	1219.554637	1272.703413	1176.154354	-0.254984927	4.80E-05	0.000358843	C19orf12	chromosome 19 open reading frame 12 [Source:HGNC Symbol;Acc:HGNC:25443]	-	9.170553025	9.02690492	8.87084219	10.73456689	11.21815445	10.35799887
ENSG00000213064	427.6626853	441.3256493	441.5600155	564.7003601	565.1183065	556.6697403	-0.363818764	4.85E-05	0.000362809	SFT2D2	SFT2 domain containing 2 [Source:HGNC Symbol;Acc:HGNC:25140]	-	1.807759984	1.860069439	1.864364509	2.382267713	2.387386963	2.349624103
ENSG00000230124	1064.568058	1095.975005	1152.15563	1296.829423	1317.8179	1318.029327	-0.246755895	4.86E-05	0.000362997	ACBD6	acyl-CoA binding domain containing 6 [Source:HGNC Symbol;Acc:HGNC:23339]	-	6.721850116	6.899960764	7.266549169	8.172056087	8.316006636	8.310015447
ENSG00000102531	2901.865689	2858.341955	2902.168148	3253.466636	3228.060242	3194.894424	-0.159668754	4.86E-05	0.000362997	FNDC3A	fibronectin type III domain containing 3A [Source:HGNC Symbol;Acc:HGNC:20296]	fn3	17.8801177	17.56053844	17.86147475	20.00656425	19.87827656	19.65671502
ENSG00000128965	267.0597456	290.6290861	280.9927371	370.5226924	401.2814865	375.8062255	-0.451668662	4.93E-05	0.000367637	CHAC1	ChaC glutathione specific gamma-glutamylcyclotransferase 1 [Source:HGNC Symbol;Acc:HGNC:28680]	ChaC	6.15508469	6.678751068	6.468779886	8.522627423	9.243123536	8.648702063
ENSG00000090932	665.3550362	735.8689319	739.634378	852.9947545	910.6002963	885.9063183	-0.306596296	4.97E-05	0.000370218	DLL3	delta like canonical Notch ligand 3 [Source:HGNC Symbol;Acc:HGNC:2909]	EGF	12.05465481	13.29328685	13.38505302	15.42342339	16.4881963	16.02693566
ENSG00000131584	8189.832197	8552.519235	8738.105452	9210.560084	9179.61081	9362.665185	-0.123150478	4.97E-05	0.000370607	ACAP3	ArfGAP with coiled-coil, ankyrin repeat and PH domains 3 [Source:HGNC Symbol;Acc:HGNC:16754]	PH	44.09804801	45.91652368	46.99626249	49.4952466	49.39837504	50.3390737
ENSG00000171159	1885.019647	2061.802978	2048.086881	2266.727059	2400.565579	2254.837353	-0.206874725	5.01E-05	0.000372829	C9orf16	chromosome 9 open reading frame 16 [Source:HGNC Symbol;Acc:HGNC:17823]	-	53.79672455	58.67021692	58.38348369	64.56130079	68.46956354	64.25642182
ENSG00000077232	3366.237617	3258.568541	3116.542547	3517.984173	3851.352492	3661.673914	-0.1788406	5.01E-05	0.000372829	DNAJC10	DnaJ heat shock protein family (Hsp40) member C10 [Source:HGNC Symbol;Acc:HGNC:24637]	DnaJ	7.312443864	7.057895356	6.762270096	7.626841963	8.361324469	7.942528952
ENSG00000134900	843.3948665	941.3642453	844.686374	1051.135232	1056.628766	1086.264104	-0.281626104	5.01E-05	0.000372829	TPP2	tripeptidyl peptidase 2 [Source:HGNC Symbol;Acc:HGNC:12016]	Peptidase_S8	5.924742667	6.593664055	5.927010602	7.369367618	7.41831039	7.619655413
ENSG00000137815	4014.155763	3948.445665	3822.013674	4329.369427	4361.858525	4348.305462	-0.1461733	5.02E-05	0.000373006	RTF1	RTF1 homolog, Paf1/RNA polymerase II complex component [Source:HGNC Symbol;Acc:HGNC:28996]	-	32.99813386	32.36323328	31.38261093	35.51835922	35.83527705	35.69246715
ENSG00000228709	29.3673947	28.37792423	25.62243804	58.45144078	53.42504998	89.8902499	-1.277470667	5.08E-05	0.000377629	LINC02575	long intergenic non-protein coding RNA 2575 [Source:HGNC Symbol;Acc:HGNC:53747]	-	1.527360498	1.471591726	1.331061931	3.033922234	2.776931092	4.668206792
ENSG00000259953	119.305041	96.87636204	102.4897522	178.3264295	193.5174033	152.7051233	-0.717303202	5.18E-05	0.000383862	AL138756.1	-	-	1.17015522	0.947399345	1.004076494	1.745554787	1.896918796	1.495545576
ENSG00000136870	594.6897427	599.8506054	571.3803682	763.8315397	713.5212231	727.7861196	-0.321953823	5.24E-05	0.000388095	ZNF189	zinc finger protein 189 [Source:HGNC Symbol;Acc:HGNC:12980]	KRAB	8.216514326	8.263629719	7.885407842	10.53241216	9.852537494	10.04066094
ENSG00000198794	5208.123904	5295.907792	5229.539604	5694.557315	5806.709321	5690.16112	-0.127717548	5.25E-05	0.00038894	SCAMP5	secretory carrier membrane protein 5 [Source:HGNC Symbol;Acc:HGNC:30386]	-	50.69391927	51.39792121	50.84399814	55.31814641	56.48702197	55.3045024
ENSG00000138670	223.0086535	202.5596661	202.4172605	293.2479063	314.6141832	289.1650208	-0.513447889	5.29E-05	0.00039137	RASGEF1B	RasGEF domain family member 1B [Source:HGNC Symbol;Acc:HGNC:24881]	-	1.038764129	0.940759861	0.941769125	1.363211492	1.464595036	1.344938264
ENSG00000138758	7352.861448	7080.781371	7072.64698	7939.488922	7620.786574	7878.934554	-0.124538317	5.29E-05	0.000391431	Sep-11	septin 11 [Source:HGNC Symbol;Acc:HGNC:25589]	GTP_CDC	35.63508234	34.21630808	34.23773628	38.40139677	36.91179924	38.12854576
ENSG00000112902	476.3024328	534.2878149	508.1783544	609.2819675	637.5389298	713.7069239	-0.368329803	5.33E-05	0.000394298	SEMA5A	semaphorin 5A [Source:HGNC Symbol;Acc:HGNC:10736]	Sema	1.867566571	2.088810971	1.990266033	2.384211105	2.498296806	2.794309878
ENSG00000113648	3442.409297	3385.779926	3380.453658	3675.505853	3901.215872	3801.382857	-0.155801816	5.41E-05	0.000399175	H2AFY	H2A histone family member Y [Source:HGNC Symbol;Acc:HGNC:4740]	A1pp	9.209260182	9.031326455	9.033143311	9.813240564	10.43052699	10.15465593
ENSG00000132359	1344.476039	1282.877885	1301.619852	1524.690972	1497.088623	1573.620881	-0.226161841	5.41E-05	0.000399202	RAP1GAP2	RAP1 GTPase activating protein 2 [Source:HGNC Symbol;Acc:HGNC:29176]	-	8.468940133	8.057343767	8.189583908	9.584973467	9.424700067	9.897772565
ENSG00000206077	535.9549533	506.8884398	541.4875239	650.8914677	680.2789697	670.3863215	-0.335892668	5.46E-05	0.000402772	ZDHHC11B	zinc finger DHHC-type containing 11B [Source:HGNC Symbol;Acc:HGNC:32962]	-	5.25235292	4.953002827	5.300486617	6.366009455	6.662798633	6.560125071
ENSG00000153707	3609.436355	3559.961668	3574.330106	4179.773367	3756.374625	4179.355113	-0.174254985	5.51E-05	0.000405674	PTPRD	protein tyrosine phosphatase, receptor type D [Source:HGNC Symbol;Acc:HGNC:9668]	I-set	15.33386493	15.07954179	15.16731062	17.72140167	15.94869582	17.72894461
ENSG00000120833	735.1025986	766.2039543	725.1149965	903.5205761	899.9152863	910.8156646	-0.286494664	5.51E-05	0.000405707	SOCS2	suppressor of cytokine signaling 2 [Source:HGNC Symbol;Acc:HGNC:19382]	-	5.145712682	5.347767807	5.06997875	6.31202503	6.295688562	6.366334162
ENSG00000105514	615.7975576	654.6493556	718.2823463	865.8738855	778.8185064	855.5818966	-0.330566392	5.52E-05	0.000406406	RAB3D	RAB3D, member RAS oncogene family [Source:HGNC Symbol;Acc:HGNC:9779]	Ras	6.612741338	7.00943312	7.70442874	9.279643771	8.358413797	9.174164521
ENSG00000204130	1650.08049	1559.807284	1530.513632	1937.813867	1773.711659	1816.216254	-0.222882639	5.55E-05	0.000408012	RUFY2	RUN and FYVE domain containing 2 [Source:HGNC Symbol;Acc:HGNC:19761]	RUN	9.618598256	9.065842688	8.91139174	11.27331925	10.33317321	10.5714748
ENSG00000108443	870.9267991	883.6298477	846.3945365	1050.144529	1115.989933	992.041794	-0.279643312	5.55E-05	0.000408424	RPS6KB1	ribosomal protein S6 kinase B1 [Source:HGNC Symbol;Acc:HGNC:10436]	Pkinase	5.373976287	5.436445605	5.216613002	6.466901641	6.882059138	6.112310736
ENSG00000070367	2521.92502	2480.621998	2359.826543	2860.157789	2861.208232	2663.13403	-0.187923699	5.61E-05	0.00041206	EXOC5	exocyst complex component 5 [Source:HGNC Symbol;Acc:HGNC:10696]	-	9.512510497	9.329409318	8.890879768	10.76678551	10.78590216	10.03037955
ENSG00000072401	623.1394063	603.7648018	627.7497319	714.2964204	814.4352064	799.2651135	-0.325880321	5.63E-05	0.000413313	UBE2D1	ubiquitin conjugating enzyme E2 D1 [Source:HGNC Symbol;Acc:HGNC:12474]	UQ_con	8.478690959	8.191094927	8.531625869	9.69962967	11.07501086	10.85914947
ENSG00000241973	3525.922826	3585.403945	3658.884152	4140.145272	3857.288609	4011.487778	-0.157648521	5.66E-05	0.000415004	PI4KA	phosphatidylinositol 4-kinase alpha [Source:HGNC Symbol;Acc:HGNC:8983]	PI3Ka	14.66129504	14.86511253	15.19672018	17.18099063	16.02971118	16.65583341
ENSG00000182944	5951.486082	6053.304804	5850.456685	6555.477689	6818.223601	6294.483523	-0.139369252	5.71E-05	0.000418648	EWSR1	EWS RNA binding protein 1 [Source:HGNC Symbol;Acc:HGNC:3508]	zf-RanBP	27.33784483	27.72438829	26.84295337	30.05220103	31.30070527	28.87089964
ENSG00000089199	2868.82737	2768.315437	2851.777354	3147.461481	3177.009639	3169.985078	-0.161119029	5.77E-05	0.000422772	CHGB	chromogranin B [Source:HGNC Symbol;Acc:HGNC:1930]	Granin	30.00530852	28.86953799	29.79277617	32.85391996	33.20903419	33.10642326
ENSG00000153201	1985.970067	1817.1657	1849.940026	2191.433678	2133.440329	2176.860269	-0.201976396	5.79E-05	0.000424088	RANBP2	RAN binding protein 2 [Source:HGNC Symbol;Acc:HGNC:9848]	Pro_isomerase	7.657163987	6.985867736	7.124503033	8.432506242	8.220907887	8.380832614
ENSG00000163214	983.8077224	919.8361648	977.9230518	1273.052566	1076.811563	1162.075158	-0.286755089	5.80E-05	0.000424192	DHX57	DExH-box helicase 57 [Source:HGNC Symbol;Acc:HGNC:20086]	DUF1605	5.843947144	5.44800015	5.802329829	7.547019612	6.392633322	6.892735822
ENSG00000166900	576.335121	551.9016989	515.8650858	639.0030391	733.7040197	728.8691347	-0.353192444	5.83E-05	0.000426791	STX3	syntaxin 3 [Source:HGNC Symbol;Acc:HGNC:11438]	SNARE	4.162103867	3.974020816	3.721136837	4.605468772	5.295448621	5.255920072
ENSG00000137571	608.4557089	563.6442882	590.1701561	688.5381584	742.0145831	796.0160684	-0.336066055	5.94E-05	0.000434263	SLCO5A1	solute carrier organic anion transporter family member 5A1 [Source:HGNC Symbol;Acc:HGNC:19046]	-	2.888334697	2.667805944	2.798320591	3.261967657	3.52026226	3.773129801
ENSG00000133056	1690.460657	1674.29753	1725.244161	1922.953331	1928.050693	1994.913739	-0.199437349	5.94E-05	0.000434263	PIK3C2B	phosphatidylinositol-4-phosphate 3-kinase catalytic subunit type 2 beta [Source:HGNC Symbol;Acc:HGNC:8972]	PI3_PI4_kinase	8.517298075	8.411239387	8.682584559	9.66937966	9.708659248	10.03649942
ENSG00000163623	6.424117591	4.892745558	5.978568876	28.7303692	21.37001999	29.24140659	-2.197466025	6.02E-05	0.000438956	NKX6-1	NK6 homeobox 1 [Source:HGNC Symbol;Acc:HGNC:7839]	Homeobox	0.098738956	0.074982214	0.091785476	0.44070639	0.32826457	0.44878122
ENSG00000136783	668.1082294	613.5502929	619.2089193	771.7571588	785.9418464	801.4311437	-0.311284437	6.06E-05	0.000441614	NIPSNAP3A	nipsnap homolog 3A [Source:HGNC Symbol;Acc:HGNC:23619]	-	12.25906213	11.22512462	11.34878335	14.13266881	14.41268416	14.68378458
ENSG00000113504	270.7306699	330.7495997	267.3274369	358.6342638	473.7021098	403.964617	-0.507968545	6.06E-05	0.000441614	SLC12A7	solute carrier family 12 member 7 [Source:HGNC Symbol;Acc:HGNC:10915]	AA_permease	2.145936395	2.61402233	2.116530829	2.837032148	3.752569449	3.19730509
ENSG00000185187	193.6412588	217.2379028	187.8978789	259.5640252	313.4269599	297.8291412	-0.539597	6.15E-05	0.000447951	SIGIRR	single Ig and TIR domain containing [Source:HGNC Symbol;Acc:HGNC:30575]	-	2.627226074	2.938770883	2.546379346	3.514609987	4.249911932	4.034856577
ENSG00000205726	2403.53771	2435.608739	2305.165342	2760.096848	2588.146866	2760.605385	-0.183897352	6.17E-05	0.000448783	ITSN1	intersectin 1 [Source:HGNC Symbol;Acc:HGNC:6183]	RhoGEF	5.242067253	5.296509433	5.021753678	6.007711364	5.641370159	6.011977454
ENSG00000081189	1054.473016	970.7207186	1016.356709	1264.136245	1171.78943	1201.0637	-0.258496564	6.23E-05	0.000453436	MEF2C	myocyte enhancer factor 2C [Source:HGNC Symbol;Acc:HGNC:6996]	SRF-TF	4.254845645	3.905469194	4.096341676	5.090674305	4.725436667	4.839224216
ENSG00000107560	1570.237885	1489.351748	1391.298385	1719.859342	1740.469406	1746.90329	-0.226885081	6.26E-05	0.000454769	RAB11FIP2	RAB11 family interacting protein 2 [Source:HGNC Symbol;Acc:HGNC:29152]	C2	12.07317939	11.41784282	10.6850894	13.19721287	13.37416349	13.41178026
ENSG00000097046	735.1025986	698.6840656	731.0935653	831.199302	909.413073	928.1439056	-0.300293815	6.28E-05	0.000456317	CDC7	cell division cycle 7 [Source:HGNC Symbol;Acc:HGNC:1745]	Pkinase	9.802459695	9.289632304	9.737820069	11.06178892	12.1197129	12.35844385
ENSG00000204611	471.7137774	420.776118	438.9977717	584.5144078	562.7438598	567.4998909	-0.365070789	6.33E-05	0.000459297	ZNF616	zinc finger protein 616 [Source:HGNC Symbol;Acc:HGNC:28062]	KRAB	4.57458678	4.068693457	4.252431262	5.65720114	5.45416292	5.495414512
ENSG00000119661	696.557893	683.0272799	670.4537953	828.2271948	896.3536163	806.8462189	-0.303386243	6.39E-05	0.000463956	DNAL1	dynein axonemal light chain 1 [Source:HGNC Symbol;Acc:HGNC:23247]	-	3.718944014	3.636060079	3.575468473	4.413112502	4.782839744	4.30144679
ENSG00000162086	518.5180627	491.231654	473.1610224	620.1796937	645.8494931	618.4015987	-0.345544869	6.48E-05	0.000469488	ZNF75A	zinc finger protein 75a [Source:HGNC Symbol;Acc:HGNC:13146]	KRAB	3.050269431	2.881318284	2.780257052	3.641035764	3.797079303	3.6325055
ENSG00000066084	2141.06662	2166.507733	2128.37052	2519.356168	2285.404916	2604.651217	-0.204316662	6.48E-05	0.000469546	DIP2B	disco interacting protein 2 homolog B [Source:HGNC Symbol;Acc:HGNC:29284]	AMP-binding	9.80165652	9.889176328	9.732361015	11.51044086	10.45626275	11.9063937
ENSG00000134287	3815.925849	3788.94216	3899.735069	4293.704141	4292.999572	4138.20054	-0.145195276	6.62E-05	0.000479239	ARF3	ADP ribosylation factor 3 [Source:HGNC Symbol;Acc:HGNC:654]	Arf	36.18488627	35.82414541	36.93720807	40.63427271	40.68479781	39.18322539
ENSG00000011523	1299.507215	1303.427417	1253.791301	1523.70027	1451.974136	1531.383293	-0.2258602	6.62E-05	0.000479239	CEP68	centrosomal protein 68 [Source:HGNC Symbol;Acc:HGNC:29076]	-	7.148110897	7.148748468	6.88873559	8.364600831	7.982069385	8.411197981
ENSG00000279369	74.33621783	81.21957626	74.30507031	118.8842863	141.2795766	137.5429125	-0.789829465	6.71E-05	0.000485827	AC046185.3	-	-	1.933065631	2.105898504	1.9300398	3.085344645	3.671719999	3.571459413
ENSG00000280105	7.341848675	0.978549112	3.416325072	17.83264295	30.86780666	22.74331624	-2.589783106	6.76E-05	0.000489248	AC009487.4	-	-	0.097137571	0.012909072	0.045148433	0.235467307	0.408161104	0.300467129
ENSG00000065183	982.8899914	873.8443566	877.1414622	1110.577375	1086.30935	1109.00742	-0.274369787	6.76E-05	0.000489248	WDR3	WD repeat domain 3 [Source:HGNC Symbol;Acc:HGNC:12755]	WD40	4.537264055	4.022108724	4.044459205	5.116477321	5.011718751	5.111930706
ENSG00000103064	456.1123489	394.3552919	416.7916588	529.0350742	546.1227331	576.1640114	-0.380995513	6.78E-05	0.000490486	SLC7A6	solute carrier family 7 member 6 [Source:HGNC Symbol;Acc:HGNC:11064]	-	2.851119897	2.457886939	2.60234185	3.300359174	3.411755789	3.596260494
ENSG00000064313	711.2415904	686.9414763	709.7415337	889.6507427	909.413073	803.5971738	-0.30351102	6.79E-05	0.000490822	TAF2	TATA-box binding protein associated factor 2 [Source:HGNC Symbol;Acc:HGNC:11536]	-	5.152829541	4.962253526	5.136065208	6.432521806	6.584667602	5.813375774
ENSG00000146731	5190.687013	5120.747501	4939.151972	5470.658576	5654.744735	5625.180216	-0.135277973	6.80E-05	0.000491249	CCT6A	chaperonin containing TCP1 subunit 6A [Source:HGNC Symbol;Acc:HGNC:1620]	-	63.11315121	62.08103692	59.98588742	66.38465818	68.71508038	68.29561608
ENSG00000124831	1108.61915	1139.031166	1140.198493	1293.857316	1314.25623	1394.923396	-0.240521191	6.80E-05	0.000491249	LRRFIP1	LRR binding FLII interacting protein 1 [Source:HGNC Symbol;Acc:HGNC:6702]	-	4.418449478	4.526408054	4.539099017	5.146440939	5.234938613	5.551358059
ENSG00000112210	298.2626024	276.9293986	303.1988501	385.3832282	415.5281665	388.8024062	-0.435567208	6.82E-05	0.00049224	RAB23	RAB23, member RAS oncogene family [Source:HGNC Symbol;Acc:HGNC:14263]	Ras	2.871940036	2.658742059	2.916122687	3.703415716	3.998720641	3.738237357
ENSG00000260807	667.1904983	702.5982621	687.5354207	853.9854568	879.7324897	800.3481286	-0.300463619	6.82E-05	0.000492475	AC009041.2	-	-	8.104006618	8.509177514	8.341548673	10.35222015	10.67934452	9.707116286
ENSG00000197119	5667.907177	6082.661277	5933.302568	6340.495271	6439.499358	6736.353667	-0.14227543	6.84E-05	0.000493717	SLC25A29	solute carrier family 25 member 29 [Source:HGNC Symbol;Acc:HGNC:20116]	Mito_carr	36.08104757	38.60829475	37.72720063	40.28215368	40.96873413	42.81960467
ENSG00000171462	187.2171412	203.5382152	206.6876668	272.4431562	294.4313866	288.0820057	-0.515738201	6.90E-05	0.000497708	DLK2	delta like non-canonical Notch ligand 2 [Source:HGNC Symbol;Acc:HGNC:21113]	EGF	3.971410526	4.305025354	4.379408055	5.767773084	6.242050951	6.102062752
ENSG00000124164	1525.269062	1395.411033	1371.654516	1675.277735	1725.035503	1633.186709	-0.229609427	6.94E-05	0.000499924	VAPB	VAMP associated protein B and C [Source:HGNC Symbol;Acc:HGNC:12649]	Motile_Sperm	6.834811972	6.234660951	6.139408409	7.492038779	7.725421424	7.307642809
ENSG00000103723	1820.778471	1776.066637	1859.33492	2039.856213	2047.960249	2179.026299	-0.199400751	6.97E-05	0.000501746	AP3B2	adaptor related protein complex 3 beta 2 subunit [Source:HGNC Symbol;Acc:HGNC:567]	-	9.482111552	9.222268987	9.671798795	10.60182414	10.65892742	11.33109254
ENSG00000171208	708.4883971	708.4695568	749.8833532	861.9110759	876.1708197	912.9816947	-0.290141826	7.01E-05	0.000504329	NETO2	neuropilin and tolloid like 2 [Source:HGNC Symbol;Acc:HGNC:14644]	CUB	4.492044604	4.478814641	4.74904962	5.453896215	5.551931955	5.780092013
ENSG00000106605	580.0060453	608.6575474	641.4150322	767.7943492	770.507943	739.6992853	-0.315202897	7.12E-05	0.000511565	BLVRA	biliverdin reductase A [Source:HGNC Symbol;Acc:HGNC:1062]	GFO_IDH_MocA	15.10753284	15.80755191	16.68790571	19.95901149	20.05774837	19.23878273
ENSG00000183098	783.7423461	769.1396017	743.0507031	914.4183024	998.454823	895.6534538	-0.289887739	7.34E-05	0.000526551	GPC6	glypican 6 [Source:HGNC Symbol;Acc:HGNC:4454]	-	5.747437719	5.623888641	5.44278385	6.692354859	7.31767997	6.55846689
ENSG00000153140	586.4301629	618.4430385	526.9681423	743.0267896	718.2701164	719.1219992	-0.334326678	7.37E-05	0.000528947	CETN3	centrin 3 [Source:HGNC Symbol;Acc:HGNC:1868]	-	8.955417165	9.416723198	8.038139865	11.32418833	10.96229162	10.96562677
ENSG00000167384	316.6172241	288.6719879	289.5335498	392.3181449	407.2176032	405.0476321	-0.428334777	7.43E-05	0.000532513	ZNF180	zinc finger protein 180 [Source:HGNC Symbol;Acc:HGNC:12970]	KRAB	3.139822726	2.854340718	2.867947279	3.882773675	4.035907155	4.010865082
ENSG00000112309	904.8828492	921.7932631	844.686374	1028.349077	1124.300496	1075.433954	-0.272810426	7.58E-05	0.000542717	B3GAT2	beta-1,3-glucuronyltransferase 2 [Source:HGNC Symbol;Acc:HGNC:922]	-	6.537754358	6.640493411	6.095837865	7.414978472	8.118254768	7.758564057
ENSG00000270885	704.8174728	760.3326597	776.3598726	862.9017783	904.6641797	1023.449231	-0.315654453	7.58E-05	0.000543034	RASL10B	RAS like family 10 member B [Source:HGNC Symbol;Acc:HGNC:30295]	Ras	9.546221184	10.26807554	10.50315048	11.66404764	12.24577448	13.84147902
ENSG00000147548	5458.66449	5383.977212	5373.879338	6137.401282	5663.055298	6069.216391	-0.140756011	7.62E-05	0.000545244	NSD3	nuclear receptor binding SET domain protein 3 [Source:HGNC Symbol;Acc:HGNC:12767]	PWWP	16.97581281	16.69467493	16.69297579	19.048544	17.60106757	18.84682344
ENSG00000274253	166.1093263	144.8252685	163.9836034	240.7406798	252.8785699	216.6030118	-0.578464123	7.63E-05	0.000546167	AC138649.1	-	-	4.804200689	4.176399596	4.737281876	6.948798158	7.309424475	6.255369665
ENSG00000154258	23.86100819	45.01325913	21.3520317	75.29338135	71.23339997	66.0639186	-1.246873171	7.66E-05	0.000547787	ABCA9	ATP binding cassette subfamily A member 9 [Source:HGNC Symbol;Acc:HGNC:39]	ABC_tran	0.12384004	0.232939604	0.110691221	0.389997826	0.369487713	0.342371803
ENSG00000196588	1472.040659	1540.236302	1586.028915	1787.227105	1734.533289	1801.054043	-0.211175474	7.67E-05	0.000547899	MKL1	megakaryoblastic leukemia (translocation) 1 [Source:HGNC Symbol;Acc:HGNC:14334]	SAP	10.68754903	11.15003544	11.50193984	12.95004109	12.58592054	13.05709077
ENSG00000234420	840.6416733	800.4531732	733.6558092	985.7488742	1034.071523	909.7326496	-0.303080287	7.69E-05	0.000548984	ZNF37BP	zinc finger protein 37B, pseudogene [Source:HGNC Symbol;Acc:HGNC:13103]	-	3.887799646	3.691131089	3.389120401	4.549800352	4.779556177	4.201149206
ENSG00000269837	134.9064694	147.7609158	146.9019781	213.9917154	201.8279666	233.9312527	-0.597844178	7.74E-05	0.000552085	IPO5P1	importin 5 pseudogene 1 [Source:HGNC Symbol;Acc:HGNC:49687]	-	2.216445032	2.420551578	2.410757403	3.508764648	3.313977574	3.837724541
ENSG00000185518	427.6626853	450.1325913	456.0793971	554.7933362	575.8033164	576.1640114	-0.354936445	7.79E-05	0.000554723	SV2B	synaptic vesicle glycoprotein 2B [Source:HGNC Symbol;Acc:HGNC:16874]	Sugar_tr	1.628783907	1.709358469	1.735019027	2.108756513	2.191695949	2.191137356
ENSG00000164114	1164.600746	1094.996456	1081.266885	1403.825281	1258.456733	1313.697267	-0.252540307	7.81E-05	0.000556052	MAP9	microtubule associated protein 9 [Source:HGNC Symbol;Acc:HGNC:26118]	-	6.236793887	5.8469263	5.783875115	7.502922784	6.735450492	7.024913618
ENSG00000046604	893.8700762	791.6462312	846.3945365	1023.395565	994.893153	1054.856667	-0.279248286	7.81E-05	0.000556369	DSG2	desmoglein 2 [Source:HGNC Symbol;Acc:HGNC:3049]	Cadherin	6.849434583	6.048421526	6.478207456	7.826308154	7.619049538	8.071144821
ENSG00000143742	5279.706928	5370.277524	5036.517237	5694.557315	5925.431654	5663.085743	-0.139878558	7.95E-05	0.000565557	SRP9	signal recognition particle 9 [Source:HGNC Symbol;Acc:HGNC:11304]	-	144.9229114	146.9787476	138.0890481	155.9984534	162.551604	155.2178758
ENSG00000197565	2209.896451	2047.124741	2100.185838	2461.89543	2305.587712	2515.843982	-0.196729755	7.98E-05	0.000567202	COL4A6	collagen type IV alpha 6 chain [Source:HGNC Symbol;Acc:HGNC:2208]	Collagen	11.2927921	10.43047998	10.71985253	12.55544472	11.77484202	12.83732327
ENSG00000140265	1095.770915	949.1926382	1024.897522	1191.814971	1243.02283	1256.297468	-0.264769958	8.06E-05	0.000571523	ZSCAN29	zinc finger and SCAN domain containing 29 [Source:HGNC Symbol;Acc:HGNC:26673]	SCAN	7.834571962	6.766754881	7.319436122	8.504277666	8.882161023	8.969110077
ENSG00000165449	699.3110863	687.9200254	685.8272581	884.6972308	782.3801764	889.1553634	-0.303868492	8.28E-05	0.000586527	SLC16A9	solute carrier family 16 member 9 [Source:HGNC Symbol;Acc:HGNC:23520]	MFS_1	7.489204773	7.345710737	7.33637819	9.455686175	8.373888271	9.508331375
ENSG00000139726	1674.859229	1660.597842	1733.784974	1957.627915	1926.863469	1922.35173	-0.19576107	8.34E-05	0.000590372	DENR	density regulated re-initiation and release factor [Source:HGNC Symbol;Acc:HGNC:2769]	SUI1	22.21527906	21.96182922	22.97049605	25.91413408	25.54279615	25.46054404
ENSG00000066739	820.4515894	824.916901	788.3170103	1016.460648	915.3491897	1024.532246	-0.282463949	8.40E-05	0.000594162	ATG2B	autophagy related 2B [Source:HGNC Symbol;Acc:HGNC:20187]	-	2.633348094	2.639952363	2.527306329	3.255959318	2.936203442	3.283539962
ENSG00000197928	1361.912929	1468.802216	1426.315717	1689.147568	1628.870413	1626.688619	-0.216779768	8.51E-05	0.000601925	ZNF677	zinc finger protein 677 [Source:HGNC Symbol;Acc:HGNC:28730]	KRAB	6.910374937	7.430981264	7.228856664	8.553679056	8.260053026	8.241723892
ENSG00000103042	538.7081465	576.3654267	546.6120115	681.6032417	747.9506997	662.8052161	-0.331742227	8.52E-05	0.000602231	SLC38A7	solute carrier family 38 member 7 [Source:HGNC Symbol;Acc:HGNC:25582]	Aa_trans	3.654981756	3.899062264	3.704354302	4.615262503	5.071642996	4.490337166
ENSG00000157985	4004.060721	3804.598946	4003.078903	4538.407631	4209.893938	4400.290185	-0.155063148	8.53E-05	0.000602878	AGAP1	ArfGAP with GTPase domain, ankyrin repeat and PH domain 1 [Source:HGNC Symbol;Acc:HGNC:16922]	Ras	13.6535158	12.93550249	13.63451423	15.44473401	14.34693164	14.98257721
ENSG00000198663	3039.525351	3009.038518	2956.82935	3415.941827	3269.613059	3344.350502	-0.156142989	8.55E-05	0.000603922	C6orf89	chromosome 6 open reading frame 89 [Source:HGNC Symbol;Acc:HGNC:21114]	-	19.64177277	19.38801013	19.08546958	22.03020146	21.11617749	21.57983222
ENSG00000117500	839.7239422	851.337727	794.2955792	1007.544327	1063.752106	947.6381766	-0.280525706	8.60E-05	0.000606803	TMED5	transmembrane p24 trafficking protein 5 [Source:HGNC Symbol;Acc:HGNC:24251]	-	4.226864416	4.272816473	3.993609562	5.061497576	5.351385607	4.76305607
ENSG00000196422	2301.66956	2396.466774	2429.007126	2621.398514	2729.426442	2694.541467	-0.174205955	8.65E-05	0.00061029	PPP1R26	protein phosphatase 1 regulatory subunit 26 [Source:HGNC Symbol;Acc:HGNC:29089]	-	20.69231874	21.48167669	21.81205837	23.51972959	24.52345252	24.18869404
ENSG00000187555	3539.688792	3480.69919	3490.630142	3938.041985	3818.110239	3859.86567	-0.144572719	8.69E-05	0.000612962	USP7	ubiquitin specific peptidase 7 [Source:HGNC Symbol;Acc:HGNC:12630]	UCH	21.06843256	20.65685572	20.75260677	23.39271219	22.71222286	22.94038491
ENSG00000184831	242.2810063	258.3369654	235.7264299	358.6342638	332.4225332	324.9045177	-0.466529866	8.70E-05	0.00061335	APOO	apolipoprotein O [Source:HGNC Symbol;Acc:HGNC:28727]	-	4.883918567	5.192376521	4.746341701	7.214959785	6.697049853	6.539825489
ENSG00000163013	2569.647036	2855.406307	2718.540676	3070.186695	3111.712355	3027.02709	-0.177584231	8.96E-05	0.000630704	FBXO41	F-box protein 41 [Source:HGNC Symbol;Acc:HGNC:29409]	-	15.21450103	16.85709497	16.07761975	18.14187273	18.41313413	17.89624483
ENSG00000153147	3114.7793	3102.979233	3078.962971	3560.584376	3431.075432	3360.595728	-0.155655104	8.99E-05	0.000633064	SMARCA5	SWI/SNF related, matrix associated, actin dependent regulator of chromatin, subfamily a, member 5 [Source:HGNC Symbol;Acc:HGNC:11101]	SNF2_N	17.61956513	17.50158384	17.39698737	20.10121354	19.39734113	18.98215611
ENSG00000143669	769.0586487	764.2468561	730.2394841	986.7395766	861.9241397	920.5628001	-0.293064076	9.04E-05	0.000636149	LYST	lysosomal trafficking regulator [Source:HGNC Symbol;Acc:HGNC:1968]	Beach	1.859791515	1.84276112	1.763891185	2.381444358	2.083137214	2.222898265
ENSG00000121406	360.6683162	323.8997559	337.3621008	451.7602881	454.7065365	441.8701441	-0.399360841	9.09E-05	0.000639052	ZNF549	zinc finger protein 549 [Source:HGNC Symbol;Acc:HGNC:26632]	KRAB	1.843647081	1.650862859	1.722533858	2.304681625	2.322977626	2.255411655
ENSG00000187134	580.0060453	616.4859403	560.2773118	710.3336109	720.6445631	757.0275262	-0.317536322	9.10E-05	0.000639685	AKR1C1	aldo-keto reductase family 1 member C1 [Source:HGNC Symbol;Acc:HGNC:384]	Aldo_ket_red	3.138712755	3.326387246	3.028473411	3.836317179	3.89748272	4.090647786
ENSG00000176155	1129.726965	1268.199649	1164.112768	1397.881067	1364.119609	1453.406209	-0.244041781	9.12E-05	0.000640948	CCDC57	coiled-coil domain containing 57 [Source:HGNC Symbol;Acc:HGNC:27564]	-	4.322428978	4.838074795	4.448884191	5.337743298	5.216159408	5.552681289
ENSG00000110315	2077.743175	1931.655946	1867.875733	2221.15475	2279.468799	2244.007202	-0.198588213	9.14E-05	0.000641403	RNF141	ring finger protein 141 [Source:HGNC Symbol;Acc:HGNC:21159]	-	12.60248194	11.68219828	11.31654556	13.44547429	13.81789548	13.59095048
ENSG00000206527	779.1536906	763.268307	708.8874524	909.4647905	960.4636763	881.574258	-0.289455868	9.17E-05	0.000643721	HACD2	3-hydroxyacyl-CoA dehydratase 2 [Source:HGNC Symbol;Acc:HGNC:9640]	-	6.906518089	6.745961053	6.27646321	8.045536355	8.508656638	7.802904399
ENSG00000141837	2086.002755	2073.545567	2150.576633	2380.657834	2303.213266	2496.349711	-0.186442503	9.20E-05	0.000644774	CACNA1A	calcium voltage-gated channel subunit alpha1 A [Source:HGNC Symbol;Acc:HGNC:1388]	Ion_trans	2.292527092	2.272185379	2.360783703	2.61113706	2.529751046	2.739468988
ENSG00000102241	2477.873928	2493.343136	2497.333627	2936.441872	2753.170909	2729.197949	-0.173529468	9.22E-05	0.000645546	HTATSF1	HIV-1 Tat specific factor 1 [Source:HGNC Symbol;Acc:HGNC:5276]	RRM_1	37.47780304	37.60170583	37.7288146	44.32506863	41.61712954	41.21841797
ENSG00000117682	674.532347	742.7187757	719.9905089	898.5670642	842.9285663	872.9101375	-0.29190431	9.32E-05	0.000651764	DHDDS	dehydrodolichyl diphosphate synthase subunit [Source:HGNC Symbol;Acc:HGNC:20603]	Prenyltransf	5.717366697	6.27694391	6.095673751	7.601107114	7.140490909	7.387953751
ENSG00000005801	957.193521	852.3162761	865.1843244	1031.321184	1149.232186	1071.101893	-0.280412948	9.46E-05	0.000661418	ZNF195	zinc finger protein 195 [Source:HGNC Symbol;Acc:HGNC:12986]	-	7.952628217	7.060611078	7.179947166	8.5514145	9.542512598	8.885933948
ENSG00000099284	1984.134604	2012.875522	1975.489973	2296.448131	2275.907129	2199.603585	-0.181529288	9.48E-05	0.000662264	H2AFY2	H2A histone family member Y2 [Source:HGNC Symbol;Acc:HGNC:14453]	A1pp	47.53099587	48.07876232	47.26963933	54.90292883	54.48843699	52.61524115
ENSG00000181904	2699.96485	2505.085726	2533.205041	2983.004885	2826.778756	2929.555735	-0.176034815	9.51E-05	0.000664152	C5orf24	chromosome 5 open reading frame 24 [Source:HGNC Symbol;Acc:HGNC:26746]	-	22.30701893	20.63652634	20.90525387	24.59633956	23.3409902	24.16832512
ENSG00000196437	435.9222651	419.7975688	389.4610582	545.8770148	552.0588498	511.1831078	-0.370561678	9.59E-05	0.000668736	ZNF569	zinc finger protein 569 [Source:HGNC Symbol;Acc:HGNC:24737]	KRAB	4.122137708	3.958074297	3.678571154	5.151590604	5.217264476	4.826711075
ENSG00000157306	96.36176386	101.7691076	98.21934581	164.4565961	146.0284699	166.7843191	-0.689575444	9.61E-05	0.000670022	ZFHX2-AS1	ZFHX2 antisense RNA 1 [Source:HGNC Symbol;Acc:HGNC:52658]	-	0.896728721	0.944284549	0.912966943	1.527357584	1.358119252	1.549790232
ENSG00000160007	5437.556675	5560.116052	5585.691492	6168.113056	6032.281754	5899.183026	-0.12640303	9.62E-05	0.00067023	ARHGAP35	Rho GTPase activating protein 35 [Source:HGNC Symbol;Acc:HGNC:4591]	RhoGAP	22.9358748	23.38438472	23.53369576	25.96551423	25.42946146	24.84647294
ENSG00000112787	3637.886018	3706.744034	3982.580952	4310.546082	4164.779452	4176.106067	-0.159330934	9.67E-05	0.00067313	FBRSL1	fibrosin like 1 [Source:HGNC Symbol;Acc:HGNC:29308]	-	18.53206153	18.82772392	20.26473528	21.91492698	21.20365287	21.24259312
ENSG00000135457	1326.121417	1359.204716	1348.594322	1545.495722	1551.700896	1573.620881	-0.211517082	9.75E-05	0.000678521	TFCP2	transcription factor CP2 [Source:HGNC Symbol;Acc:HGNC:11748]	CP2	16.43598738	16.79685454	16.69534946	19.11672125	19.22049433	19.47484385
ENSG00000110075	1470.205197	1390.518287	1338.345347	1596.021544	1677.546569	1622.356558	-0.221252207	9.76E-05	0.000678857	PPP6R3	protein phosphatase 6 regulatory subunit 3 [Source:HGNC Symbol;Acc:HGNC:1173]	-	8.396712615	7.918421559	7.634862249	9.097104321	9.575246273	9.252072103
ENSG00000140350	6227.723139	6141.374224	5907.68013	6390.030391	7115.029434	6779.674269	-0.149864934	9.76E-05	0.000678857	ANP32A	acidic nuclear phosphoprotein 32 family member A [Source:HGNC Symbol;Acc:HGNC:13233]	-	39.15602435	38.50041696	37.10119875	40.09639302	44.70849242	42.56371098
ENSG00000257151	789.2487326	765.2254052	705.4711273	873.7995046	953.3403363	941.1400863	-0.292411687	9.84E-05	0.000683741	PWAR6	Prader Willi/Angelman region RNA 6 [Source:HGNC Symbol;Acc:HGNC:49129]	-	8.106454268	7.836768219	7.237656454	8.956986671	9.786086368	9.652341524
ENSG00000197798	394.6243663	314.1142648	280.1386559	446.8067761	441.6470798	480.8586862	-0.470662981	9.90E-05	0.000687326	FAM118B	family with sequence similarity 118 member B [Source:HGNC Symbol;Acc:HGNC:26110]	-	4.866823428	3.862601726	3.450932065	5.499390174	5.443535853	5.921619833
ENSG00000145990	870.009068	797.5175259	837.8537238	1072.930684	988.9570363	973.630538	-0.277502405	9.96E-05	0.000691226	GFOD1	glucose-fructose oxidoreductase domain containing 1 [Source:HGNC Symbol;Acc:HGNC:21096]	GFO_IDH_MocA	3.861709334	3.52960915	3.714716575	4.752920588	4.387097226	4.315303584
ENSG00000152969	579.0883142	617.4644894	637.1446259	747.9803015	809.686313	727.7861196	-0.316290319	0.000100052	0.000693765	JAKMIP1	janus kinase and microtubule interacting protein 1 [Source:HGNC Symbol;Acc:HGNC:26460]	-	7.205479412	7.660562233	7.918770957	9.288409009	10.06882773	9.04238956
ENSG00000109189	1098.524108	1031.390764	1056.498528	1212.619721	1219.278363	1402.504501	-0.266867188	0.00010043	0.000695907	USP46	ubiquitin specific peptidase 46 [Source:HGNC Symbol;Acc:HGNC:20075]	UCH	5.843348628	5.47023548	5.613358494	6.437391505	6.481851911	7.449340638
ENSG00000166582	1750.113178	1819.122798	1764.5319	1964.562832	2038.462463	2102.132229	-0.194705692	0.000102512	0.000710095	CENPV	centromere protein V [Source:HGNC Symbol;Acc:HGNC:29920]	-	28.8233609	29.87246629	29.02750279	32.29070283	33.55252704	34.57003981
ENSG00000196628	5378.821885	5059.098907	4964.77441	5774.804209	5594.196345	5620.848156	-0.141884364	0.000102799	0.00071184	TCF4	transcription factor 4 [Source:HGNC Symbol;Acc:HGNC:11634]	HLH	9.168032434	8.597906663	8.452597215	9.823343532	9.529513174	9.566480602
ENSG00000138767	931.4970506	849.3806288	833.5833175	1072.930684	1096.99436	998.5398844	-0.277164968	0.000103473	0.000716014	CNOT6L	CCR4-NOT transcription complex subunit 6 like [Source:HGNC Symbol;Acc:HGNC:18042]	Exo_endo_phos	4.716848597	4.288479938	4.216199414	5.422195944	5.551609096	5.048905393
ENSG00000173681	386.3647865	398.2694884	416.7916588	528.0443718	552.0588498	481.9417013	-0.377516474	0.000103964	0.000719165	BCLAF3	BCLAF1 and THRAP3 family member 3 [Source:HGNC Symbol;Acc:HGNC:27413]	-	2.123526644	2.182568039	2.288130933	2.896434319	3.032421624	2.644941357
ENSG00000118058	2750.44006	2571.627065	2623.737655	3307.955267	2817.280969	3028.110105	-0.205230291	0.00010429	0.000721171	KMT2A	lysine methyltransferase 2A [Source:HGNC Symbol;Acc:HGNC:7132]	FYRC	5.940473261	5.538057068	5.660319495	7.130361991	6.081252749	6.530582004
ENSG00000113638	654.3422632	658.5635521	553.4446616	776.7106707	802.562973	762.4426015	-0.328528589	0.000104905	0.000725174	TTC33	tetratricopeptide repeat domain 33 [Source:HGNC Symbol;Acc:HGNC:29959]	-	4.550172849	4.566160707	3.844136517	5.39032914	5.577583415	5.294091483
ENSG00000138442	832.3820935	859.1661199	848.1026991	998.6280052	1042.382086	1001.78893	-0.26027761	0.0001053	0.000727659	WDR12	WD repeat domain 12 [Source:HGNC Symbol;Acc:HGNC:14098]	-	4.339580699	4.466144406	4.416468753	5.195913004	5.431202694	5.215099902
ENSG00000105058	1903.374269	1829.886839	1894.352252	2061.651666	2170.244253	2193.105494	-0.190231297	0.000105933	0.000731534	FAM32A	family with sequence similarity 32 member A [Source:HGNC Symbol;Acc:HGNC:24563]	-	46.99674737	45.05037594	46.72034306	50.80330741	53.55453517	54.0710116
ENSG00000076248	1109.536881	1161.537795	1170.945418	1290.885209	1432.978563	1346.187718	-0.240383318	0.000106805	0.000737298	UNG	uracil DNA glycosylase [Source:HGNC Symbol;Acc:HGNC:12572]	UDG	20.50155707	21.39976618	21.6114264	23.80487024	26.46237558	24.83774088
ENSG00000205268	733.2671364	691.8342219	729.3854028	891.6321475	841.741343	886.9893333	-0.282679367	0.000113273	0.000779552	PDE7A	phosphodiesterase 7A [Source:HGNC Symbol;Acc:HGNC:8791]	-	4.684214086	4.406635548	4.654073727	5.68451377	5.373994342	5.657887084
ENSG00000251621	59.65252048	52.84165202	64.05609509	102.0423458	124.65845	97.47135531	-0.871504598	0.000113817	0.000782767	AC009487.3	-	-	5.052563077	4.462620032	5.419323575	8.6257421	10.55233815	8.243683594
ENSG00000168497	19.27235277	25.4422769	23.9142755	62.41425033	46.30170998	57.39979813	-1.279749714	0.000114228	0.000785321	CAVIN2	caveolae associated protein 2 [Source:HGNC Symbol;Acc:HGNC:10690]	-	0.283098562	0.372640008	0.3508826	0.914997223	0.679741819	0.841927425
ENSG00000124160	575.4173899	571.4726811	626.8956507	717.2685276	739.6401364	745.1143606	-0.310563712	0.000116008	0.000796747	NCOA5	nuclear receptor coactivator 5 [Source:HGNC Symbol;Acc:HGNC:15909]	-	8.476139262	8.393462476	9.223845807	10.54459651	10.88878951	10.95971848
ENSG00000069849	2442.082416	2345.58222	2386.303063	2736.31999	2693.809742	2629.560563	-0.167996704	0.000116262	0.00079822	ATP1B3	ATPase Na+/K+ transporting subunit beta 3 [Source:HGNC Symbol;Acc:HGNC:806]	-	44.82690756	42.92988276	43.75278864	50.12777593	49.41848351	48.19733277
ENSG00000153207	1114.125536	1000.077192	1120.554624	1321.596983	1259.643956	1264.961589	-0.249347607	0.000117067	0.000803474	AHCTF1	AT-hook containing transcription factor 1 [Source:HGNC Symbol;Acc:HGNC:24618]	-	5.49954687	4.922173072	5.524939005	6.510658372	6.214191294	6.234928557
ENSG00000197635	69.74756241	76.3268307	63.20201383	112.940072	138.9051299	114.7995963	-0.808559217	0.000117569	0.00080637	DPP4	dipeptidyl peptidase 4 [Source:HGNC Symbol;Acc:HGNC:3009]	-	0.660463733	0.720655572	0.597795352	1.067335836	1.314565583	1.085479599
ENSG00000065989	1269.22209	1330.826792	1321.263721	1569.27258	1536.266993	1460.987315	-0.220087056	0.000117758	0.000807395	PDE4A	phosphodiesterase 4A [Source:HGNC Symbol;Acc:HGNC:8780]	-	9.058332488	9.470278464	9.418935499	11.17743394	10.95774948	10.41162326
ENSG00000137843	386.3647865	425.6688635	358.7141325	513.183836	499.8210231	510.1000928	-0.381765869	0.000118106	0.000809226	PAK6	p21 (RAC1) activated kinase 6 [Source:HGNC Symbol;Acc:HGNC:16061]	Pkinase	2.838165547	3.117759766	2.632027061	3.762237819	3.669431097	3.741596519
ENSG00000079462	1240.772426	1330.826792	1353.71881	1533.607294	1593.253713	1471.817465	-0.227739681	0.000118163	0.000809343	PAFAH1B3	platelet activating factor acetylhydrolase 1b catalytic subunit 3 [Source:HGNC Symbol;Acc:HGNC:8576]	-	41.47445717	44.35480668	45.1979479	51.16062393	53.22523015	49.12515044
ENSG00000168924	1428.907298	1413.024917	1550.157501	1658.435794	1727.409949	1720.910929	-0.216157853	0.000118317	0.000810126	LETM1	leucine zipper and EF-hand containing transmembrane protein 1 [Source:HGNC Symbol;Acc:HGNC:6556]	-	8.281507628	8.165555788	8.973933662	9.592616986	10.00563832	9.959215012
ENSG00000139998	1969.450907	2039.296348	2049.795043	2276.634083	2241.477652	2346.893633	-0.180441141	0.000118593	0.000811737	RAB15	RAB15, member RAS oncogene family [Source:HGNC Symbol;Acc:HGNC:20150]	Ras	18.62709779	19.23140239	19.36476141	21.48950235	21.18743974	22.16434012
ENSG00000184863	4830.936428	4954.394152	4787.125507	5603.412696	5043.324718	5567.780418	-0.155002816	0.000119502	0.000817684	RBM33	RNA binding motif protein 33 [Source:HGNC Symbol;Acc:HGNC:27223]	-	17.44903529	17.84272702	17.2709644	20.19881066	18.20543505	20.08091796
ENSG00000171793	660.7663807	669.3275923	657.6425763	852.0040521	870.234703	741.8653154	-0.309788461	0.000119797	0.000819427	CTPS1	CTP synthase 1 [Source:HGNC Symbol;Acc:HGNC:2519]	CTP_synth_N	5.738088141	5.795468954	5.704411877	7.384039765	7.552656037	6.432883817
ENSG00000116299	433.1690718	403.162234	433.0192028	530.0257766	543.7482865	550.17165	-0.354264018	0.000122377	0.000836505	KIAA1324	KIAA1324 [Source:HGNC Symbol;Acc:HGNC:29618]	-	2.209253056	2.050210462	2.205956057	2.697851898	2.771596199	2.801867514
ENSG00000236404	97.27949494	90.02651826	109.3224023	162.4751913	153.1518099	161.3692438	-0.683672488	0.000123312	0.000842044	VLDLR-AS1	VLDLR antisense RNA 1 [Source:HGNC Symbol;Acc:HGNC:49621]	-	0.984248307	0.908206074	1.104826831	1.640603057	1.548636657	1.630292376
ENSG00000120451	1506.914441	1381.711345	1352.010647	1688.156866	1656.176549	1602.862287	-0.222753513	0.000124501	0.000849298	SNX19	sorting nexin 19 [Source:HGNC Symbol;Acc:HGNC:21532]	PX	8.767896128	8.015944535	7.857575994	9.802857529	9.630691344	9.31245906
ENSG00000175497	139.4951248	132.1041301	140.0693279	208.0475011	193.5174033	216.6030118	-0.586826044	0.00012468	0.000850232	DPP10	dipeptidyl peptidase like 10 [Source:HGNC Symbol;Acc:HGNC:20823]	-	0.661321907	0.624454577	0.663282595	0.984349836	0.916891484	1.025367941
ENSG00000153885	1825.367127	1964.926616	1880.686952	2160.721904	2129.878659	2162.781073	-0.18704278	0.000125286	0.000853791	KCTD15	potassium channel tetramerization domain containing 15 [Source:HGNC Symbol;Acc:HGNC:23297]	K_tetra	13.55365073	14.54731955	13.94839551	16.01172157	15.80538062	16.03540708
ENSG00000184677	860.8317571	798.496075	841.2700489	1051.135232	960.4636763	1000.705915	-0.26928641	0.000125829	0.00085662	ZBTB40	zinc finger and BTB domain containing 40 [Source:HGNC Symbol;Acc:HGNC:29045]	BTB	4.540806072	4.199697776	4.432530967	5.53358209	5.063369848	5.270872429
ENSG00000105255	2214.485107	2283.933626	2336.766349	2545.11443	2556.091836	2592.738051	-0.170466631	0.000126394	0.000859601	FSD1	fibronectin type III and SPRY domain containing 1 [Source:HGNC Symbol;Acc:HGNC:13745]	SPRY	33.76320963	34.72042386	35.58671728	38.72677787	38.94856365	39.47216677
ENSG00000187902	747.0331027	720.2121461	731.0935653	894.6042547	864.2985863	898.902499	-0.274169603	0.000126512	0.000860112	SHISA7	shisa family member 7 [Source:HGNC Symbol;Acc:HGNC:35409]	-	5.824960743	5.599434588	5.694135457	6.961730471	6.735362747	6.998856804
ENSG00000104833	4315.171559	4468.055243	4647.91026	5021.870395	4798.756712	5028.438919	-0.144939854	0.000126886	0.000862073	TUBB4A	tubulin beta 4A class IVa [Source:HGNC Symbol;Acc:HGNC:20774]	Tubulin	59.05279812	60.96653693	63.53336019	68.58687319	65.63193045	68.71269103
ENSG00000108231	378.1052068	417.8404706	355.2978075	496.3418954	479.6382265	526.3453187	-0.386169479	0.000127183	0.000863803	LGI1	leucine rich glioma inactivated 1 [Source:HGNC Symbol;Acc:HGNC:6572]	-	1.614536097	1.779000957	1.515407058	2.115188741	2.046882541	2.244229311
ENSG00000135643	677.2855403	724.1263425	691.805827	831.199302	895.166393	829.5895352	-0.287572478	0.000128067	0.000869514	KCNMB4	potassium calcium-activated channel subfamily M regulatory beta subunit 4 [Source:HGNC Symbol;Acc:HGNC:6289]	-	6.591090143	7.0263596	6.724675622	8.07279097	8.706292398	8.061392684
ENSG00000250303	306.5221822	299.4360281	282.7008997	373.4947996	417.9026132	398.5495417	-0.42029244	0.000128819	0.000874033	AP002884.1	-	-	2.897358426	2.822116561	2.669126658	3.523367667	3.94783901	3.761698585
ENSG00000118263	2085.085024	1988.411795	2091.645025	2393.536965	2227.230972	2394.546295	-0.186791403	0.000129979	0.000881014	KLF7	Kruppel like factor 7 [Source:HGNC Symbol;Acc:HGNC:6350]	-	10.67800119	10.15320383	10.69931206	12.23318165	11.39922918	12.24477468
ENSG00000070718	1237.101502	1201.658309	1112.013811	1376.085614	1390.238523	1404.670532	-0.232870101	0.000130689	0.000885524	AP3M2	adaptor related protein complex 3 mu 2 subunit [Source:HGNC Symbol;Acc:HGNC:570]	Adap_comp_sub	9.349607333	9.055232584	8.394597844	10.37926457	10.50077584	10.60043954
ENSG00000166257	4253.683576	4195.040041	4114.109468	4720.69687	4440.215265	4685.123145	-0.141091603	0.000131188	0.00088861	SCN3B	sodium voltage-gated channel beta subunit 3 [Source:HGNC Symbol;Acc:HGNC:20665]	V-set	21.31873451	20.96345834	20.59556739	23.61214517	22.24048728	23.44653204
ENSG00000106692	930.5793196	905.1579282	853.2271867	1087.79122	1044.756533	1077.599984	-0.256750363	0.000131769	0.000892244	FKTN	fukutin [Source:HGNC Symbol;Acc:HGNC:3622]	-	5.046209105	4.894031767	4.621449458	5.886951867	5.662014449	5.83486465
ENSG00000164604	803.9324299	771.0966999	708.8874524	911.4461952	941.468103	922.7288303	-0.281728882	0.000132426	0.000895898	GPR85	G protein-coupled receptor 85 [Source:HGNC Symbol;Acc:HGNC:4536]	7tm_1	5.155770984	4.930755783	4.541016041	5.83362081	6.034255744	5.908939241
ENSG00000253719	5257.681382	5109.98346	5172.316159	5721.30628	5521.775721	5698.82524	-0.124907715	0.000134053	0.00090589	ATXN7L3B	ataxin 7 like 3B [Source:HGNC Symbol;Acc:HGNC:37931]	-	32.79616996	31.78183269	32.2266828	35.61698487	34.4232332	35.49568549
ENSG00000177311	918.6488155	852.3162761	848.9567803	1053.116636	1063.752106	1019.117171	-0.259309133	0.000135264	0.00091285	ZBTB38	zinc finger and BTB domain containing 38 [Source:HGNC Symbol;Acc:HGNC:26636]	BTB	3.059278521	2.830093986	2.823948396	3.50008879	3.540413296	3.388870562
ENSG00000180370	3238.672997	3204.74834	3199.38843	3608.13809	3543.861649	3506.802761	-0.144761662	0.000135425	0.000913629	PAK2	p21 (RAC1) activated kinase 2 [Source:HGNC Symbol;Acc:HGNC:8591]	Pkinase	24.5002509	24.17285468	24.17531148	27.24078835	26.79317757	26.48964485
ENSG00000196368	1596.852087	1617.541681	1503.183032	1803.078343	1790.332786	1827.046405	-0.201166127	0.000135687	0.000915096	NUDT11	nudix hydrolase 11 [Source:HGNC Symbol;Acc:HGNC:18011]	NUDIX	31.75757111	32.07514645	29.86043503	35.78741059	35.5844605	36.28219318
ENSG00000075643	42.21562988	45.99180824	56.36936368	91.14461952	86.6673033	98.55437037	-0.932464547	0.000135776	0.000915391	MOCOS	molybdenum cofactor sulfurase [Source:HGNC Symbol;Acc:HGNC:18234]	MOSC_N	0.318797901	0.346300599	0.425193864	0.686920228	0.654096002	0.743155046
ENSG00000100393	2375.088046	2229.134876	2344.45308	2716.505943	2526.411252	2618.730413	-0.178514215	0.000135891	0.000915552	EP300	E1A binding protein p300 [Source:HGNC Symbol;Acc:HGNC:3373]	KIX	9.01240445	8.43388907	8.88595648	10.28737826	9.580960249	9.922317406
ENSG00000120899	1120.549654	1119.460184	1228.168863	1342.401733	1393.800193	1349.436764	-0.234998708	0.00013621	0.000917398	PTK2B	protein tyrosine kinase 2 beta [Source:HGNC Symbol;Acc:HGNC:9612]	Pkinase_Tyr	6.699842972	6.673793244	7.334884472	8.010306101	8.328716324	8.056518712
ENSG00000168038	123.8936964	151.6751123	128.9662715	191.2055605	206.5768599	216.6030118	-0.603850649	0.000136386	0.000918278	ULK4	unc-51 like kinase 4 [Source:HGNC Symbol;Acc:HGNC:15784]	Pkinase	0.893223821	1.090325049	0.928728787	1.375766385	1.488458702	1.559326075
ENSG00000075568	1937.330319	1866.093156	1941.326722	2280.596893	2179.742039	2092.385094	-0.190045466	0.000141575	0.000950674	TMEM131	transmembrane protein 131 [Source:HGNC Symbol;Acc:HGNC:30366]	-	7.0767311	6.796618869	7.083197117	8.314011803	7.957527544	7.631888208
ENSG00000198707	1137.068814	1096.953554	1111.15973	1386.983341	1224.027256	1341.855658	-0.242226719	0.000141821	0.000952012	CEP290	centrosomal protein 290 [Source:HGNC Symbol;Acc:HGNC:29021]	-	5.191893553	4.994107074	5.067773564	6.320382561	5.585655568	6.117953862
ENSG00000174437	8360.530179	8335.281332	8387.078051	9116.443357	8792.576003	9082.164285	-0.106082073	0.000141912	0.000952306	ATP2A2	ATPase sarcoplasmic/endoplasmic reticulum Ca2+ transporting 2 [Source:HGNC Symbol;Acc:HGNC:812]	E1-E2_ATPase	28.85094529	28.6798628	28.90936748	31.39675443	30.32399324	31.2951434
ENSG00000011332	2561.387456	2658.717936	2630.570305	2896.813777	2892.076039	2975.042367	-0.158880645	0.000143174	0.000959502	DPF1	double PHD fingers 1 [Source:HGNC Symbol;Acc:HGNC:20225]	PHD	25.31074996	26.19585506	25.9645814	28.56823451	28.56166193	29.35514664
ENSG00000148019	1250.867468	1211.4438	1229.022945	1413.732305	1450.786913	1423.081788	-0.21551505	0.000143432	0.000960907	CEP78	centrosomal protein 78 [Source:HGNC Symbol;Acc:HGNC:25740]	-	4.133130076	3.991182858	4.056294169	4.661954684	4.790881586	4.695253018
ENSG00000076003	959.0289832	963.8708749	869.4547308	1094.726137	1095.807136	1145.829932	-0.257791381	0.000144035	0.000964629	MCM6	minichromosome maintenance complex component 6 [Source:HGNC Symbol;Acc:HGNC:6949]	MCM	11.04628801	11.0696545	10.0030694	12.58413032	12.61428928	13.17850536
ENSG00000196867	839.7239422	799.4746241	875.4332996	1040.237505	980.646473	999.6228994	-0.26431257	0.000145536	0.000973712	ZFP28	ZFP28 zinc finger protein [Source:HGNC Symbol;Acc:HGNC:17801]	KRAB	5.711176282	5.421560285	5.947216771	7.060811662	6.665696443	6.788699577
ENSG00000186469	8160.464802	8140.550059	7733.705881	8652.79464	8660.794213	8686.863788	-0.113709464	0.000147491	0.000986466	GNG2	G protein subunit gamma 2 [Source:HGNC Symbol;Acc:HGNC:4404]	-	60.67828064	60.35353325	57.43910955	64.21076688	64.36060557	64.49747996
ENSG00000095637	1399.539904	1460.973824	1405.817767	1640.603151	1612.249286	1658.096055	-0.203638491	0.000148582	0.000993107	SORBS1	sorbin and SH3 domain containing 1 [Source:HGNC Symbol;Acc:HGNC:14565]	SH3_2	6.135770927	6.386411006	6.15622602	7.178281461	7.064152673	7.258634056
ENSG00000112367	980.1367981	992.2487991	999.2750835	1158.131089	1190.785003	1152.328023	-0.236106536	0.000150356	0.001004294	FIG4	FIG4 phosphoinositide 5-phosphatase [Source:HGNC Symbol;Acc:HGNC:16873]	-	12.94259433	13.06428977	13.18018117	15.26249218	15.71491487	15.19400035
ENSG00000099940	488.2329369	493.1887522	550.8824178	728.1662538	613.7944631	619.4846137	-0.357142488	0.000151803	0.001012956	SNAP29	synaptosome associated protein 29 [Source:HGNC Symbol;Acc:HGNC:11133]	-	4.675517843	4.709191877	5.269425063	6.959311603	5.874482884	5.923720145
ENSG00000135241	1226.088729	1183.065876	1147.885224	1342.401733	1466.220816	1367.84802	-0.230766903	0.000152009	0.001013686	PNPLA8	patatin like phospholipase domain containing 8 [Source:HGNC Symbol;Acc:HGNC:28900]	-	10.26037021	9.871442884	9.594918126	11.21131939	12.26265595	11.429845
ENSG00000170759	6213.957172	5893.801299	6015.29437	6645.631606	6693.565151	6421.196285	-0.124587508	0.000152013	0.001013686	KIF5B	kinesin family member 5B [Source:HGNC Symbol;Acc:HGNC:6324]	Kinesin	50.15145501	47.42871411	48.49241841	53.5284459	53.99043275	51.7478835
ENSG00000115738	1776.727379	1753.560008	1709.016617	1902.148581	2081.202503	2023.07213	-0.196283492	0.000152269	0.001014728	ID2	inhibitor of DNA binding 2 [Source:HGNC Symbol;Acc:HGNC:5361]	HLH	38.21933916	37.61088817	36.72064838	40.83569075	44.74255184	43.45453532
ENSG00000169918	102.7858814	89.04796915	111.0305648	165.4472985	154.3390333	163.5352739	-0.672569848	0.000152587	0.001016509	OTUD7A	OTU deubiquitinase 7A [Source:HGNC Symbol;Acc:HGNC:20718]	-	0.340195012	0.293865819	0.367061388	0.546496326	0.510521791	0.540464637
ENSG00000259964	24.77873928	27.39937512	23.06019423	56.47003601	49.86337998	67.14693366	-1.209239445	0.000155113	0.001032998	THSD4-AS1	THSD4 antisense RNA 1 [Source:HGNC Symbol;Acc:HGNC:51420]	-	0.389818873	0.429788601	0.362366711	0.886614461	0.783987975	1.054802633
ENSG00000168939	248.7051239	246.5943761	257.0784616	332.8760017	382.2859132	318.4064273	-0.455678138	0.000157551	0.001048194	SPRY3	sprouty RTK signaling antagonist 3 [Source:HGNC Symbol;Acc:HGNC:11271]	-	1.307968601	1.29308279	1.350454495	1.747141831	2.009300593	1.672075085
ENSG00000108309	3324.021988	3418.072047	3483.797492	3712.161841	3821.671909	3772.14145	-0.14434535	0.000157765	0.001049273	RUNDC3A	RUN domain containing 3A [Source:HGNC Symbol;Acc:HGNC:16984]	RUN	32.14369871	32.9567025	33.65011399	35.82547462	36.9342592	36.42346806
ENSG00000126709	1957.520403	2090.180902	2115.559301	2288.522512	2423.122822	2303.57303	-0.186006362	0.000157908	0.001049875	IFI6	interferon alpha inducible protein 6 [Source:HGNC Symbol;Acc:HGNC:4054]	-	107.3398941	114.2797597	115.872865	125.2400245	132.7927378	126.1299474
ENSG00000210135	1612.453515	1564.700029	1442.543262	1804.069045	1721.473833	1829.212435	-0.214242322	0.00015855	0.001053453	MT-TN	mitochondrially encoded tRNA asparagine [Source:HGNC Symbol;Acc:HGNC:7493]	-	1047.696072	1013.700782	936.2215544	1169.861253	1117.873265	1186.789298
ENSG00000172531	1146.246124	1166.430541	1199.1301	1343.392436	1396.174639	1355.934854	-0.220983799	0.000159187	0.001056911	PPP1CA	protein phosphatase 1 catalytic subunit alpha [Source:HGNC Symbol;Acc:HGNC:9281]	-	20.05484617	20.34843043	20.9560505	23.45726874	24.41322939	23.68872266
ENSG00000174485	564.4046169	559.7300918	513.302842	754.9152182	685.0278631	629.2317493	-0.339584814	0.000159228	0.001056911	DENND4A	DENN domain containing 4A [Source:HGNC Symbol;Acc:HGNC:24321]	DENN	2.520080122	2.491913857	2.289281173	3.363992828	3.056863592	2.805406397
ENSG00000196361	9085.537735	9273.70993	9277.884814	9783.186063	10470.12257	9754.716636	-0.118272795	0.000159446	0.00105801	ELAVL3	ELAV like RNA binding protein 3 [Source:HGNC Symbol;Acc:HGNC:3314]	RRM_1	90.51559852	92.12062524	92.32587753	97.27163016	104.2482057	97.03955881
ENSG00000155561	1537.199566	1428.681703	1453.646318	1762.459545	1603.938723	1768.563591	-0.217408248	0.00016299	0.001080816	NUP205	nucleoporin 205 [Source:HGNC Symbol;Acc:HGNC:18658]	-	9.569808608	8.868273124	9.039271446	10.95028054	9.97940856	10.99398255
ENSG00000163872	2714.648548	2731.13057	2721.10292	2958.237325	3055.912859	3074.679752	-0.153934282	0.000163442	0.001083106	YEATS2	YEATS domain containing 2 [Source:HGNC Symbol;Acc:HGNC:25489]	-	12.60880063	12.64833059	12.62428561	13.712804	14.18551685	14.26006216
ENSG00000171786	1316.944106	1304.405966	1311.014746	1597.012246	1467.408039	1497.809827	-0.215407371	0.000163592	0.001083744	NHLH1	nescient helix-loop-helix 1 [Source:HGNC Symbol;Acc:HGNC:7817]	HLH	24.37191806	24.06942531	24.23436361	29.49603926	27.1404655	27.67836333
ENSG00000157625	1082.92268	956.042482	959.1332639	1224.508149	1125.48772	1247.633348	-0.263935779	0.000167168	0.001105983	TAB3	TGF-beta activated kinase 1 and MAP3K7 binding protein 3 [Source:HGNC Symbol;Acc:HGNC:30681]	CUE	4.040998628	3.557124147	3.574965736	4.560222399	4.197358326	4.648786406
ENSG00000137449	437.7577272	359.1275239	392.8773832	549.8398243	482.0126732	523.0962735	-0.386993156	0.000168873	0.001115435	CPEB2	cytoplasmic polyadenylation element binding protein 2 [Source:HGNC Symbol;Acc:HGNC:21745]	-	2.893089354	2.366504288	2.593502862	3.626580385	3.183688107	3.452001825
ENSG00000133818	593.7720116	532.3307167	544.9038489	663.7705987	731.3295731	690.9636076	-0.31857498	0.000170573	0.001126296	RRAS2	RAS related 2 [Source:HGNC Symbol;Acc:HGNC:17271]	Ras	8.156317378	7.290989942	7.476458835	9.099666916	10.03995027	9.477437573
ENSG00000165097	946.180748	879.7156513	867.7465682	1038.256101	1108.866593	1070.018878	-0.255505306	0.000171852	0.00113437	KDM1B	lysine demethylase 1B [Source:HGNC Symbol;Acc:HGNC:21577]	Amino_oxidase	8.019870836	7.434746475	7.346624592	8.782756621	9.393265506	9.056201372
ENSG00000113758	10908.15167	11197.53748	11495.07979	12119.26229	12051.50405	11907.75057	-0.102546006	0.000174387	0.001150351	DBN1	drebrin 1 [Source:HGNC Symbol;Acc:HGNC:2695]	Cofilin_ADF	101.0734316	103.4520131	106.3896817	112.0714827	111.6017811	110.1734467
ENSG00000119927	660.7663807	637.0354716	622.6252443	775.7199683	750.3251464	826.34049	-0.293418584	0.000174749	0.001152359	GPAM	glycerol-3-phosphate acyltransferase, mitochondrial [Source:HGNC Symbol;Acc:HGNC:24865]	-	3.19549729	3.071741811	3.007591974	3.74393738	3.626469663	3.990349291
ENSG00000138399	446.017307	381.6341535	456.0793971	526.062967	537.8121698	606.488433	-0.377985768	0.0001749	0.001152982	FASTKD1	FAST kinase domains 1 [Source:HGNC Symbol;Acc:HGNC:26150]	-	4.752970178	4.0550031	4.854622997	5.594795259	5.72780251	6.453528983
ENSG00000132953	857.1608328	762.2897579	805.3986357	1006.553624	997.2675996	928.1439056	-0.273582405	0.000175461	0.001156302	XPO4	exportin 4 [Source:HGNC Symbol;Acc:HGNC:17796]	-	3.872077057	3.433462721	3.63407796	4.537866135	4.502330944	4.186569979
ENSG00000119402	2431.069642	2439.522935	2415.341826	2762.078253	2595.270206	2836.416439	-0.170217529	0.000177284	0.001167211	FBXW2	F-box and WD repeat domain containing 2 [Source:HGNC Symbol;Acc:HGNC:13608]	-	10.23798028	10.24359436	10.16008093	11.60876332	10.92303942	11.92746762
ENSG00000011566	1030.612008	964.849424	1028.313847	1200.731292	1171.78943	1190.23355	-0.236337938	0.00017729	0.001167211	MAP4K3	mitogen-activated protein kinase kinase kinase kinase 3 [Source:HGNC Symbol;Acc:HGNC:6865]	CNH	8.057349007	7.521199314	8.030162578	9.368625875	9.155679581	9.291600519
ENSG00000116830	295.5094092	220.1735501	235.7264299	342.7830256	344.2947665	360.6440146	-0.479011331	0.000183419	0.001205994	TTF2	transcription termination factor 2 [Source:HGNC Symbol;Acc:HGNC:12398]	SNF2_N	1.37673974	1.022765944	1.09695924	1.593796735	1.603079233	1.677724429
ENSG00000162521	5288.884239	4927.973326	4843.49487	5580.626541	5552.643528	5456.229867	-0.139664547	0.000183835	0.001208333	RBBP4	RB binding protein 4, chromatin remodeling factor [Source:HGNC Symbol;Acc:HGNC:9887]	WD40	26.49018888	24.61047071	24.23156781	27.89568585	27.79488097	27.28820797
ENSG00000159593	1199.474527	1243.735921	1225.606619	1422.648626	1478.093049	1368.931035	-0.21840986	0.000186481	0.001224131	NAE1	NEDD8 activating enzyme E1 subunit 1 [Source:HGNC Symbol;Acc:HGNC:621]	-	11.82815278	12.2288228	12.07198455	14.00092196	14.56705308	13.47934626
ENSG00000101825	255.1292415	227.0233939	255.3702991	367.5505853	306.3036199	340.0667285	-0.460317189	0.000187264	0.001228869	MXRA5	matrix remodeling associated 5 [Source:HGNC Symbol;Acc:HGNC:7539]	I-set	1.235706855	1.096368144	1.235455992	1.776664507	1.482693485	1.644677404
ENSG00000255330	69.74756241	54.79875025	58.93160749	100.060941	131.78179	99.63738543	-0.848978631	0.000188188	0.001234132	AL096711.2	Protein SOGA3 [Source:UniProtKB/Swiss-Prot;Acc:Q5TF21]	-	0.288578405	0.226066405	0.243548108	0.413173508	0.544921858	0.411640865
ENSG00000101489	3686.525766	3687.173052	3759.665741	4216.429355	4067.427138	3982.246372	-0.140028463	0.000189201	0.001240375	CELF4	CUGBP Elav-like family member 4 [Source:HGNC Symbol;Acc:HGNC:14015]	RRM_1	26.7696116	26.6961661	27.2694079	30.55643715	29.51811431	28.87448759
ENSG00000114126	1464.698811	1468.802216	1431.440205	1755.524628	1660.925443	1612.609423	-0.205281432	0.000189303	0.001240636	TFDP2	transcription factor Dp-2 [Source:HGNC Symbol;Acc:HGNC:11751]	E2F_TDP	5.839583056	5.838851211	5.700440262	6.985114466	6.618013985	6.419837987
ENSG00000180817	2206.225527	2059.84588	1954.992022	2258.80144	2551.342942	2381.550115	-0.20844138	0.000190723	0.001249134	PPA1	pyrophosphatase (inorganic) 1 [Source:HGNC Symbol;Acc:HGNC:9226]	Pyrophosphatase	20.2370097	18.83916892	17.9119596	20.67795475	23.38887352	21.8131067
ENSG00000233723	200.9831075	165.3747998	187.8978789	295.2293111	246.9424532	255.5915539	-0.52641311	0.000190914	0.001249977	LINC01122	long intergenic non-protein coding RNA 1122 [Source:HGNC Symbol;Acc:HGNC:49267]	-	1.722005157	1.412780855	1.608045916	2.524453956	2.114534042	2.186667517
ENSG00000140406	991.1495711	1166.430541	1037.708741	1228.470959	1333.251803	1261.712544	-0.258995902	0.000191219	0.001251567	TLNRD1	talin rod domain containing 1 [Source:HGNC Symbol;Acc:HGNC:13519]	-	9.703231401	11.3858813	10.14738978	12.00259564	13.04467918	12.33385891
ENSG00000137547	518.5180627	523.5237747	462.9120472	597.3935388	699.2745431	617.3185836	-0.346088371	0.000195531	0.001278549	MRPL15	mitochondrial ribosomal protein L15 [Source:HGNC Symbol;Acc:HGNC:14054]	-	20.65014477	20.78864573	18.41447626	23.74394196	27.83241946	24.5487807
ENSG00000080345	1172.860326	1102.824849	1028.313847	1341.411031	1290.511763	1271.459679	-0.241599686	0.000196746	0.001285913	RIF1	replication timing regulatory factor 1 [Source:HGNC Symbol;Acc:HGNC:23207]	-	3.062372092	2.871103073	2.681878034	3.495478425	3.367577986	3.314939595
ENSG00000167548	1897.867882	1990.368893	2019.048117	2368.769405	2101.385299	2298.157955	-0.197406099	0.000196784	0.001285913	KMT2D	lysine methyltransferase 2D [Source:HGNC Symbol;Acc:HGNC:7133]	FYRC	4.396345626	4.597164088	4.671691946	5.476230587	4.864918545	5.315781125
ENSG00000189180	1607.86486	1530.45081	1465.603456	1796.143426	1760.652203	1738.23917	-0.202429339	0.000196908	0.001286301	ZNF33A	zinc finger protein 33A [Source:HGNC Symbol;Acc:HGNC:13096]	KRAB	10.13746702	9.621213781	9.229922784	11.30196645	11.09423898	10.94336304
ENSG00000188738	288.1675605	293.5647335	271.5978432	395.2902521	379.9114665	360.6440146	-0.414048619	0.000199267	0.001300874	FSIP2	fibrous sheath interacting protein 2 [Source:HGNC Symbol;Acc:HGNC:21675]	-	0.581780416	0.590946913	0.547699068	0.796458594	0.766549918	0.727032962
ENSG00000204843	6372.72465	6213.786858	6484.184986	6835.846464	6917.950361	6884.72673	-0.113561386	0.000199601	0.00130263	DCTN1	dynactin subunit 1 [Source:HGNC Symbol;Acc:HGNC:2711]	-	28.95591072	28.15133569	29.42856923	30.99827056	31.41474568	31.23634033
ENSG00000052795	1125.138309	1081.296768	1037.708741	1269.089757	1254.895063	1275.791739	-0.228661319	0.000200427	0.001307179	FNIP2	folliculin interacting protein 2 [Source:HGNC Symbol;Acc:HGNC:29280]	-	4.910517406	4.705403011	4.523748939	5.527729357	5.473596577	5.559842548
ENSG00000086189	1007.668731	849.3806288	884.8281936	1052.125934	1156.355526	1116.588526	-0.276934618	0.000200739	0.001308789	DIMT1	DIM1 dimethyladenosine transferase 1 homolog [Source:HGNC Symbol;Acc:HGNC:30217]	-	12.79327946	10.75219261	11.22082357	13.33106729	14.67234455	14.15528539
ENSG00000067369	3273.546778	3189.091554	3328.354701	3763.678365	3447.696559	3700.662457	-0.156964603	0.000203034	0.001323324	TP53BP1	tumor protein p53 binding protein 1 [Source:HGNC Symbol;Acc:HGNC:11999]	-	11.95217493	11.60983254	12.13835037	13.71431063	12.58060298	13.49177929
ENSG00000143847	3340.541147	3559.961668	3400.097528	3876.618437	3778.931869	3740.734014	-0.146468379	0.000204137	0.001329225	PPFIA4	PTPRF interacting protein alpha 4 [Source:HGNC Symbol;Acc:HGNC:9248]	SAM_1	16.32310478	17.34450232	16.59506639	18.90480011	18.45436205	18.25173421
ENSG00000185924	465.2896598	512.7597344	511.5946795	598.3842412	616.1689098	657.3901408	-0.329203451	0.000204495	0.001330273	RTN4RL1	reticulon 4 receptor like 1 [Source:HGNC Symbol;Acc:HGNC:21329]	-	6.088164281	6.689712502	6.686373885	7.814050238	8.057619862	8.589097095
ENSG00000151729	2165.845359	2171.400478	2196.697021	2376.695024	2564.402399	2428.119762	-0.17250908	0.00020484	0.001332087	SLC25A4	solute carrier family 25 member 4 [Source:HGNC Symbol;Acc:HGNC:10990]	Mito_carr	21.20773475	21.20007247	21.48516414	23.22594455	25.09556885	23.74096162
ENSG00000174599	238.6100819	200.6025679	220.3529671	276.4059657	328.8608632	319.4894424	-0.48445988	0.000205265	0.001333994	TRAM1L1	translocation associated membrane protein 1 like 1 [Source:HGNC Symbol;Acc:HGNC:28371]	LAG1	5.594533511	4.689668623	5.160546186	6.467785254	7.706040975	7.47985132
ENSG00000146592	1059.061671	1042.154804	995.0046771	1310.699257	1220.465586	1144.746917	-0.248858963	0.00020643	0.001339989	CREB5	cAMP responsive element binding protein 5 [Source:HGNC Symbol;Acc:HGNC:16844]	bZIP_1	4.303011772	4.221959827	4.038109417	5.314806122	4.955880815	4.644319945
ENSG00000116030	1891.443765	1978.626304	2016.485874	2168.647523	2324.583286	2198.52057	-0.183944428	0.000209099	0.001355854	SUMO1	small ubiquitin-like modifier 1 [Source:HGNC Symbol;Acc:HGNC:12502]	-	41.45788569	43.24222902	44.14795353	47.4390274	50.92169587	48.11778348
ENSG00000171914	633.2344482	609.6360965	618.354838	796.5247184	732.5167964	746.1973756	-0.290803934	0.000211196	0.001368134	TLN2	talin 2 [Source:HGNC Symbol;Acc:HGNC:15447]	Band_41	1.853016485	1.778754461	1.807399634	2.326200249	2.142280672	2.180368162
ENSG00000244754	2114.452418	1912.084964	1989.155273	2325.1785	2275.907129	2238.592127	-0.18513497	0.000214096	0.001385497	N4BP2L2	NEDD4 binding protein 2 like 2 [Source:HGNC Symbol;Acc:HGNC:26916]	-	5.913478759	5.331910971	5.556681273	6.489847818	6.361267998	6.251460059
ENSG00000112079	743.3621783	762.2897579	727.6772403	900.548469	962.838123	843.668731	-0.277063128	0.000214151	0.001385497	STK38	serine/threonine kinase 38 [Source:HGNC Symbol;Acc:HGNC:17847]	Pkinase	9.859932075	10.08147611	9.640819031	11.92102625	12.76352907	11.17395144
ENSG00000113810	1248.114275	1170.344737	1187.172962	1449.397591	1442.476349	1325.610432	-0.2260524	0.000215484	0.00139345	SMC4	structural maintenance of chromosomes 4 [Source:HGNC Symbol;Acc:HGNC:14013]	SMC_N	7.00017653	6.544839893	6.650745293	8.11288401	8.085509189	7.423896684
ENSG00000060749	1458.274693	1315.170006	1333.220859	1666.361413	1599.189829	1524.885203	-0.222557693	0.000215778	0.001394236	QSER1	glutamine and serine rich 1 [Source:HGNC Symbol;Acc:HGNC:26154]	-	6.564374224	5.902914142	5.994566317	7.486111353	7.194457366	6.854132676
ENSG00000204519	375.3520135	403.162234	396.2937083	521.1094551	489.1360131	491.6888368	-0.355481223	0.00021662	0.001399229	ZNF551	zinc finger protein 551 [Source:HGNC Symbol;Acc:HGNC:25108]	KRAB	3.780776736	4.049045932	3.987136795	5.238468359	4.923976292	4.945315394
ENSG00000235173	468.042853	524.5023238	556.8609867	658.8170868	663.6578431	628.1487342	-0.331449655	0.000217231	0.001402729	HGH1	HGH1 homolog [Source:HGNC Symbol;Acc:HGNC:24161]	-	7.889191486	8.815051915	9.375519658	11.08268076	11.17982853	10.57233054
ENSG00000134775	1041.624781	970.7207186	1024.897522	1160.112494	1155.168303	1294.202995	-0.24863825	0.000219266	0.001415415	FHOD3	formin homology 2 domain containing 3 [Source:HGNC Symbol;Acc:HGNC:26178]	FH2	6.202924509	5.76381549	6.096313777	6.894747822	6.875028262	7.69571467
ENSG00000185875	214.7490737	223.1091974	204.9795043	302.1642278	281.3719299	302.1612015	-0.464390955	0.000225368	0.001452742	THNSL1	threonine synthase like 1 [Source:HGNC Symbol;Acc:HGNC:26160]	SKI	2.689009283	2.785537788	2.563734912	3.776044819	3.521160354	3.77799227
ENSG00000117450	1582.168389	1609.713288	1463.895293	1715.896533	1890.059546	1785.891832	-0.211457195	0.000226632	0.0014597	PRDX1	peroxiredoxin 1 [Source:HGNC Symbol;Acc:HGNC:9352]	-	49.30705041	50.01904869	45.56884398	53.36794826	58.86753337	55.57415081
ENSG00000068650	1238.936964	1213.400898	1245.250489	1476.146555	1346.311259	1482.647616	-0.220386811	0.000228099	0.001468207	ATP11A	ATPase phospholipid transporting 11A [Source:HGNC Symbol;Acc:HGNC:13552]	E1-E2_ATPase	4.279122928	4.178692781	4.295996808	5.088246233	4.647239578	5.113342226
ENSG00000239521	909.4715046	995.1844464	911.3047129	1193.796375	1032.8843	1150.161993	-0.264427272	0.000229755	0.001478227	CASTOR3	CASTOR family member 3 [Source:HGNC Symbol;Acc:HGNC:29954]	-	8.87613297	9.684313979	8.883825028	11.62781327	10.07466029	11.20869572
ENSG00000172803	982.8899914	900.2651826	945.4679636	1064.014363	1131.423836	1169.656264	-0.249357216	0.000231585	0.001489223	SNX32	sorting nexin 32 [Source:HGNC Symbol;Acc:HGNC:26423]	PX	11.75501467	10.73542631	11.29449343	12.69985735	13.5234537	13.96811744
ENSG00000160796	792.9196569	805.3459188	820.7720985	968.9069336	915.3491897	1010.45305	-0.259558469	0.00023282	0.001496692	NBEAL2	neurobeachin like 2 [Source:HGNC Symbol;Acc:HGNC:31928]	Beach	3.830300938	3.878972967	3.960298978	4.671096787	4.419107289	4.873951641
ENSG00000144120	336.807308	350.3205819	317.7182317	419.0671093	449.9576432	439.7041139	-0.381298966	0.000233746	0.001502167	TMEM177	transmembrane protein 177 [Source:HGNC Symbol;Acc:HGNC:28143]	-	6.17288529	6.401812239	5.816349754	7.665197808	8.241805582	8.046899802
ENSG00000082269	705.7352039	657.585003	620.9170818	780.6734803	823.932993	820.9254147	-0.289609273	0.000234606	0.001507213	FAM135A	family with sequence similarity 135 member A [Source:HGNC Symbol;Acc:HGNC:21084]	-	3.161242455	2.936963184	2.778121968	3.489944661	3.688518362	3.671817517
ENSG00000115084	1260.044779	1334.740988	1274.289252	1542.523615	1478.093049	1454.489224	-0.210945728	0.000237577	0.001524361	SLC35F5	solute carrier family 35 member F5 [Source:HGNC Symbol;Acc:HGNC:23617]	DUF6	8.027720615	8.478789357	8.109161824	9.807790531	9.4113533	9.252905839
ENSG00000267508	422.1562988	369.8915642	402.2722772	524.0815623	556.8077431	467.8625055	-0.373301054	0.000238316	0.001528617	ZNF285	zinc finger protein 285 [Source:HGNC Symbol;Acc:HGNC:13079]	KRAB	2.916355394	2.547840158	2.775805003	3.613259426	3.844292916	3.227355302
ENSG00000117528	875.5154545	876.7800039	783.1925227	984.7581718	1032.8843	1021.283201	-0.261781292	0.000238742	0.00153086	ABCD3	ATP binding cassette subfamily D member 3 [Source:HGNC Symbol;Acc:HGNC:67]	ABC_tran	5.522995689	5.514829659	4.934931138	6.199741344	6.511883098	6.433072413
ENSG00000004777	5757.844823	6084.618376	6192.089193	6573.310332	6546.349458	6529.497791	-0.123619622	0.000239901	0.001537313	ARHGAP33	Rho GTPase activating protein 33 [Source:HGNC Symbol;Acc:HGNC:23085]	RhoGAP	51.92125539	54.7077875	55.77301322	59.15649774	58.99679854	58.7931016
ENSG00000066248	724.0898256	752.5042668	715.7201025	858.9389688	879.7324897	894.5704387	-0.264598247	0.000240683	0.001541837	NGEF	neuronal guanine nucleotide exchange factor [Source:HGNC Symbol;Acc:HGNC:7807]	RhoGEF	7.341810997	7.607646076	7.248625245	8.691728488	8.914673016	9.057047844
ENSG00000182150	491.9038612	488.2960067	453.5171533	595.4121341	625.6666964	576.1640114	-0.326110933	0.000244514	0.001565387	ERCC6L2	ERCC excision repair 6 like 2 [Source:HGNC Symbol;Acc:HGNC:26922]	SNF2_N	2.253860024	2.230799097	2.075592553	2.72268551	2.865060384	2.636053384
ENSG00000135363	201.9008386	258.3369654	251.0998928	323.9596803	299.1802799	376.8892405	-0.492548295	0.000245072	0.001568463	LMO2	LIM domain only 2 [Source:HGNC Symbol;Acc:HGNC:6642]	LIM	3.080267071	3.929772259	3.826471249	4.932581866	4.561705524	5.741499799
ENSG00000177084	1216.911418	1261.349805	1365.675947	1487.044282	1459.097476	1537.881384	-0.221703674	0.000246186	0.001575093	POLE	DNA polymerase epsilon, catalytic subunit [Source:HGNC Symbol;Acc:HGNC:9177]	DNA_pol_B_exo	3.475253211	3.591646702	3.895622134	4.238229583	4.164432484	4.385425033
ENSG00000001167	1412.388139	1484.459002	1455.354481	1792.180617	1558.824236	1703.582688	-0.217528937	0.000248263	0.001587879	NFYA	nuclear transcription factor Y subunit alpha [Source:HGNC Symbol;Acc:HGNC:7804]	CBFB_NFYA	17.57867292	18.42174684	18.09266274	22.26111378	19.38979444	21.17174263
ENSG00000261292	17.4368906	6.849843781	8.540812679	27.73966681	49.86337998	31.40743671	-1.723640049	0.000249565	0.0015957	AC110491.1	-	-	0.411475478	0.161170725	0.201314839	0.653294866	1.175981963	0.740063137
ENSG00000135315	185.381679	143.8467194	167.3999285	291.2665015	227.9468799	219.852057	-0.57499517	0.000249902	0.001597345	CEP162	centrosomal protein 162 [Source:HGNC Symbol;Acc:HGNC:21107]	-	1.606323418	1.242787051	1.448848997	2.518777521	1.973985069	1.90220832
ENSG00000184117	4678.593068	4858.496339	4767.481638	5136.791872	5278.394938	5163.815801	-0.122965821	0.000252056	0.00160959	NIPSNAP1	nipsnap homolog 1 [Source:HGNC Symbol;Acc:HGNC:7827]	-	72.35565336	74.91860026	73.64578611	79.28339816	81.58364598	79.74240007
[truncated: 1,143 more rows]
